# Supplementary material for: Single rosette-based generation of uniform cortical assembloids recapitulating cellular interactions between neurons and glial cells
Source: Nat Commun. 2025 Nov 25;16:11362. doi: 10.1038/s41467-025-66440-1 (PMC12728168; doi:10.1038/s41467-025-66440-1)
Supplement: Supplementary file 3 — Supplementary Data 1 [file 41467_2025_66440_MOESM3_ESM.xlsx]

## Sheet: Summary
Separate analysis of cortical assembloids and cortical organoids
Gene expression
	Rationale marker genes
Cell type	Cortical assembloids		Qian, et al.		Yoon, et al.		Xiang, et al.		Kadoshima, et al.		Birey, et al.		Kelava, et al.		Khan, et al.		Pellegrini, et al.		Sloan, et al.		Trujillo, et al.		Vertesy, et al.
Excitatory Neuron	STMN2, NRXN1, NEUROD6, SLA		STMN2, MAP2, SLA, DCX		STMN2, NEUROD6, NEUROD2		STMN2, NEUROD6, DCX, MAP2		NEUROD6, STMN2, NEUROD2		NEUROD2, SLA, STMN2, NEUROD6		STMN2, NEUROD6, DCX, MAP2		NEUROD6, STMN2, NEUROD2		NEUROD2, NEUROD6, STMN2, MAP2, SLA		STMN2, NEUROD6, NEUROD2		STMN2, NEUROD6, NEUROD2		SATB2, STMN2, SLA, NEUROD2
Inhibitory Neuron	GAD2		-		-		GAD1, GAD2		DLX2, GAD2, DLX6-AS1,DLX1		DLX6-AS1, GAD1, DLX1		-		GAD1, GAD2		GAD2, DLX2, DLX1		-		-		GAD1, DLX2, DLX1, DLX6-AS1
IPC	EOMES, HES6, NEUROD4		EOMES		EOMES, HES6		-		-		EOMES, HES6		-		-		-		-		EOMES, HES6		EOMES
RG	VIM, GLI3		VIM, GLI3, CLU		VIM, PTN, SOX2, CLU, QKI		SPARC, TTR, HES1		VIM, PTN, SOX2, CLU		VIM, PTN, SPARC, CLU		VIM, GLI3, QKI		PTN, VIM, CLU		SPARC, VIM. LGALS1, CLU		SPARC, VIM		VIM, CLU, PTN, SOX2		SPARC, VIM, GLI3, CLU
Dividing RG	HES1, SOX2, PTN, TOP2A, MKI67		PTN, SOX2, TOP2A, MKI67		PTN, SOX2, TOP2A, MKI67		PAX6, SOX2, TOP2A, MKI67		TOP2A, MKI67		TOP2A, MKI67, SOX2		TOP2A, MKI67, PTN, VIM, SOX2		TOP2A, MKI67, VIM, SOX2		TOP2A, MKI67, SOX2, PTN		TOP2A, MKI67, CENPK		TOP2A, MKI67, SOX2		TOP2A, MKI67, PTN, VIM, SOX2
Astrocyte	GFAP, S100B, APOE		IL33		AQP4, S100B, AGT		APOE, S100B, GFAP		S100B, APOE		-		-		-		-		GFAP, S100B		-		-
Microglia	AIF1, CD44, CXCL8, LGALS3, IL6		-		-		-		-		-		-		-		-		-		-		-
OPC	-		-		OLIG1, OLIG2		-		-		-		-		-		-		-		-		-
In Neu Prog	-		-		-		-		-		-		-		-		-		-		-		SOX2, GAD2
ChP	-		-		-		-		-		RSPO3, OTX2, TTR		OTX2, TTR, PCP4		-		OTX2, TTR		-		-		-
Cell number
	Cortical assembloids													Qian, et al.	Yoon, et al.			Xiang, et al.		Kadoshima, et al.					Birey, et al.	Kelava, et al.			Khan, et al.		Pellegrini, et al.	Sloan, et al.	Trujillo, et al.	Vertesy, et al.
	hESC Batch 1					hESC Batch 2					hiPSC #1	hiPSC #2	hiPSC #3	1 (GSM4094681)	1 (GSM2878890)	2 (GSM2878891)	3 (GSM2878892)	1 (GSM2589132)	2 (GSM2589136)	1 (GSM3885392)	2 (GSM3885400)	3 (GSM3885402)	4 (GSM3885384)	5 (GSM3885405)	1	1	2	3	1	2	1	1	1	1 (124719)	2 (TK297s1)	3 (TK297s2)	4 (TK297s3)
	1	2	3	4	5	1	2	3	4	5	1	1	1
Excitatory Neuron	1346	1217	2793	2251	1130	3287	1401	866	893	1039	578	1618	1044	2463	2127	2309	1649	2817	3849	12954	796	2780	4440	2281	3457	346	258	364	4303	2231	2676	174	1427	568	661	636	2545
Inhibitory Neuron	17	2	5	7	5	315	36	164	25	67	28	28	3	0	0	0	0	87	525	917	27	1190	66	29	245	0	0	0	243	97	747	0	0	3	18	8	46
IPC	273	54	735	178	165	256	297	26	9	52	23	204	53	276	396	419	286	0	0	0	0	0	0	0	422	0	0	0	0	0	0	0	306	88	159	75	359
RG	929	318	1208	673	555	1901	1218	712	804	984	331	729	634	2860	1160	677	454	2241	1318	3739	1459	1020	7492	1337	955	1191	690	755	3172	964	6143	348	1049	64	265	463	907
Dividing RG	188	30	568	140	126	289	192	41	39	61	34	188	50	122	259	119	169	351	160	752	686	309	3468	203	1022	131	50	90	793	192	405	109	167	6	75	175	157
Astrocyte	362	119	662	197	377	660	215	129	331	259	442	992	261	371	37	207	196	325	2312	174	96	423	204	134	0	0	0	0	0	0	0	79	0	0	0	0	0
Microglia	150	74	169	165	188	136	100	54	17	106	42	173	183	0	0	0	0	0	0	0	0	0	0	0	0	0	0	0	0	0	0	0	0	0	0	0	0
OPC	0	0	0	0	0	0	0	0	0	0	0	0	0	0	47	77	42	0	0	0	0	0	0	0	0	0	0	0	0	0	0	0	0	0	0	0	0
In Neu Prog	0	0	0	0	0	0	0	0	0	0	0	0	0	0	0	0	0	0	0	0	0	0	0	0	0	0	0	0	0	0	0	0	0	66	408	1684	18
ChP	0	0	0	0	0	0	0	0	0	0	0	0	0	0	0	0	0	0	0	0	0	0	0	0	228	729	383	281	0	0	262	0	0	0	0	0	0
Total	3265	1814	6140	3611	2546	6844	3459	1992	2118	2568	1478	3932	2228	6092	4026	3808	2796	5821	8164	18536	3064	5722	15670	3984	6329	2397	1381	1490	8511	3484	10233	710	2949	795	1586	3041	4032
Integrated analysis of cortical assembloids and cortical organoids
Gene expression
	Rationale marker genes
Excitatory Neuron	STMN2, MAP2, NEUROD6, SLA
Inhibitory Neuron	DLX6-AS1, GAD2, GAD1, DLX2
IPC	EOMES, HES6, NEUROD4
RG	SOX2, CLU, PTN, GLI3
Dividing RG	HES1, SOX2, PTN, TOP2A, MKI67
Astrocyte	GFAP, S100B, APOE
Microglia	AIF1, CD44, CXCL8, LGALS3
In Neu Prog	SOX2, GAD2
ChP	OTX2, TTR, PCP4
Cell number
	Cortical assembloids				Qian, et al.	Yoon, et al.			Xiang, et al.		Kadoshima, et al.					Birey, et al.	Kelava, et al.			Khan, et al.		Pellegrini, et al.	Sloan, et al.	Trujillo, et al.	Vertesy, et al.
	hESC	hiPSC #1	hiPSC #2	hiPSC #3	1 (GSM4094681)	1 (GSM2878890)	2 (GSM2878891)	3 (GSM2878892)	1 (GSM2589132)	2 (GSM2589136)	1 (GSM3885392)	2 (GSM3885400)	3 (GSM3885402)	4 (GSM3885384)	5 (GSM3885405)	1	1	2	3	1	2	1	1	1	1 (124719)	2 (TK297s1)	3 (TK297s2)	4 (TK297s3)
Excitatory Neuron	1091	815	1539	1077	2724	2346	2415	1682	2352	2967	12267	395	2065	3696	1491	3637	520	440	506	3769	2093	3145	209	1070	626	824	1105	2724
Inhibitory Neuron	41	25	131	31	117	12	131	36	57	373	29	0	1024	7	6	75	19	17	10	227	44	305	13	8	49	347	1402	17
IPC	171	19	217	54	334	188	176	190	366	130	944	74	243	705	312	405	101	88	84	474	156	376	27	310	81	145	81	439
RG	315	205	437	321	1118	909	544	387	1462	934	3289	369	784	1831	876	885	747	349	374	2156	674	1531	176	776	46	174	292	571
Dividing RG	185	43	248	63	129	331	141	209	412	86	1128	1735	417	7686	664	1012	486	296	430	1238	316	526	112	634	9	99	232	212
Astrocyte	430	278	987	183	475	68	387	269	337	2045	129	245	694	741	442	162	152	81	36	397	115	661	142	112	17	75	103	334
Microglia	193	49	178	463	25	7	5	2	6	58	15	5	5	95	10	8	6	7	3	14	3	53	5	1	0	0	0	3
In Neu Prog	0	0	2	0	0	1	1	3	11	0	693	0	475	1	0	10	0	0	0	4	1	6	5	6	0	3	5	0
ChP	120	44	193	36	1170	164	8	18	818	1571	42	241	15	908	183	135	366	103	47	232	82	3630	21	32	1	4	7	58
Total	2546	1478	3932	2228	6092	4026	3808	2796	5821	8164	18536	3064	5722	15670	3984	6329	2397	1381	1490	8511	3484	10233	710	2949	829	1671	3227	4358

## Sheet: Assembloid_Markers
p_val	avg_log2FC	pct.1	pct.2	p_val_adj	cluster	gene
0	1.20151	0.829	0.319	0	Ex neuron	STMN2
0	1.02305	0.78	0.306	0	Ex neuron	NRXN1
0	1.00507	0.684	0.193	0	Ex neuron	LRRC7
0	0.878467	0.637	0.197	0	Ex neuron	DCC
0	0.869675	0.714	0.196	0	Ex neuron	MAPT
0	0.849374	0.555	0.087	0	Ex neuron	DSCAM
0	0.84117	0.757	0.326	0	Ex neuron	DCX
0	0.836831	0.639	0.11	0	Ex neuron	MYT1L
0	0.836446	0.718	0.341	0	Ex neuron	ANK3
0	0.835448	0.745	0.347	0	Ex neuron	RTN1
0	0.831082	0.634	0.118	0	Ex neuron	GRIA2
0	0.818229	0.717	0.265	0	Ex neuron	STMN4
0	0.812874	0.671	0.301	0	Ex neuron	ANKS1B
0	0.812013	0.771	0.407	0	Ex neuron	GAP43
0	0.809739	0.652	0.263	0	Ex neuron	CCSER1
0	0.805645	0.685	0.15	0	Ex neuron	SCG3
0	0.795848	0.56	0.18	0	Ex neuron	THSD7A
0	0.794099	0.678	0.178	0	Ex neuron	NSG1
0	0.790828	0.654	0.213	0	Ex neuron	PPFIA2
0	0.785404	0.684	0.197	0	Ex neuron	CD24
0	0.78076	0.544	0.197	0	Ex neuron	LRRTM4
0	0.778039	0.694	0.418	0	Ex neuron	PTPRD
0	0.765946	0.559	0.088	0	Ex neuron	SYT4
0	0.760851	0.596	0.097	0	Ex neuron	NSG2
0	0.751158	0.544	0.203	0	Ex neuron	PDE1A
0	0.742037	0.688	0.283	0	Ex neuron	CXADR
0	0.735306	0.831	0.571	0	Ex neuron	SYT1
0	0.731566	0.619	0.146	0	Ex neuron	GABRB3
0	0.730754	0.488	0.176	0	Ex neuron	OPCML
0	0.717229	0.621	0.147	0	Ex neuron	INA
0	0.712719	0.887	0.734	0	Ex neuron	SOX4
0	0.712041	0.776	0.476	0	Ex neuron	CRMP1
0	0.711358	0.653	0.267	0	Ex neuron	SHTN1
0	0.70832	0.471	0.134	0	Ex neuron	NEUROD6
0	0.707391	0.584	0.19	0	Ex neuron	LINC01122
0	0.70219	0.604	0.256	0	Ex neuron	RUNX1T1
0	0.699216	0.635	0.319	0	Ex neuron	CNTNAP2
0	0.691607	0.743	0.533	0	Ex neuron	NBEA
0	0.686559	0.437	0.069	0	Ex neuron	ARPP21
0	0.679852	0.787	0.592	0	Ex neuron	MLLT11
0	0.67952	0.558	0.143	0	Ex neuron	CELF4
0	0.677022	0.558	0.089	0	Ex neuron	TTC9B
0	0.667684	0.651	0.265	0	Ex neuron	SNAP25
0	0.667546	0.407	0.14	0	Ex neuron	BHLHE22
0	0.661872	0.735	0.347	0	Ex neuron	ELAVL3
0	0.660514	0.644	0.389	0	Ex neuron	DLG2
0	0.658428	0.61	0.328	0	Ex neuron	NRG3
0	0.648665	0.671	0.268	0	Ex neuron	TAGLN3
0	0.646253	0.721	0.498	0	Ex neuron	NAV3
0	0.642608	0.796	0.453	0	Ex neuron	KIF5C
0	0.642465	0.477	0.094	0	Ex neuron	NEUROD2
0	0.636136	0.858	0.722	0	Ex neuron	TUBB3
0	0.635505	0.79	0.486	0	Ex neuron	NCAM1
0	0.633582	0.615	0.282	0	Ex neuron	PCLO
0	0.62888	0.603	0.264	0	Ex neuron	NELL2
0	0.616105	0.697	0.383	0	Ex neuron	PKIA
0	0.614412	0.71	0.488	0	Ex neuron	CAMK2N1
0	0.612358	0.675	0.322	0	Ex neuron	CTNNA2
0	0.61196	0.775	0.507	0	Ex neuron	BEX2
0	0.611586	0.485	0.111	0	Ex neuron	XKR4
0	0.602631	0.558	0.205	0	Ex neuron	PTPRN2
0	0.6006	0.914	0.814	0	Ex neuron	BASP1
0	0.595969	0.503	0.132	0	Ex neuron	PTPRO
0	0.591719	0.793	0.6	0	Ex neuron	PCSK1N
0	0.59096	0.644	0.396	0	Ex neuron	DLGAP1
0	0.58702	0.545	0.129	0	Ex neuron	PAK5
0	0.574695	0.478	0.162	0	Ex neuron	RGS7
0	0.571222	0.774	0.565	0	Ex neuron	ANK2
0	0.569614	0.527	0.297	0	Ex neuron	DAB1
0	0.568178	0.62	0.326	0	Ex neuron	CDKN2D
0	0.566972	0.893	0.795	0	Ex neuron	STMN1
0	0.560614	0.593	0.373	0	Ex neuron	SLC8A1
0	0.559954	0.788	0.595	0	Ex neuron	BEX1
0	0.558096	0.589	0.227	0	Ex neuron	GNAO1
0	0.553973	0.757	0.598	0	Ex neuron	NREP
0	0.547037	0.635	0.4	0	Ex neuron	FAM155A
0	0.54509	0.679	0.417	0	Ex neuron	SEZ6L2
0	0.54055	0.838	0.598	0	Ex neuron	GPM6A
0	0.539929	0.39	0.149	0	Ex neuron	RBFOX1
0	0.536848	0.464	0.125	0	Ex neuron	KCNB2
0	0.536209	0.573	0.172	0	Ex neuron	ATCAY
0	0.535021	0.835	0.744	0	Ex neuron	SNHG14
0	0.534444	0.56	0.197	0	Ex neuron	TSPAN13
0	0.532765	0.864	0.606	0	Ex neuron	MAP2
0	0.52902	0.527	0.171	0	Ex neuron	SNAP91
0	0.525357	0.766	0.622	0	Ex neuron	KIDINS220
0	0.524298	0.552	0.178	0	Ex neuron	CELF5
0	0.523553	0.527	0.196	0	Ex neuron	ERC2
0	0.5219	0.658	0.398	0	Ex neuron	CSRNP3
0	0.520198	0.794	0.714	0	Ex neuron	VAMP2
0	0.517184	0.57	0.296	0	Ex neuron	FGF13
0	0.515346	0.456	0.208	0	Ex neuron	ADGRL3
0	0.515119	0.452	0.056	0	Ex neuron	SRRM4
0	0.514249	0.539	0.178	0	Ex neuron	SYP
0	0.514187	0.603	0.406	0	Ex neuron	BCL11A
0	0.509316	0.674	0.444	0	Ex neuron	CCDC112
0	0.508315	0.579	0.296	0	Ex neuron	45352
0	0.507867	0.407	0.131	0	Ex neuron	KCND2
0	0.507686	0.557	0.321	0	Ex neuron	ENOX1
0	0.505384	0.395	0.062	0	Ex neuron	CACNA1E
0	0.504306	0.531	0.244	0	Ex neuron	PGM2L1
0	0.503516	0.849	0.744	0	Ex neuron	TUBB2A
0	0.502883	0.325	0.08	0	Ex neuron	VGF
0	0.502664	0.481	0.108	0	Ex neuron	LINGO1
0	0.501514	0.479	0.08	0	Ex neuron	ATP1A3
0	0.500794	0.474	0.12	0	Ex neuron	UNC79
0	0.497793	0.735	0.597	0	Ex neuron	PAFAH1B3
0	0.497693	0.543	0.344	0	Ex neuron	SNCA
0	0.495324	0.538	0.284	0	Ex neuron	TMEM108
0	0.494995	0.582	0.301	0	Ex neuron	SLC38A1
0	0.494994	0.496	0.142	0	Ex neuron	NMNAT2
0	0.494011	0.344	0.055	0	Ex neuron	SLA
0	0.493091	0.812	0.712	0	Ex neuron	TERF2IP
0	0.490343	0.558	0.316	0	Ex neuron	DOK6
0	0.489207	0.632	0.332	0	Ex neuron	LY6H
0	0.489023	0.532	0.232	0	Ex neuron	CNR1
0	0.488839	0.756	0.62	0	Ex neuron	CELF2
0	0.487978	0.436	0.23	0	Ex neuron	CADM2
0	0.487358	0.52	0.173	0	Ex neuron	CDK5R1
0	0.484827	0.774	0.611	0	Ex neuron	DPYSL3
0	0.483829	0.644	0.428	0	Ex neuron	SOX11
0	0.483661	0.546	0.35	0	Ex neuron	GRIA1
0	0.482992	0.532	0.226	0	Ex neuron	PRKAR2B
0	0.481961	0.619	0.349	0	Ex neuron	GNG2
0	0.481064	0.729	0.489	0	Ex neuron	CTNND2
0	0.480857	0.56	0.306	0	Ex neuron	SH3BP5
0	0.480333	0.749	0.602	0	Ex neuron	CLASP2
0	0.478058	0.87	0.686	0	Ex neuron	TUBB2B
0	0.476766	0.537	0.187	0	Ex neuron	SBK1
0	0.47469	0.72	0.506	0	Ex neuron	PAK3
0	0.474263	0.53	0.28	0	Ex neuron	SLC4A10
0	0.473888	0.673	0.485	0	Ex neuron	AFF3
0	0.468727	0.622	0.38	0	Ex neuron	DOCK3
0	0.466231	0.556	0.266	0	Ex neuron	GRIN2B
0	0.465155	0.35	0.099	0	Ex neuron	NEFM
0	0.464398	0.326	0.09	0	Ex neuron	RALYL
0	0.463733	0.454	0.137	0	Ex neuron	SH3GL2
0	0.463558	0.659	0.487	0	Ex neuron	KIF3A
0	0.462617	0.511	0.298	0	Ex neuron	FRMD4B
0	0.459689	0.473	0.164	0	Ex neuron	RAB3A
0	0.456678	0.53	0.264	0	Ex neuron	SEMA6D
0	0.456322	0.405	0.07	0	Ex neuron	CACNA1B
0	0.454626	0.628	0.364	0	Ex neuron	TMEFF1
0	0.453572	0.623	0.489	0	Ex neuron	ENC1
0	0.451931	0.779	0.668	0	Ex neuron	CEP170
0	0.451895	0.539	0.275	0	Ex neuron	TCEAL2
0	0.451302	0.467	0.15	0	Ex neuron	NOL4
0	0.450885	0.483	0.168	0	Ex neuron	GNG3
0	0.449926	0.428	0.091	0	Ex neuron	RAB3C
0	0.449821	0.802	0.689	0	Ex neuron	AUTS2
0	0.449693	0.302	0.127	0	Ex neuron	NKAIN2
0	0.447766	0.697	0.433	0	Ex neuron	PPP2R2B
0	0.447644	0.602	0.387	0	Ex neuron	APLP1
0	0.447005	0.622	0.396	0	Ex neuron	PODXL2
0	0.445823	0.435	0.118	0	Ex neuron	ATP8A2
0	0.443952	0.573	0.381	0	Ex neuron	MACROD2
0	0.441821	0.482	0.206	0	Ex neuron	OLFM1
0	0.440773	0.598	0.38	0	Ex neuron	BACH2
0	0.440234	0.701	0.479	0	Ex neuron	DCLK1
0	0.439198	0.869	0.798	0	Ex neuron	MARCKSL1
0	0.438734	0.457	0.164	0	Ex neuron	RIMS1
0	0.437847	0.603	0.369	0	Ex neuron	EEF1A2
0	0.437671	0.473	0.206	0	Ex neuron	CAMK4
0	0.437279	0.533	0.237	0	Ex neuron	SEPTIN3
0	0.436721	0.566	0.318	0	Ex neuron	ATP9A
0	0.435685	0.711	0.587	0	Ex neuron	NOVA1
0	0.433793	0.507	0.24	0	Ex neuron	TMOD2
0	0.433408	0.382	0.1	0	Ex neuron	CNTN1
0	0.431027	0.609	0.472	0	Ex neuron	C3orf14
0	0.429066	0.58	0.333	0	Ex neuron	MTSS1
0	0.427787	0.792	0.7	0	Ex neuron	FNBP1L
0	0.427254	0.582	0.529	0	Ex neuron	CSRP2
0	0.426425	0.46	0.132	0	Ex neuron	REEP1
0	0.426351	0.715	0.571	0	Ex neuron	EVL
0	0.424681	0.511	0.251	0	Ex neuron	PPM1E
0	0.422013	0.574	0.324	0	Ex neuron	PLPPR3
0	0.420966	0.537	0.271	0	Ex neuron	KIAA0408
0	0.42073	0.452	0.182	0	Ex neuron	SPINT2
0	0.419729	0.703	0.594	0	Ex neuron	SEC11C
0	0.419369	0.846	0.793	0	Ex neuron	UCHL1
0	0.418366	0.419	0.146	0	Ex neuron	BCL11B
0	0.417468	0.697	0.542	0	Ex neuron	MAPK8
0	0.417369	0.591	0.346	0	Ex neuron	GDAP1
0	0.417063	0.495	0.187	0	Ex neuron	ASXL3
0	0.414268	0.537	0.252	0	Ex neuron	ATL1
0	0.414023	0.53	0.197	0	Ex neuron	ELAVL2
0	0.414009	0.579	0.355	0	Ex neuron	PHACTR1
0	0.413875	0.375	0.07	0	Ex neuron	CAMK2B
0	0.413807	0.594	0.346	0	Ex neuron	AKAP6
0	0.412328	0.611	0.444	0	Ex neuron	STXBP1
0	0.412016	0.377	0.063	0	Ex neuron	RUNDC3B
0	0.411746	0.741	0.658	0	Ex neuron	YWHAH
0	0.41085	0.534	0.365	0	Ex neuron	EPHA5
0	0.410583	0.392	0.12	0	Ex neuron	BEX5
0	0.408324	0.396	0.122	0	Ex neuron	AC004158.1
0	0.408206	0.474	0.203	0	Ex neuron	IGFBPL1
0	0.40777	0.254	0.085	0	Ex neuron	CDH18
0	0.407575	0.539	0.298	0	Ex neuron	SYT14
0	0.407111	0.944	0.896	0	Ex neuron	MAP1B
0	0.406144	0.442	0.199	0	Ex neuron	GRIK2
0	0.40505	0.448	0.173	0	Ex neuron	APBA1
0	0.404804	0.66	0.522	0	Ex neuron	KIFAP3
0	0.404237	0.502	0.184	0	Ex neuron	ELAVL4
0	0.403279	0.423	0.151	0	Ex neuron	CTTNBP2
0	0.403258	0.544	0.351	0	Ex neuron	CNIH2
0	0.402154	0.458	0.309	0	Ex neuron	ZBTB18
0	0.401183	0.402	0.131	0	Ex neuron	SCN2A
0	0.400969	0.706	0.615	0	Ex neuron	GPHN
0	0.399762	0.526	0.262	0	Ex neuron	GNG4
0	0.399362	0.279	0.077	0	Ex neuron	SYN3
0	0.399211	0.398	0.055	0	Ex neuron	SCN3B
0	0.396476	0.297	0.073	0	Ex neuron	FGF12
0	0.396346	0.642	0.488	0	Ex neuron	ZC2HC1A
0	0.395572	0.416	0.055	0	Ex neuron	ACTL6B
0	0.395151	0.86	0.798	0	Ex neuron	JPT1
0	0.394599	0.335	0.15	0	Ex neuron	RASGEF1B
0	0.3942	0.458	0.244	0	Ex neuron	FAM49A
0	0.393194	0.678	0.528	0	Ex neuron	DAAM1
0	0.393044	0.452	0.212	0	Ex neuron	DNM3
0	0.392847	0.811	0.747	0	Ex neuron	RBFOX2
0	0.392192	0.44	0.108	0	Ex neuron	GDAP1L1
0	0.389542	0.584	0.365	0	Ex neuron	SOGA3
0	0.38706	0.452	0.2	0	Ex neuron	KCNH7
0	0.386966	0.486	0.37	0	Ex neuron	MSRA
0	0.386016	0.715	0.656	0	Ex neuron	NFIB
0	0.38582	0.393	0.139	0	Ex neuron	ARFGEF3
0	0.384843	0.34	0.063	0	Ex neuron	NYAP2
0	0.384669	0.441	0.132	0	Ex neuron	MAST1
0	0.38414	0.447	0.182	0	Ex neuron	SCN3A
0	0.383701	0.533	0.347	0	Ex neuron	PLXNA2
0	0.382227	0.457	0.171	0	Ex neuron	TMEM35A
0	0.381371	0.443	0.308	0	Ex neuron	NNAT
0	0.379388	0.527	0.272	0	Ex neuron	NEXMIF
0	0.379179	0.677	0.58	0	Ex neuron	PPP3CA
0	0.379001	0.422	0.14	0	Ex neuron	SLIT1
0	0.378934	0.839	0.776	0	Ex neuron	RTN3
0	0.378184	0.395	0.082	0	Ex neuron	CHGB
0	0.377037	0.418	0.183	0	Ex neuron	LIN7A
0	0.374697	0.703	0.62	0	Ex neuron	GSTA4
0	0.37469	0.722	0.631	0	Ex neuron	YWHAG
0	0.37443	0.58	0.466	0	Ex neuron	MLLT3
0	0.373902	0.633	0.455	0	Ex neuron	CADM1
0	0.373664	0.271	0.03	0	Ex neuron	SLC24A2
0	0.373074	0.936	0.908	0	Ex neuron	TUBA1A
0	0.372464	0.471	0.178	0	Ex neuron	CD200
0	0.372067	0.418	0.205	0	Ex neuron	KCNQ3
0	0.371483	0.381	0.086	0	Ex neuron	SEZ6
0	0.371394	0.552	0.424	0	Ex neuron	THRA
0	0.371042	0.289	0.128	0	Ex neuron	HS6ST3
0	0.370804	0.501	0.335	0	Ex neuron	FRMD5
0	0.370359	0.396	0.067	0	Ex neuron	CELF3
0	0.37027	0.601	0.45	0	Ex neuron	MACO1
0	0.370168	0.724	0.632	0	Ex neuron	KLC1
0	0.369428	0.444	0.248	0	Ex neuron	GRIA3
0	0.369111	0.337	0.118	0	Ex neuron	DYNC1I1
0	0.367754	0.574	0.462	0	Ex neuron	CACNA2D1
0	0.366339	0.634	0.406	0	Ex neuron	KIF1A
0	0.365011	0.534	0.267	0	Ex neuron	DPYSL5
0	0.362946	0.634	0.438	0	Ex neuron	KLHL23
0	0.362727	0.265	0.031	0	Ex neuron	DLGAP2
0	0.362604	0.412	0.196	0	Ex neuron	CACNA1A
0	0.362213	0.472	0.204	0	Ex neuron	KIF5A
0	0.362082	0.635	0.527	0	Ex neuron	PRKACB
0	0.361133	0.5	0.278	0	Ex neuron	PPM1L
0	0.359869	0.308	0.168	0	Ex neuron	LMO3
0	0.359725	0.599	0.481	0	Ex neuron	SRGAP1
0	0.359684	0.535	0.349	0	Ex neuron	WDR47
0	0.358442	0.7	0.572	0	Ex neuron	LINC00632
0	0.357902	0.3	0.103	0	Ex neuron	TMEFF2
0	0.356876	0.757	0.673	0	Ex neuron	FEZ1
0	0.355368	0.708	0.534	0	Ex neuron	ADGRB3
0	0.355207	0.297	0.093	0	Ex neuron	LRFN5
0	0.354165	0.793	0.71	0	Ex neuron	KIF1B
0	0.353982	0.61	0.501	0	Ex neuron	CHD3
0	0.353896	0.494	0.264	0	Ex neuron	CCSAP
0	0.352133	0.434	0.196	0	Ex neuron	MIAT
0	0.352078	0.471	0.247	0	Ex neuron	RGS17
0	0.351018	0.337	0.046	0	Ex neuron	CAMKV
0	0.350461	0.386	0.09	0	Ex neuron	KIF21B
0	0.350058	0.712	0.633	0	Ex neuron	HDGFL3
0	0.3499	0.559	0.408	0	Ex neuron	MAPRE2
0	0.349503	0.419	0.151	0	Ex neuron	NFASC
0	0.347823	0.321	0.051	0	Ex neuron	SNCB
0	0.347469	0.369	0.076	0	Ex neuron	PHACTR3
0	0.346968	0.326	0.04	0	Ex neuron	PLPPR5
0	0.346933	0.419	0.159	0	Ex neuron	ATP6V1G2
0	0.346592	0.639	0.556	0	Ex neuron	SVBP
0	0.346285	0.763	0.704	0	Ex neuron	AKAP9
0	0.345126	0.562	0.436	0	Ex neuron	MYO5A
0	0.344162	0.609	0.439	0	Ex neuron	SORBS2
0	0.343252	0.75	0.703	0	Ex neuron	RPAIN
0	0.342937	0.518	0.332	0	Ex neuron	GRIP1
0	0.342504	0.448	0.246	0	Ex neuron	SV2A
0	0.342189	0.392	0.179	0	Ex neuron	NPTXR
0	0.341427	0.641	0.486	0	Ex neuron	JAKMIP2
0	0.338442	0.373	0.108	0	Ex neuron	DUSP8
0	0.338395	0.549	0.427	0	Ex neuron	CTXN1
0	0.336667	0.329	0.064	0	Ex neuron	SYT16
0	0.336305	0.69	0.609	0	Ex neuron	PTPRS
0	0.336129	0.511	0.294	0	Ex neuron	SGIP1
0	0.33596	0.386	0.174	0	Ex neuron	SSTR2
0	0.334684	0.444	0.267	0	Ex neuron	CDKL5
0	0.334475	0.442	0.2	0	Ex neuron	TSPAN7
0	0.334312	0.351	0.077	0	Ex neuron	SRRM3
0	0.333241	0.472	0.24	0	Ex neuron	ADD2
0	0.332777	0.541	0.429	0	Ex neuron	DOCK4
0	0.332459	0.486	0.289	0	Ex neuron	SCD5
0	0.332401	0.446	0.178	0	Ex neuron	JPH4
0	0.332019	0.647	0.558	0	Ex neuron	HERC1
0	0.331848	0.81	0.785	0	Ex neuron	ZNF428
0	0.331758	0.551	0.463	0	Ex neuron	OCIAD2
0	0.33173	0.582	0.514	0	Ex neuron	MAP1LC3A
0	0.330954	0.561	0.376	0	Ex neuron	KIAA1211
0	0.329383	0.511	0.331	0	Ex neuron	WASF1
0	0.328915	0.437	0.223	0	Ex neuron	SHANK2
0	0.328641	0.433	0.22	0	Ex neuron	KIF3C
0	0.328461	0.445	0.213	0	Ex neuron	OLFM2
0	0.327817	0.417	0.212	0	Ex neuron	GPR137C
0	0.326657	0.681	0.594	0	Ex neuron	BMERB1
0	0.326082	0.439	0.172	0	Ex neuron	GPC2
0	0.325802	0.437	0.263	0	Ex neuron	NTRK3
0	0.325254	0.549	0.406	0	Ex neuron	ENO2
0	0.324972	0.442	0.169	0	Ex neuron	RIC3
0	0.324888	0.613	0.497	0	Ex neuron	BZW2
0	0.324532	0.437	0.27	0	Ex neuron	HIVEP3
0	0.323305	0.715	0.558	0	Ex neuron	KIF21A
0	0.322678	0.477	0.233	0	Ex neuron	PLPPR1
0	0.321515	0.751	0.662	0	Ex neuron	RUFY3
0	0.321261	0.343	0.09	0	Ex neuron	CHD5
0	0.32111	0.565	0.441	0	Ex neuron	SESTD1
0	0.321066	0.389	0.161	0	Ex neuron	CNKSR2
0	0.320544	0.481	0.345	0	Ex neuron	TMEM132A
0	0.319767	0.423	0.199	0	Ex neuron	SCAMP5
0	0.319595	0.615	0.567	0	Ex neuron	ATP1B1
0	0.319325	0.668	0.586	0	Ex neuron	CASK
0	0.318196	0.43	0.194	0	Ex neuron	DRAXIN
0	0.318103	0.503	0.31	0	Ex neuron	MAP6
0	0.317952	0.608	0.53	0	Ex neuron	SLC25A4
0	0.317857	0.313	0.045	0	Ex neuron	SYT5
0	0.317504	0.551	0.438	0	Ex neuron	NUDT3
0	0.316325	0.515	0.348	0	Ex neuron	BCL7A
0	0.316268	0.596	0.461	0	Ex neuron	ATP6V0E2
0	0.316105	0.67	0.615	0	Ex neuron	ATXN7L3B
0	0.31444	0.599	0.498	0	Ex neuron	HECTD4
0	0.313698	0.42	0.217	0	Ex neuron	LBH
0	0.313089	0.376	0.159	0	Ex neuron	OTUD7A
0	0.312927	0.531	0.39	0	Ex neuron	TMEM59L
0	0.312359	0.314	0.105	0	Ex neuron	GALNT13
0	0.312193	0.456	0.27	0	Ex neuron	PLCL2
0	0.312098	0.32	0.052	0	Ex neuron	LHFPL4
0	0.311374	0.511	0.408	0	Ex neuron	NCS1
0	0.310396	0.362	0.088	0	Ex neuron	TLCD3B
0	0.309566	0.559	0.389	0	Ex neuron	TNIK
0	0.309456	0.285	0.124	0	Ex neuron	LINGO2
0	0.308071	0.477	0.278	0	Ex neuron	RNF165
0	0.307993	0.556	0.375	0	Ex neuron	STRBP
0	0.307039	0.61	0.437	0	Ex neuron	TMEM178B
0	0.306399	0.42	0.156	0	Ex neuron	AMER2
0	0.306351	0.674	0.513	0	Ex neuron	FXYD6
0	0.305005	0.514	0.33	0	Ex neuron	ZNF821
0	0.304696	0.447	0.277	0	Ex neuron	MAPRE3
0	0.30456	0.855	0.849	0	Ex neuron	CCNI
0	0.303984	0.777	0.737	0	Ex neuron	DPYSL2
0	0.303815	0.599	0.509	0	Ex neuron	DYNC1LI1
0	0.303148	0.807	0.786	0	Ex neuron	SNRPN
0	0.30305	0.821	0.809	0	Ex neuron	C4orf48
0	0.302128	0.32	0.063	0	Ex neuron	DUSP26
0	0.301766	0.483	0.35	0	Ex neuron	TNRC6C
0	0.30135	0.381	0.147	0	Ex neuron	DPF1
0	0.299169	0.268	0.027	0	Ex neuron	GABRG2
0	0.298994	0.703	0.65	0	Ex neuron	EPC1
0	0.298894	0.622	0.52	0	Ex neuron	STAU2
0	0.297052	0.641	0.58	0	Ex neuron	GDI1
0	0.296526	0.479	0.312	0	Ex neuron	FOXG1
0	0.295271	0.646	0.607	0	Ex neuron	MEAF6
0	0.294307	0.358	0.131	0	Ex neuron	RAB33A
0	0.293711	0.328	0.149	0	Ex neuron	PRDM8
0	0.293322	0.259	0.116	0	Ex neuron	FGF14
0	0.293256	0.292	0.08	0	Ex neuron	ARHGAP44
0	0.292902	0.592	0.481	0	Ex neuron	PIK3R3
0	0.292824	0.746	0.727	0	Ex neuron	EIF1B
0	0.292698	0.503	0.371	0	Ex neuron	TTLL7
0	0.292639	0.411	0.234	0	Ex neuron	KCNMB4
0	0.292347	0.634	0.594	0	Ex neuron	IDS
0	0.291754	0.42	0.237	0	Ex neuron	ZSWIM5
0	0.291326	0.297	0.097	0	Ex neuron	SYN2
0	0.290655	0.466	0.308	0	Ex neuron	ATAT1
0	0.290307	0.324	0.107	0	Ex neuron	FRMD3
0	0.288826	0.694	0.62	0	Ex neuron	AFDN
0	0.288777	0.877	0.851	0	Ex neuron	TTC3
0	0.287862	0.434	0.218	0	Ex neuron	NRXN2
0	0.28737	0.519	0.414	0	Ex neuron	ANKRD36C
0	0.28705	0.576	0.496	0	Ex neuron	ARID4A
0	0.286847	0.305	0.06	0	Ex neuron	SH3GL3
0	0.286564	0.694	0.641	0	Ex neuron	SERINC1
0	0.28645	0.739	0.696	0	Ex neuron	ANKRD12
0	0.286306	0.71	0.673	0	Ex neuron	KIF2A
0	0.285392	0.543	0.37	0	Ex neuron	MARK1
0	0.28519	0.493	0.382	0	Ex neuron	TSPYL4
0	0.284652	0.389	0.238	0	Ex neuron	HOMER1
0	0.284647	0.657	0.567	0	Ex neuron	ZNF91
0	0.284019	0.751	0.723	0	Ex neuron	BEX4
0	0.282783	0.601	0.451	0	Ex neuron	SYT11
0	0.282431	0.521	0.404	0	Ex neuron	AGTPBP1
0	0.282354	0.653	0.61	0	Ex neuron	AASDHPPT
0	0.282022	0.369	0.183	0	Ex neuron	DNAJC6
0	0.28196	0.251	0.117	0	Ex neuron	NDST4
0	0.281534	0.575	0.491	0	Ex neuron	ZNRF1
0	0.281473	0.799	0.726	0	Ex neuron	CPE
0	0.280563	0.364	0.189	0	Ex neuron	GRK3
0	0.2796	0.377	0.157	0	Ex neuron	GADD45G
0	0.279493	0.673	0.589	0	Ex neuron	PTBP2
0	0.278896	0.537	0.439	0	Ex neuron	ATP6V0A1
0	0.278779	0.794	0.774	0	Ex neuron	SARAF
0	0.278008	0.309	0.108	0	Ex neuron	ARG2
0	0.277285	0.411	0.225	0	Ex neuron	RALGPS1
0	0.277245	0.658	0.623	0	Ex neuron	TIPRL
0	0.277003	0.73	0.684	0	Ex neuron	PHF14
0	0.276341	0.648	0.52	0	Ex neuron	NEDD4L
0	0.27597	0.69	0.635	0	Ex neuron	TOP2B
0	0.275547	0.719	0.706	0	Ex neuron	NDUFA5
0	0.275347	0.325	0.087	0	Ex neuron	TUBB4A
0	0.274015	0.601	0.497	0	Ex neuron	XPR1
0	0.273271	0.683	0.644	0	Ex neuron	MYCBP2
0	0.272914	0.524	0.4	0	Ex neuron	FAM107B
0	0.272753	0.272	0.1	0	Ex neuron	STXBP5L
0	0.272725	0.377	0.239	0	Ex neuron	GAREM1
0	0.272549	0.518	0.398	0	Ex neuron	SPAST
0	0.272315	0.365	0.177	0	Ex neuron	CACNB4
0	0.272298	0.403	0.209	0	Ex neuron	DLL3
0	0.271367	0.682	0.641	0	Ex neuron	USP22
0	0.270709	0.764	0.72	0	Ex neuron	ATP6V0B
0	0.270347	0.334	0.107	0	Ex neuron	NKAIN1
0	0.269871	0.305	0.084	0	Ex neuron	PLPPR4
0	0.269738	0.324	0.099	0	Ex neuron	MTMR7
0	0.269446	0.586	0.534	0	Ex neuron	FAM89B
0	0.269263	0.784	0.742	0	Ex neuron	RERE
0	0.268324	0.738	0.699	0	Ex neuron	SPTAN1
0	0.26796	0.337	0.169	0	Ex neuron	CPEB3
0	0.267473	0.358	0.15	0	Ex neuron	FAM241B
0	0.266517	0.283	0.107	0	Ex neuron	CAMK2N2
0	0.266148	0.741	0.672	0	Ex neuron	APC
0	0.265998	0.499	0.365	0	Ex neuron	FSD1L
0	0.26413	0.305	0.117	0	Ex neuron	PDE3B
0	0.263914	0.758	0.726	0	Ex neuron	NSD3
0	0.263114	0.549	0.477	0	Ex neuron	CHCHD6
0	0.262314	0.657	0.609	0	Ex neuron	GRB2
0	0.261622	0.278	0.044	0	Ex neuron	BICDL1
0	0.260885	0.275	0.094	0	Ex neuron	PLCL1
0	0.26077	0.424	0.261	0	Ex neuron	EPB41L3
0	0.26041	0.468	0.324	0	Ex neuron	ZNF704
0	0.260173	0.433	0.3	0	Ex neuron	PCDHGB6
0	0.260043	0.441	0.252	0	Ex neuron	APC2
0	0.259932	0.289	0.048	0	Ex neuron	SYN1
0	0.259656	0.271	0.114	0	Ex neuron	CSMD2
0	0.25946	0.533	0.439	0	Ex neuron	BTBD10
0	0.258729	0.357	0.187	0	Ex neuron	NAP1L3
0	0.257709	0.424	0.287	0	Ex neuron	ANKRD46
0	0.257709	0.34	0.172	0	Ex neuron	FRRS1L
0	0.257684	0.829	0.818	0	Ex neuron	YWHAZ
0	0.257567	0.368	0.223	0	Ex neuron	ASPHD1
0	0.257291	0.349	0.133	0	Ex neuron	FAXC
0	0.257001	0.365	0.194	0	Ex neuron	NAP1L5
0	0.256853	0.379	0.169	0	Ex neuron	CLVS1
0	0.256729	0.27	0.052	0	Ex neuron	SLC17A7
0	0.256494	0.664	0.617	0	Ex neuron	CERS6
0	0.255771	0.769	0.75	0	Ex neuron	PJA2
0	0.255605	0.665	0.617	0	Ex neuron	HDAC2
0	0.255539	0.365	0.199	0	Ex neuron	DOP1B
0	0.255452	0.514	0.361	0	Ex neuron	MEX3A
0	0.254247	0.392	0.202	0	Ex neuron	NOVA2
0	0.252757	0.324	0.119	0	Ex neuron	DGCR9
0	0.252554	0.257	0.072	0	Ex neuron	DSCAML1
0	0.251693	0.702	0.671	0	Ex neuron	GNAQ
0	0.251441	0.294	0.124	0	Ex neuron	ARHGDIG
0	0.251233	0.374	0.239	0	Ex neuron	KIAA1549L
0	0.250973	0.37	0.168	0	Ex neuron	ST8SIA2
0	0.250931	0.763	0.746	0	Ex neuron	JMJD1C
0	0.250908	0.609	0.559	0	Ex neuron	CAMSAP2
0	0.250774	0.492	0.294	0	Ex neuron	HECW1
0	0.250172	0.428	0.216	0	Ex neuron	NCAN
0	0.250095	0.441	0.269	0	Ex neuron	ENHO
6.98507e-298	0.310838	0.273	0.136	2.01114e-293	Ex neuron	CSMD1
3.48065e-297	0.281439	0.505	0.39	1.00215e-292	Ex neuron	MMP16
1.6821e-295	0.256262	0.535	0.477	4.84311e-291	Ex neuron	ARL8A
2.85546e-294	0.271796	0.449	0.322	8.22143e-290	Ex neuron	LIMCH1
1.07172e-293	0.281554	0.342	0.217	3.0857e-289	Ex neuron	FLRT2
2.60918e-293	0.275838	0.448	0.322	7.51236e-289	Ex neuron	CACNA1C
4.22015e-289	0.263934	0.66	0.636	1.21507e-284	Ex neuron	DDAH2
2.26531e-288	0.255221	0.532	0.43	6.52227e-284	Ex neuron	NEO1
4.93354e-277	0.254349	0.407	0.298	1.42046e-272	Ex neuron	HIVEP2
5.46941e-277	0.255074	0.583	0.478	1.57475e-272	Ex neuron	PGAP1
8.48403e-275	0.256059	0.499	0.365	2.44272e-270	Ex neuron	DNER
2.7589e-271	0.297287	0.494	0.373	7.94343e-267	Ex neuron	SLC44A5
9.72978e-270	0.262806	0.513	0.426	2.8014e-265	Ex neuron	PPP2R3A
5.56627e-268	0.417471	0.333	0.215	1.60264e-263	Ex neuron	IQCJ-SCHIP1
9.43836e-266	0.256839	0.636	0.599	2.71749e-261	Ex neuron	EXOC6B
2.56958e-263	0.28186	0.33	0.198	7.39834e-259	Ex neuron	KIRREL3
1.07919e-259	0.391873	0.56	0.514	3.10719e-255	Ex neuron	ROBO1
1.47678e-255	0.300727	0.503	0.431	4.25195e-251	Ex neuron	TIAM2
8.119e-253	0.266434	0.588	0.539	2.33762e-248	Ex neuron	RABGAP1L
8.68981e-253	0.265537	0.697	0.626	2.50197e-248	Ex neuron	PEG10
5.69376e-244	0.340647	0.41	0.299	1.63935e-239	Ex neuron	RIMS2
3.19188e-242	0.283884	0.496	0.427	9.19006e-238	Ex neuron	HMGCR
5.41588e-239	0.303225	0.395	0.277	1.55934e-234	Ex neuron	ZNF804A
1.44902e-229	0.251922	0.68	0.638	4.17202e-225	Ex neuron	PDE4D
2.8006e-224	0.288884	0.269	0.163	8.06348e-220	Ex neuron	CLSTN2
5.55372e-224	0.255184	0.643	0.494	1.59903e-219	Ex neuron	NLGN1
7.61918e-220	0.252497	0.301	0.188	2.19372e-215	Ex neuron	TAFA2
3.67853e-212	0.272005	0.659	0.668	1.05912e-207	Ex neuron	FRMD4A
4.70199e-205	0.300214	0.521	0.49	1.3538e-200	Ex neuron	ZEB2
6.15351e-201	0.269934	0.546	0.426	1.77172e-196	Ex neuron	ROBO2
9.36837e-179	0.25184	0.556	0.476	2.69734e-174	Ex neuron	SDK1
7.80155e-169	0.254699	0.518	0.495	2.24622e-164	Ex neuron	KLHL5
3.71027e-164	0.260875	0.412	0.353	1.06826e-159	Ex neuron	TCEAL7
1.83706e-163	0.279278	0.488	0.425	5.28925e-159	Ex neuron	NTM
7.35348e-162	0.335987	0.28	0.205	2.11721e-157	Ex neuron	MEF2C
3.6377e-158	0.273494	0.256	0.17	1.04737e-153	Ex neuron	NEFL
8.44458e-155	0.296364	0.431	0.337	2.43136e-150	Ex neuron	LRP1B
4.26576e-129	0.251262	0.303	0.214	1.2282e-124	Ex neuron	CRABP1
3.97658e-115	0.306391	0.474	0.431	1.14494e-110	Ex neuron	ZFPM2
8.35658e-109	0.274494	0.344	0.279	2.40603e-104	Ex neuron	TENM2
2.07377e-101	0.267945	0.413	0.368	5.97079e-97	Ex neuron	NEGR1
2.76081e-09	0.273404	0.299	0.339	7.94893e-05	Ex neuron	DPY19L1
0	1.43194	0.97	0.314	0	In neuron	CADM2
0	1.29103	0.761	0.118	0	In neuron	OLFM3
0	1.2838	0.671	0.126	0	In neuron	CNTN5
0	1.24561	0.859	0.171	0	In neuron	FGF14
0	1.24311	0.725	0.041	0	In neuron	LHX1
0	1.22396	0.83	0.302	0	In neuron	GRIK2
0	1.21454	0.843	0.188	0	In neuron	LINGO2
0	1.19038	0.524	0.081	0	In neuron	GPC5
0	1.10507	0.65	0.124	0	In neuron	NELL1
0	1.0935	0.916	0.34	0	In neuron	RIMS2
0	1.06104	0.987	0.538	0	In neuron	PTPRD
0	1.05743	0.481	0.077	0	In neuron	GALNTL6
0	1.04025	0.657	0.064	0	In neuron	NXPH1
0	1.0276	0.728	0.155	0	In neuron	MDGA2
0	1.02641	0.687	0.1	0	In neuron	CNTNAP5
0	1.01656	0.631	0.019	0	In neuron	PAX2
0	0.967291	0.732	0.209	0	In neuron	ADAMTSL1
0	0.964038	0.665	0.037	0	In neuron	LHX1-DT
0	0.947929	0.632	0.085	0	In neuron	LINC01414
0	0.933654	0.647	0.104	0	In neuron	CACNA2D3
0	0.931991	0.628	0.122	0	In neuron	GRIA4
0	0.924879	0.523	0.05	0	In neuron	PLD5
0	0.920046	0.593	0.09	0	In neuron	MTUS2
0	0.893513	0.452	0.052	0	In neuron	KCTD8
0	0.875366	0.587	0.071	0	In neuron	HS3ST5
0	0.852668	0.681	0.173	0	In neuron	PKNOX2
0	0.835736	0.442	0.049	0	In neuron	SPOCK3
0	0.821759	0.493	0.065	0	In neuron	GUCY1A1
0	0.806649	0.452	0.06	0	In neuron	KCNC2
0	0.795948	0.631	0.122	0	In neuron	GLRA2
0	0.757528	0.447	0.037	0	In neuron	OPRM1
0	0.706574	0.511	0.033	0	In neuron	LAMP5
0	0.679964	0.463	0.047	0	In neuron	SV2C
0	0.607209	0.415	0.033	0	In neuron	PLCXD3
0	0.603648	0.402	0.047	0	In neuron	SAMD3
0	0.598927	0.426	0.053	0	In neuron	PTPRR
0	0.596736	0.254	0.022	0	In neuron	NXPH2
0	0.56859	0.349	0.037	0	In neuron	KCNH5
0	0.527025	0.436	0.06	0	In neuron	RCAN2
0	0.493803	0.368	0.043	0	In neuron	GAD2
0	0.490099	0.373	0.017	0	In neuron	SKOR1
0	0.425027	0.296	0.029	0	In neuron	TRHDE
0	0.413903	0.325	0.017	0	In neuron	PCP4L1
0	0.412634	0.302	0.012	0	In neuron	SLC6A5
0	0.412574	0.316	0.035	0	In neuron	VSTM2A
0	0.36989	0.266	0.023	0	In neuron	PAX8
0	0.346361	0.296	0.025	0	In neuron	LHX5-AS1
0	0.328959	0.252	0.021	0	In neuron	GLRA1
2.54686e-302	1.12985	0.93	0.457	7.33293e-298	In neuron	CNTNAP2
3.51422e-297	0.696079	0.521	0.107	1.01181e-292	In neuron	COL25A1
8.57548e-296	0.944774	0.959	0.508	2.46905e-291	In neuron	ANK3
5.14864e-294	0.626815	0.363	0.052	1.4824e-289	In neuron	AC092422.1
1.36845e-288	1.05468	0.774	0.252	3.94004e-284	In neuron	RBFOX1
2.35768e-287	0.426917	0.255	0.026	6.78824e-283	In neuron	ANO3
2.02548e-286	0.780241	0.752	0.248	5.83175e-282	In neuron	SCN2A
8.72214e-286	0.71734	0.677	0.197	2.51128e-281	In neuron	MIR124-2HG
2.7823e-281	0.960474	0.944	0.502	8.01081e-277	In neuron	FAM155A
4.6856e-281	0.859877	0.822	0.275	1.34908e-276	In neuron	XKR4
3.32002e-276	1.03989	0.665	0.194	9.55901e-272	In neuron	HS6ST3
7.87657e-274	0.722622	0.516	0.108	2.26782e-269	In neuron	CHRM3
9.91845e-272	0.750255	0.551	0.135	2.85572e-267	In neuron	GUCY1B1
5.60573e-271	0.923421	0.986	0.518	1.614e-266	In neuron	NRXN1
9.23147e-269	0.800921	0.724	0.222	2.65792e-264	In neuron	CNTN1
6.64591e-268	0.684124	0.48	0.098	1.91349e-263	In neuron	GRM7
1.04616e-267	0.86297	0.838	0.327	3.01209e-263	In neuron	CELF4
1.15711e-267	0.964728	0.886	0.41	3.33154e-263	In neuron	RUNX1T1
1.77047e-262	0.996111	0.775	0.292	5.09755e-258	In neuron	PCDH7
3.71167e-259	0.953454	0.695	0.232	1.06866e-254	In neuron	TAFA2
1.11098e-258	0.89852	0.856	0.411	3.19873e-254	In neuron	GRIP1
3.8792e-258	0.974039	0.929	0.451	1.1169e-253	In neuron	NRG3
9.81634e-258	0.780167	0.641	0.179	2.82632e-253	In neuron	LRFN5
1.56728e-257	0.714441	0.731	0.239	4.5125e-253	In neuron	RAB3C
7.59719e-257	0.726151	0.621	0.155	2.18738e-252	In neuron	HOXB9
2.75319e-255	1.08504	0.83	0.377	7.92699e-251	In neuron	NCAM2
3.93393e-254	0.923785	0.655	0.195	1.13266e-249	In neuron	DPP10
1.63332e-253	0.953454	0.823	0.319	4.70265e-249	In neuron	NRG1
2.50523e-251	0.960228	0.648	0.192	7.21305e-247	In neuron	RALYL
1.18487e-248	0.790887	0.611	0.163	3.41147e-244	In neuron	SYN3
1.37856e-246	1.03229	0.678	0.223	3.96915e-242	In neuron	TSHZ2
6.79959e-245	0.849292	0.957	0.639	1.95774e-240	In neuron	NOVA1
2.42859e-243	0.453406	0.288	0.038	6.99239e-239	In neuron	UNC13C
4.41315e-228	0.779541	0.613	0.19	1.27063e-223	In neuron	HOXB7
1.0654e-227	0.88304	0.808	0.315	3.06751e-223	In neuron	ADGRL3
2.51066e-227	0.559526	0.516	0.125	7.2287e-223	In neuron	SCN1A
6.43943e-224	1.02802	0.805	0.382	1.85404e-219	In neuron	NEGR1
2.12713e-223	0.709215	0.977	0.783	6.12443e-219	In neuron	SNHG14
4.75516e-218	0.787448	0.902	0.511	1.3691e-213	In neuron	SORBS2
6.89783e-218	0.790935	0.654	0.207	1.98602e-213	In neuron	HOXB8
2.09515e-215	0.783225	0.882	0.41	6.03234e-211	In neuron	PPFIA2
2.22236e-215	0.583044	0.503	0.125	6.39863e-211	In neuron	PCDH17
9.57593e-214	0.686877	0.682	0.232	2.7571e-209	In neuron	SRRM4
1.5295e-213	0.616004	0.637	0.201	4.40373e-209	In neuron	RUNDC3B
2.1451e-213	0.36201	0.289	0.043	6.17618e-209	In neuron	AL049828.2
4.46791e-211	0.773855	0.517	0.138	1.2864e-206	In neuron	UNC5C
5.4899e-211	0.429381	0.326	0.055	1.58065e-206	In neuron	CCDC85A
3.7381e-209	0.921221	0.877	0.475	1.07627e-204	In neuron	ROBO2
4.17584e-209	0.577235	0.301	0.047	1.20231e-204	In neuron	ZNF804B
1.32469e-208	0.735676	0.792	0.342	3.81404e-204	In neuron	ERC2
1.70856e-206	0.629009	0.584	0.173	4.91928e-202	In neuron	STXBP5L
1.72839e-206	0.8044	0.922	0.412	4.97637e-202	In neuron	LRRC7
1.80931e-206	0.633537	0.541	0.155	5.20937e-202	In neuron	KLHL13
1.04511e-205	0.781182	0.923	0.478	3.00907e-201	In neuron	CTNNA2
1.29796e-200	0.575332	0.46	0.112	3.73709e-196	In neuron	RYR3
5.56596e-200	0.574761	0.536	0.151	1.60255e-195	In neuron	DSCAML1
1.95094e-199	0.671551	0.739	0.241	5.61714e-195	In neuron	RMST
3.4235e-198	0.676235	0.524	0.152	9.85694e-194	In neuron	MYO16
2.84319e-197	0.862432	0.828	0.42	8.1861e-193	In neuron	45352
3.7186e-196	0.677734	0.806	0.32	1.07066e-191	In neuron	NSG2
1.49388e-195	0.617744	0.597	0.199	4.30118e-191	In neuron	AMPH
8.59401e-193	0.882642	0.685	0.27	2.47439e-188	In neuron	BRINP3
2.3566e-191	0.782161	0.544	0.157	6.78512e-187	In neuron	CDH18
1.72644e-190	0.7013	0.715	0.292	4.97077e-186	In neuron	RIMS1
6.42185e-190	0.300421	0.259	0.038	1.84898e-185	In neuron	UNCX
1.83901e-187	0.686916	0.721	0.317	5.29487e-183	In neuron	DNM3
2.56088e-185	0.749505	0.628	0.223	7.37328e-181	In neuron	LRRC4C
6.12635e-185	0.687472	0.859	0.523	1.7639e-180	In neuron	PKIA
5.55205e-184	0.731806	0.936	0.609	1.59854e-179	In neuron	ADGRB3
3.3532e-183	0.627353	0.722	0.298	9.65452e-179	In neuron	SCN3A
1.37333e-180	0.393637	0.311	0.056	3.95408e-176	In neuron	LINC00645
7.01089e-180	0.702541	0.728	0.296	2.01857e-175	In neuron	PTPRO
1.81959e-179	0.665755	0.815	0.393	5.23896e-175	In neuron	GRIN2B
5.93367e-179	0.65648	0.803	0.358	1.70842e-174	In neuron	GABRB3
1.54079e-177	0.786746	0.896	0.532	4.43625e-173	In neuron	LSAMP
2.9781e-177	0.68995	0.553	0.183	8.57454e-173	In neuron	SYN2
8.66169e-177	0.657687	0.957	0.687	2.49387e-172	In neuron	SYT1
8.85987e-174	0.398988	0.348	0.072	2.55093e-169	In neuron	HOXD3
1.64818e-173	0.619311	0.543	0.183	4.74545e-169	In neuron	ST8SIA4
5.94873e-173	0.598022	0.453	0.123	1.71276e-168	In neuron	LINC01322
1.37476e-172	0.599452	0.48	0.14	3.95822e-168	In neuron	SYNDIG1
3.81616e-172	0.502372	0.332	0.069	1.09875e-167	In neuron	AL109930.1
1.85217e-171	0.683433	0.805	0.35	5.33277e-167	In neuron	GRIA2
3.37297e-171	0.74941	0.781	0.38	9.71145e-167	In neuron	SEMA6D
3.99256e-171	0.708506	0.801	0.365	1.14954e-166	In neuron	LINC01122
1.31116e-170	0.655743	0.816	0.347	3.77508e-166	In neuron	MYT1L
5.64328e-170	0.660652	0.762	0.388	1.62481e-165	In neuron	SGIP1
3.57057e-169	0.516861	0.469	0.136	1.02804e-164	In neuron	CACNA1D
9.98998e-168	0.660221	0.734	0.301	2.87632e-163	In neuron	RGS7
3.63704e-167	0.565715	0.385	0.092	1.04718e-162	In neuron	CDH8
1.14359e-166	0.579172	0.422	0.11	3.29264e-162	In neuron	RYR2
1.84482e-165	0.705846	0.744	0.395	5.3116e-161	In neuron	ZFHX3
2.94461e-164	0.822161	0.778	0.467	8.47811e-160	In neuron	TENM3
4.94741e-164	0.592082	0.476	0.138	1.42446e-159	In neuron	KCNMB2
6.05009e-164	0.709315	0.707	0.305	1.74194e-159	In neuron	AC092691.1
1.06005e-163	0.543735	0.452	0.126	3.05209e-159	In neuron	GPR158
9.2803e-162	0.638047	0.843	0.454	2.67198e-157	In neuron	AKAP6
3.56228e-160	0.627105	0.621	0.254	1.02565e-155	In neuron	ABLIM1
2.4178e-159	0.589396	0.925	0.666	6.96134e-155	In neuron	CLASP2
5.96988e-159	0.669509	0.507	0.154	1.71885e-154	In neuron	FSTL5
1.63232e-158	0.615179	0.724	0.329	4.69978e-154	In neuron	SNAP91
2.96509e-154	0.620606	0.943	0.657	8.5371e-150	In neuron	ANK2
3.02415e-154	0.543877	0.885	0.658	8.70714e-150	In neuron	MYCBP2
9.5495e-154	0.677907	0.801	0.422	2.74949e-149	In neuron	DOK6
1.02356e-153	0.674474	0.775	0.406	2.94703e-149	In neuron	FRMD5
1.46074e-153	0.621279	0.853	0.513	4.20577e-149	In neuron	CSRNP3
1.28105e-150	0.634637	0.738	0.374	3.68841e-146	In neuron	CACNA1C
3.80547e-150	0.618552	0.835	0.43	1.09567e-145	In neuron	MAPT
3.99316e-149	0.659179	0.708	0.295	1.14971e-144	In neuron	AC233296.1
4.27513e-147	0.573725	0.865	0.593	1.2309e-142	In neuron	DAAM1
3.60796e-146	0.30725	0.291	0.059	1.0388e-141	In neuron	CACNA2D2
1.17151e-144	0.561916	0.939	0.621	3.37302e-140	In neuron	NCAM1
1.86812e-143	0.499999	0.974	0.722	5.37869e-139	In neuron	MAP2
1.68442e-142	0.648245	0.429	0.132	4.8498e-138	In neuron	RARB
2.22101e-141	0.642716	0.647	0.305	6.39475e-137	In neuron	NRP1
1.61298e-140	0.58951	0.885	0.639	4.64409e-136	In neuron	CCDC144NL-AS1
1.6976e-140	0.511169	0.556	0.208	4.88774e-136	In neuron	SCN3B
4.76215e-140	0.794879	0.664	0.303	1.37112e-135	In neuron	TENM2
1.31501e-139	0.448462	0.45	0.14	3.78619e-135	In neuron	TMEM196
9.6829e-139	0.604287	0.645	0.306	2.7879e-134	In neuron	TSPAN7
1.2963e-137	0.582292	0.439	0.135	3.73231e-133	In neuron	NTNG1
2.74306e-137	0.609612	0.58	0.23	7.89781e-133	In neuron	GALNT17
6.44049e-137	0.364221	0.305	0.069	1.85435e-132	In neuron	ANK1
8.22904e-135	0.615634	0.754	0.421	2.36931e-130	In neuron	DNER
2.91055e-134	0.587145	0.835	0.486	8.38005e-130	In neuron	DOCK3
1.35249e-133	0.508416	0.496	0.178	3.89408e-129	In neuron	45355
4.89245e-133	0.541488	0.64	0.278	1.40864e-128	In neuron	UNC79
1.41624e-130	0.569616	0.655	0.328	4.07763e-126	In neuron	FRY
2.76244e-129	0.503984	0.449	0.151	7.95363e-125	In neuron	FAM189A1
3.78572e-129	0.532842	0.541	0.188	1.08998e-124	In neuron	VGF
6.67216e-129	0.587992	0.719	0.363	1.92105e-124	In neuron	PTPRN2
1.66513e-128	0.377463	0.33	0.086	4.79425e-124	In neuron	WDR11-AS1
2.6804e-128	0.617045	0.899	0.596	7.71741e-124	In neuron	NAV3
6.27932e-128	0.568452	0.792	0.462	1.80794e-123	In neuron	TNIK
8.37428e-128	0.378245	0.295	0.067	2.41112e-123	In neuron	CHRM2
1.03604e-127	0.556572	0.783	0.439	2.98296e-123	In neuron	SNAP25
1.24746e-127	0.632864	0.425	0.134	3.59168e-123	In neuron	GRM5
2.01488e-127	0.47236	0.897	0.728	5.80125e-123	In neuron	AKAP9
2.26264e-127	0.581022	0.819	0.512	6.51458e-123	In neuron	MAGI1
4.82862e-127	0.478654	0.926	0.759	1.39026e-122	In neuron	RERE
2.87156e-125	0.570311	0.822	0.512	8.2678e-121	In neuron	TMEM178B
4.72924e-125	0.53145	0.544	0.222	1.36164e-120	In neuron	CHGB
7.28202e-125	0.564173	0.654	0.346	2.09664e-120	In neuron	RGS17
9.28686e-125	0.541803	0.631	0.295	2.67387e-120	In neuron	APBA1
4.99623e-124	0.542349	0.728	0.361	1.43852e-119	In neuron	INA
6.63549e-124	0.542116	0.597	0.285	1.91049e-119	In neuron	FAM184A
1.00184e-122	0.579708	0.725	0.443	2.88449e-118	In neuron	STXBP5
1.57345e-122	0.534598	0.55	0.226	4.53028e-118	In neuron	LDLRAD4
1.64938e-122	0.447277	0.302	0.075	4.74889e-118	In neuron	ADAMTS5
3.33972e-122	0.322887	0.299	0.07	9.61572e-118	In neuron	GRIK3
4.28711e-122	0.587889	0.684	0.34	1.23434e-117	In neuron	PLPPR1
6.33822e-122	0.313388	0.309	0.076	1.8249e-117	In neuron	KLHL14
5.6064e-121	0.577403	0.466	0.161	1.6142e-116	In neuron	EPHA6
9.98741e-121	0.552929	0.514	0.189	2.87558e-116	In neuron	TMEFF2
2.25191e-120	0.514676	0.477	0.173	6.4837e-116	In neuron	PLCL1
3.26499e-120	0.5229	0.427	0.14	9.40056e-116	In neuron	LRRTM3
1.09425e-119	0.761095	0.516	0.203	3.15055e-115	In neuron	NKAIN2
1.80321e-119	0.657245	0.705	0.369	5.19179e-115	In neuron	LINC02315
3.68638e-119	0.568425	0.679	0.41	1.06138e-114	In neuron	N4BP2
8.3846e-119	0.516549	0.751	0.426	2.41409e-114	In neuron	SLC38A1
1.51076e-118	0.558714	0.785	0.43	4.34979e-114	In neuron	PCLO
2.64282e-118	0.519709	0.853	0.61	7.60922e-114	In neuron	BAZ2B
4.61796e-118	0.526725	0.887	0.666	1.3296e-113	In neuron	TTC28
1.12851e-117	0.424876	0.919	0.773	3.2492e-113	In neuron	CAMTA1
1.69338e-117	0.582191	0.84	0.466	4.87557e-113	In neuron	ANKS1B
6.16046e-117	0.555946	0.714	0.405	1.77372e-112	In neuron	SYT14
6.34507e-117	0.556278	0.641	0.316	1.82687e-112	In neuron	CDH4
8.0154e-117	0.402346	0.925	0.774	2.3078e-112	In neuron	RBFOX2
3.65603e-116	0.648008	0.726	0.352	1.05264e-111	In neuron	LRRTM4
3.96793e-116	0.536438	0.694	0.407	1.14245e-111	In neuron	TNRC6C
4.61122e-116	0.567262	0.769	0.531	1.32766e-111	In neuron	FBXL17
6.44311e-116	0.527068	0.875	0.654	1.8551e-111	In neuron	GPHN
9.17354e-116	0.403833	0.387	0.123	2.64125e-111	In neuron	CCDC144NL
1.18751e-115	0.574306	0.6	0.286	3.41908e-111	In neuron	GUCY1A2
1.80341e-115	0.660852	0.531	0.226	5.19238e-111	In neuron	AUXG01000058.1
2.09385e-115	0.631849	0.682	0.391	6.02862e-111	In neuron	ZFHX4
2.12702e-115	0.524488	0.88	0.576	6.12412e-111	In neuron	DCLK1
2.99857e-115	0.521523	0.591	0.256	8.63347e-111	In neuron	HOXB3
1.6153e-114	0.631064	0.916	0.549	4.65076e-110	In neuron	STMN2
1.98365e-114	0.389923	0.274	0.065	5.71134e-110	In neuron	TRPC4
6.27625e-114	0.445791	0.511	0.202	1.80706e-109	In neuron	CHD5
2.84999e-113	0.643455	0.759	0.486	8.20569e-109	In neuron	RORA
2.8878e-113	0.565744	0.876	0.651	8.31456e-109	In neuron	PLCB1
3.04358e-113	0.44351	0.434	0.152	8.76308e-109	In neuron	RIPOR2
3.25669e-113	0.875091	0.476	0.193	9.37666e-109	In neuron	KCNQ5
1.72888e-111	0.346764	0.289	0.073	4.97779e-107	In neuron	AL133346.1
2.20579e-111	0.504846	0.57	0.246	6.35091e-107	In neuron	ESRRG
5.9532e-110	0.504946	0.839	0.621	1.71405e-105	In neuron	PPP3CA
1.03265e-109	0.548009	0.803	0.581	2.97321e-105	In neuron	PAM
5.09129e-109	0.54457	0.789	0.513	1.46588e-104	In neuron	MAPK10
1.37114e-107	0.310486	0.264	0.064	3.94779e-103	In neuron	AC112178.1
1.89867e-107	0.446386	0.494	0.186	5.46664e-103	In neuron	NYAP2
2.05822e-107	0.356609	0.358	0.11	5.92603e-103	In neuron	EML5
1.64483e-106	0.545782	0.601	0.283	4.7358e-102	In neuron	AC009315.1
2.45434e-106	0.486393	0.86	0.628	7.06655e-102	In neuron	LINC00632
3.38431e-106	0.50806	0.46	0.175	9.74411e-102	In neuron	CDH10
5.06166e-106	0.426074	0.376	0.121	1.45735e-101	In neuron	DIRAS2
7.08477e-106	0.460141	0.544	0.245	2.03985e-101	In neuron	FRRS1L
1.73238e-105	0.59361	0.446	0.163	4.98788e-101	In neuron	PCDH11X
3.03957e-105	0.534108	0.685	0.314	8.75154e-101	In neuron	OPCML
2.39976e-104	0.494366	0.853	0.657	6.90938e-100	In neuron	MBD5
3.86552e-104	0.562	0.679	0.409	1.11296e-99	In neuron	RANBP17
1.26001e-103	0.58762	0.768	0.47	3.62781e-99	In neuron	SLC8A1
2.35772e-103	0.501543	0.684	0.346	6.78835e-99	In neuron	ELAVL2
3.68649e-103	0.494904	0.906	0.718	1.06141e-98	In neuron	FTX
4.37556e-103	0.652062	0.595	0.275	1.25981e-98	In neuron	GRID2
2.51061e-102	0.392453	0.882	0.738	7.22854e-98	In neuron	NSD3
1.68449e-101	0.550744	0.758	0.449	4.85e-97	In neuron	NTM
1.31288e-100	0.559411	0.822	0.502	3.78003e-96	In neuron	DLG2
3.50584e-100	0.404373	0.449	0.172	1.0094e-95	In neuron	LHFPL4
6.9431e-100	0.329299	0.311	0.089	1.99906e-95	In neuron	RAPGEF5
2.36031e-99	0.437561	0.839	0.672	6.7958e-95	In neuron	EPC1
3.40341e-99	0.54992	0.732	0.418	9.79909e-95	In neuron	FGF13
1.02872e-98	0.595869	0.832	0.506	2.96188e-94	In neuron	DLGAP1
2.72365e-98	0.481822	0.746	0.392	7.84193e-94	In neuron	SCG3
3.3658e-98	0.523526	0.722	0.433	9.6908e-94	In neuron	CADPS
8.64547e-98	0.424721	0.389	0.141	2.4892e-93	In neuron	RNF152
1.08337e-97	0.39526	0.343	0.105	3.11923e-93	In neuron	FRMPD4
1.23595e-97	0.408724	0.866	0.714	3.55855e-93	In neuron	ANKRD12
1.29842e-97	0.49125	0.863	0.551	3.73842e-93	In neuron	PPP2R2B
2.16477e-97	0.476277	0.715	0.474	6.2328e-93	In neuron	MAPRE2
6.29839e-97	0.482226	0.601	0.302	1.81343e-92	In neuron	GPR137C
1.38812e-96	0.473294	0.605	0.301	3.99668e-92	In neuron	NMNAT2
1.58106e-96	0.364849	0.413	0.151	4.5522e-92	In neuron	PLEKHA6
1.25154e-95	0.447951	0.648	0.316	3.60344e-91	In neuron	PAK5
1.95426e-95	0.556345	0.736	0.417	5.62672e-91	In neuron	CD24
3.32306e-95	0.424203	0.479	0.194	9.56775e-91	In neuron	HS6ST2
7.71405e-95	0.515167	0.682	0.407	2.22103e-90	In neuron	PPP1R9A
5.00345e-94	0.487958	0.6	0.277	1.44059e-89	In neuron	KCNB2
5.49667e-94	0.49138	0.6	0.335	1.5826e-89	In neuron	SV2A
1.14697e-93	0.384539	0.37	0.126	3.30237e-89	In neuron	PCDH10
1.55891e-93	0.273226	0.265	0.069	4.4884e-89	In neuron	CACNG2
5.06978e-93	0.458766	0.782	0.554	1.45969e-88	In neuron	JAKMIP2
6.5574e-93	0.408483	0.432	0.163	1.88801e-88	In neuron	BRINP1
7.46036e-93	0.476974	0.768	0.574	2.14799e-88	In neuron	PRKACB
1.3618e-92	0.508364	0.567	0.287	3.92091e-88	In neuron	NLGN4Y
1.90601e-92	0.502857	0.667	0.367	5.48778e-88	In neuron	PPM1E
6.27338e-91	0.532316	0.782	0.535	1.80623e-86	In neuron	PDE4B
9.77826e-91	0.481706	0.526	0.231	2.81536e-86	In neuron	RASGEF1B
1.07231e-90	0.509683	0.544	0.26	3.08738e-86	In neuron	ATP8A2
2.08658e-90	0.534357	0.477	0.211	6.00769e-86	In neuron	KCTD16
2.39583e-90	0.434989	0.83	0.651	6.89808e-86	In neuron	REV3L
6.76573e-90	0.475011	0.731	0.511	1.94799e-85	In neuron	FCHSD2
9.04979e-90	0.426926	0.51	0.22	2.60562e-85	In neuron	CACNA1B
1.0539e-89	0.32396	0.319	0.099	3.03439e-85	In neuron	ELMOD1
1.74372e-89	0.407927	0.338	0.112	5.02051e-85	In neuron	GFRA1
2.73775e-89	0.426122	0.538	0.259	7.88254e-85	In neuron	CACNB4
5.0632e-89	0.48502	0.764	0.558	1.4578e-84	In neuron	RABGAP1L
6.90189e-89	0.463053	0.813	0.6	1.98719e-84	In neuron	TANC2
7.8689e-89	0.54355	0.463	0.211	2.26561e-84	In neuron	SLC2A13
1.42766e-88	0.497678	0.879	0.526	4.11051e-84	In neuron	RTN1
4.01881e-88	0.514129	0.621	0.301	1.1571e-83	In neuron	SYT4
5.93289e-88	0.426307	0.848	0.686	1.7082e-83	In neuron	KIDINS220
3.52773e-87	0.442452	0.665	0.391	1.0157e-82	In neuron	STOX2
5.19151e-87	0.470634	0.868	0.596	1.49474e-82	In neuron	CTNND2
8.74564e-87	0.299837	0.306	0.095	2.51805e-82	In neuron	GABRA3
2.23121e-86	0.376692	0.507	0.215	6.42411e-82	In neuron	GABBR2
2.40247e-86	0.319851	0.316	0.102	6.91719e-82	In neuron	NRG2
2.66846e-85	0.429639	0.301	0.091	7.68303e-81	In neuron	PCDH15
4.51548e-85	0.467408	0.661	0.395	1.3001e-80	In neuron	NLGN4X
1.13865e-84	0.422005	0.631	0.34	3.27842e-80	In neuron	SYP
1.6073e-84	0.31855	0.285	0.088	4.62774e-80	In neuron	AC009126.1
2.83916e-84	0.326846	0.326	0.109	8.17451e-80	In neuron	KSR2
2.96877e-84	0.436528	0.558	0.272	8.54767e-80	In neuron	CTTNBP2
1.34896e-83	0.522531	0.688	0.424	3.88394e-79	In neuron	AL157778.1
1.70842e-83	0.527502	0.621	0.399	4.9189e-79	In neuron	MAP2K5
3.54035e-83	0.413018	0.564	0.291	1.01934e-78	In neuron	RIC3
4.88655e-83	0.333552	0.261	0.074	1.40694e-78	In neuron	SIAH3
6.48186e-83	0.470134	0.863	0.66	1.86626e-78	In neuron	MAGI2
3.06904e-82	0.437524	0.925	0.738	8.83638e-78	In neuron	AUTS2
7.27247e-82	0.528206	0.645	0.337	2.09389e-77	In neuron	NRXN3
2.71044e-81	0.372875	0.449	0.184	7.8039e-77	In neuron	RBFOX3
4.48677e-81	0.478183	0.712	0.519	1.29183e-76	In neuron	XKR6
4.63001e-81	0.446718	0.796	0.621	1.33307e-76	In neuron	CASK
9.80904e-81	0.395984	0.543	0.271	2.82422e-76	In neuron	MAST1
1.21762e-80	0.342809	0.925	0.803	3.50577e-76	In neuron	RTN3
4.21546e-80	0.533993	0.335	0.123	1.21372e-75	In neuron	RPRM
5.02036e-80	0.421425	0.805	0.636	1.44546e-75	In neuron	CERS6
8.51953e-80	0.295411	0.275	0.083	2.45294e-75	In neuron	STK32A
2.28538e-79	0.435066	0.417	0.169	6.58008e-75	In neuron	TENM1
3.24163e-79	0.450181	0.859	0.627	9.33331e-75	In neuron	NBEA
1.8886e-78	0.355778	0.356	0.131	5.43765e-74	In neuron	DACH2
4.87332e-78	0.398696	0.801	0.658	1.40313e-73	In neuron	ITFG1
8.07712e-78	0.354932	0.839	0.724	2.32557e-73	In neuron	KMT2E
8.76427e-78	0.432296	0.761	0.523	2.52341e-73	In neuron	PGAP1
1.09345e-77	0.395156	0.531	0.26	3.14827e-73	In neuron	ATP1A3
1.76321e-77	0.509507	0.635	0.428	5.07664e-73	In neuron	TLE4
2.42793e-77	0.37182	0.386	0.156	6.99051e-73	In neuron	AL358232.2
3.37555e-77	0.288605	0.291	0.094	9.71888e-73	In neuron	SUSD4
4.39888e-77	0.320856	0.376	0.14	1.26653e-72	In neuron	CXXC4
4.90036e-77	0.336025	0.332	0.121	1.41091e-72	In neuron	SLITRK5
6.9981e-77	0.369265	0.896	0.752	2.01489e-72	In neuron	JMJD1C
8.38367e-77	0.445067	0.714	0.533	2.41383e-72	In neuron	RFX7
1.3385e-76	0.429867	0.739	0.564	3.8538e-72	In neuron	STAU2
2.337e-76	0.519806	0.615	0.366	6.7287e-72	In neuron	PBX3
2.35479e-76	0.447412	0.469	0.221	6.7799e-72	In neuron	45354
2.50227e-76	0.406079	0.62	0.347	7.20454e-72	In neuron	PHYHIPL
2.82592e-76	0.423668	0.779	0.628	8.13638e-72	In neuron	TNKS
3.22836e-76	0.409598	0.755	0.583	9.2951e-72	In neuron	KIFAP3
6.46785e-76	0.401066	0.514	0.255	1.86222e-71	In neuron	OTUD7A
6.48461e-76	0.430245	0.447	0.198	1.86705e-71	In neuron	GALNT13
8.92412e-76	0.427394	0.765	0.466	2.56943e-71	In neuron	CXADR
1.01244e-75	0.473376	0.526	0.255	2.91503e-71	In neuron	KIRREL3
1.59801e-75	0.480852	0.796	0.496	4.601e-71	In neuron	NPAS3
4.33629e-75	0.340893	0.376	0.149	1.2485e-70	In neuron	BICDL1
4.41873e-75	0.395697	0.631	0.353	1.27224e-70	In neuron	ATCAY
6.40679e-75	0.411496	0.487	0.243	1.84464e-70	In neuron	CPEB3
1.37129e-74	0.431983	0.674	0.381	3.94823e-70	In neuron	HECW1
1.66907e-74	0.438508	0.61	0.377	4.80558e-70	In neuron	DTNB
3.07612e-74	0.38226	0.396	0.173	8.85677e-70	In neuron	PTPRE
3.63207e-74	0.405587	0.705	0.552	1.04575e-69	In neuron	ACSL3
1.40688e-73	0.41338	0.585	0.325	4.0507e-69	In neuron	ASXL3
1.5522e-73	0.418116	0.543	0.289	4.46909e-69	In neuron	DGKI
1.67461e-73	0.382727	0.293	0.1	4.82155e-69	In neuron	SEMA3E
2.16663e-73	0.404906	0.796	0.613	6.23816e-69	In neuron	EXOC6B
3.46665e-73	0.412415	0.734	0.556	9.98117e-69	In neuron	ZC2HC1A
3.93691e-73	0.441947	0.732	0.575	1.13351e-68	In neuron	FER
4.93727e-73	0.448915	0.748	0.549	1.42154e-68	In neuron	DANT2
7.12273e-73	0.363551	0.839	0.696	2.05078e-68	In neuron	TNRC6A
1.03886e-72	0.388848	0.786	0.644	2.99109e-68	In neuron	CCDC88A
1.08653e-72	0.357893	0.83	0.703	3.12833e-68	In neuron	PHF14
1.16537e-72	0.401272	0.705	0.47	3.35533e-68	In neuron	GNG2
1.4528e-72	0.379255	0.802	0.658	4.1829e-68	In neuron	BMPR2
2.70569e-72	0.285152	0.313	0.108	7.79021e-68	In neuron	SPOCK2
3.09695e-72	0.585637	0.548	0.311	8.91674e-68	In neuron	RBMS3
9.84496e-72	0.433225	0.664	0.459	2.83456e-67	In neuron	ANKRD36C
1.33666e-71	0.444421	0.654	0.453	3.84852e-67	In neuron	ARID5B
2.35163e-71	0.42307	0.689	0.506	6.77083e-67	In neuron	NCOA2
2.41641e-71	0.439126	0.577	0.341	6.95733e-67	In neuron	PLCB4
2.95283e-71	0.381768	0.829	0.702	8.50179e-67	In neuron	APC
8.74791e-71	0.42381	0.674	0.444	2.5187e-66	In neuron	MTSS1
9.16659e-71	0.356794	0.839	0.704	2.63924e-66	In neuron	TNRC6B
2.06416e-70	0.400974	0.528	0.291	5.94313e-66	In neuron	HECW2
2.14713e-70	0.438139	0.641	0.436	6.182e-66	In neuron	ANKRD36
2.41518e-70	0.45084	0.6	0.387	6.9538e-66	In neuron	ACVR2A
2.54101e-70	0.408855	0.702	0.53	7.31609e-66	In neuron	ARID4A
4.20949e-70	0.453112	0.575	0.358	1.212e-65	In neuron	NR6A1
1.32659e-69	0.398165	0.771	0.614	3.81952e-65	In neuron	EHBP1
1.63244e-69	0.358425	0.835	0.683	4.70011e-65	In neuron	GNAQ
2.03152e-69	0.352568	0.86	0.717	5.84916e-65	In neuron	CEP170
4.15385e-69	0.347352	0.395	0.168	1.19598e-64	In neuron	SAMD12
6.16272e-69	0.447417	0.558	0.304	1.77437e-64	In neuron	PLXNA4
8.92682e-69	0.530351	0.433	0.209	2.57021e-64	In neuron	CDH13
9.76633e-68	0.474931	0.822	0.558	2.81192e-63	In neuron	NLGN1
1.38065e-67	0.433099	0.679	0.458	3.97516e-63	In neuron	NAV2
3.93067e-67	0.438358	0.655	0.473	1.13172e-62	In neuron	RAPGEF6
7.29468e-67	0.394563	0.654	0.429	2.10028e-62	In neuron	ATP9A
7.71623e-67	0.279361	0.318	0.118	2.22166e-62	In neuron	SVOP
1.05672e-66	0.43799	0.661	0.467	3.04249e-62	In neuron	CAMK1D
1.67094e-66	0.347573	0.805	0.671	4.81098e-62	In neuron	TUT4
3.81222e-66	0.353289	0.772	0.655	1.09762e-61	In neuron	ABI2
7.30964e-66	0.37202	0.785	0.638	2.10459e-61	In neuron	ARID1B
8.16252e-66	0.357949	0.462	0.238	2.35015e-61	In neuron	PURG
1.79271e-65	0.339994	0.383	0.166	5.16156e-61	In neuron	ADCY1
1.84066e-65	0.419775	0.44	0.212	5.29962e-61	In neuron	FSIP2
2.35908e-65	0.414235	0.507	0.286	6.79227e-61	In neuron	TIAM1
3.65498e-65	0.354096	0.328	0.131	1.05234e-60	In neuron	HDAC2-AS2
3.94739e-65	0.325446	0.554	0.258	1.13653e-60	In neuron	NTRK2
4.38865e-65	0.385353	0.644	0.386	1.26358e-60	In neuron	NEXMIF
4.7991e-65	0.395012	0.778	0.611	1.38176e-60	In neuron	MAPK8
1.12918e-64	0.378695	0.489	0.269	3.25112e-60	In neuron	EPB41L1
3.16568e-64	0.417317	0.711	0.493	9.11463e-60	In neuron	PARD3
8.55979e-64	0.337196	0.35	0.147	2.46454e-59	In neuron	NALCN
1.03606e-63	0.382864	0.858	0.608	2.98303e-59	In neuron	KIF5C
1.30894e-63	0.321923	0.285	0.102	3.76871e-59	In neuron	PRKCB
2.22193e-63	0.388112	0.788	0.626	6.39738e-59	In neuron	PLEKHA5
2.32549e-63	0.357542	0.547	0.31	6.69555e-59	In neuron	CD200
3.02773e-63	0.411599	0.679	0.512	8.71744e-59	In neuron	SCMH1
3.32231e-63	0.395381	0.726	0.561	9.5656e-59	In neuron	CAMK2D
3.82945e-63	0.365863	0.519	0.28	1.10258e-58	In neuron	REEP1
1.00156e-62	0.41719	0.544	0.339	2.88369e-58	In neuron	CEP126
1.72681e-62	0.378478	0.533	0.315	4.97183e-58	In neuron	EPB41
2.167e-62	0.487463	0.567	0.328	6.23923e-58	In neuron	ZNF804A
4.41621e-62	0.415459	0.64	0.425	1.27151e-57	In neuron	ATXN1
4.92169e-62	0.406815	0.657	0.506	1.41705e-57	In neuron	PHKB
7.27021e-62	0.30181	0.846	0.738	2.09324e-57	In neuron	SRPK2
8.68018e-62	0.411044	0.516	0.271	2.4992e-57	In neuron	TOX
1.30817e-61	0.274868	0.293	0.106	3.76647e-57	In neuron	HOXA5
2.49226e-61	0.381443	0.719	0.542	7.17572e-57	In neuron	XPR1
4.13529e-61	0.397535	0.729	0.587	1.19063e-56	In neuron	SSH2
5.09058e-61	0.375423	0.685	0.446	1.46568e-56	In neuron	MARK1
5.15664e-61	0.349293	0.771	0.664	1.4847e-56	In neuron	SERINC1
6.17443e-61	0.366686	0.601	0.364	1.77774e-56	In neuron	PRKAR2B
9.09495e-61	0.437745	0.597	0.412	2.61862e-56	In neuron	KIAA1328
9.2297e-61	0.39469	0.848	0.654	2.65742e-56	In neuron	PDE4D
9.46058e-61	0.300233	0.315	0.121	2.72389e-56	In neuron	CALN1
1.04607e-60	0.443994	0.598	0.375	3.01185e-56	In neuron	KCNQ1OT1
1.31625e-60	0.308075	0.301	0.117	3.78974e-56	In neuron	CPB2-AS1
1.36393e-60	0.336498	0.405	0.192	3.92703e-56	In neuron	VSTM2L
1.36964e-60	0.408268	0.595	0.373	3.94346e-56	In neuron	PGM2L1
5.40377e-60	0.328099	0.416	0.199	1.55585e-55	In neuron	MTMR7
5.50591e-60	0.334014	0.422	0.206	1.58526e-55	In neuron	ADAM22
6.23812e-60	0.354119	0.595	0.347	1.79608e-55	In neuron	CELF5
2.50861e-59	0.399128	0.608	0.444	7.22278e-55	In neuron	MICU3
4.24262e-59	0.397468	0.486	0.264	1.22154e-54	In neuron	NHS
4.7277e-59	0.356111	0.765	0.62	1.3612e-54	In neuron	AGAP1
5.39922e-59	0.400672	0.335	0.14	1.55454e-54	In neuron	CDH6
8.8207e-59	0.378163	0.729	0.531	2.53966e-54	In neuron	NRCAM
9.85529e-59	0.372118	0.685	0.553	2.83754e-54	In neuron	ARHGEF12
1.09713e-58	0.368937	0.605	0.396	3.15886e-54	In neuron	MAP6
1.47697e-58	0.349717	0.735	0.599	4.25249e-54	In neuron	ZMYND8
1.85384e-58	0.374594	0.705	0.564	5.33759e-54	In neuron	KIF3A
2.24389e-58	0.257365	0.271	0.098	6.46062e-54	In neuron	RIMBP2
2.24862e-58	0.391195	0.537	0.344	6.47421e-54	In neuron	LYST
2.30533e-58	0.375959	0.403	0.196	6.63751e-54	In neuron	AC011346.1
3.48611e-58	0.331373	0.765	0.668	1.00372e-53	In neuron	HDGFL3
6.81548e-58	0.564317	0.426	0.21	1.96231e-53	In neuron	KCNIP4
7.59757e-58	0.329534	0.397	0.183	2.18749e-53	In neuron	SYT16
1.33223e-57	0.348518	0.427	0.217	3.83576e-53	In neuron	GNAL
1.55804e-57	0.332118	0.295	0.117	4.48592e-53	In neuron	AC078881.1
2.18611e-57	0.317857	0.285	0.114	6.29425e-53	In neuron	GPR176
3.65944e-57	0.399128	0.427	0.215	1.05363e-52	In neuron	HOTAIRM1
3.78839e-57	0.369311	0.664	0.519	1.09075e-52	In neuron	PIAS1
4.76976e-57	0.315436	0.396	0.185	1.37331e-52	In neuron	CAMK2N2
5.35067e-57	0.37876	0.333	0.137	1.54056e-52	In neuron	DLGAP2
6.8917e-57	0.381487	0.691	0.533	1.98426e-52	In neuron	SCAPER
7.19037e-57	0.352638	0.376	0.184	2.07025e-52	In neuron	SLC16A7
8.88169e-57	0.358474	0.778	0.65	2.55722e-52	In neuron	SBF2
1.12539e-56	0.316553	0.856	0.741	3.24023e-52	In neuron	FNBP1L
3.0424e-56	0.409491	0.628	0.464	8.75968e-52	In neuron	PPP2R3A
3.63009e-56	0.331148	0.349	0.162	1.04518e-51	In neuron	B4GALT6
4.3241e-56	0.37143	0.725	0.535	1.24499e-51	In neuron	SEZ6L2
5.84823e-56	0.307338	0.332	0.137	1.68382e-51	In neuron	KCNIP1
6.96332e-56	0.386945	0.51	0.336	2.00488e-51	In neuron	PLEKHA1
1.4329e-55	0.330259	0.406	0.205	4.12561e-51	In neuron	RNF157
1.84406e-55	0.430426	0.697	0.494	5.30942e-51	In neuron	BCL11A
1.86176e-55	0.252241	0.254	0.091	5.36038e-51	In neuron	SHC4
2.19547e-55	0.44721	0.681	0.396	6.32119e-51	In neuron	DCC
2.30417e-55	0.400424	0.432	0.216	6.63416e-51	In neuron	SLIT2
3.10843e-55	0.450423	0.49	0.278	8.9498e-51	In neuron	ZIC1
6.484e-55	0.35443	0.423	0.227	1.86687e-50	In neuron	PCAT7
1.03624e-54	0.362508	0.798	0.633	2.98354e-50	In neuron	CDH2
1.35281e-54	0.360946	0.61	0.387	3.89501e-50	In neuron	ZNF704
1.40609e-54	0.34537	0.593	0.38	4.04841e-50	In neuron	ATL1
1.97597e-54	0.363418	0.571	0.35	5.68922e-50	In neuron	KIAA1958
2.04502e-54	0.407375	0.491	0.303	5.88803e-50	In neuron	MIR181A2HG
3.79542e-54	0.334343	0.527	0.315	1.09278e-49	In neuron	NRXN2
3.89581e-54	0.288323	0.439	0.218	1.12168e-49	In neuron	ACTL6B
4.35802e-54	0.369898	0.709	0.467	1.25476e-49	In neuron	LY6H
8.54562e-54	0.384843	0.712	0.56	2.46046e-49	In neuron	ZSWIM6
1.2022e-53	0.398891	0.557	0.313	3.46137e-49	In neuron	KCNH7
1.39253e-53	0.423105	0.61	0.404	4.00937e-49	In neuron	ATRNL1
1.94375e-53	0.266184	0.323	0.136	5.59644e-49	In neuron	RGS7BP
2.89803e-53	0.395363	0.605	0.432	8.344e-49	In neuron	NETO2
3.43587e-53	0.350163	0.709	0.598	9.89256e-49	In neuron	VEZT
4.06329e-53	0.521967	0.466	0.256	1.1699e-48	In neuron	KCND2
5.12945e-53	0.405968	0.607	0.427	1.47687e-48	In neuron	ARL15
5.6499e-53	0.294992	0.365	0.17	1.62672e-48	In neuron	UNC13A
5.74333e-53	0.385858	0.509	0.263	1.65362e-48	In neuron	EPHA3
5.75468e-53	0.324978	0.786	0.625	1.65689e-48	In neuron	PTBP2
8.29778e-53	0.342024	0.754	0.609	2.3891e-48	In neuron	TRIM2
9.94105e-53	0.424417	0.426	0.229	2.86223e-48	In neuron	FIGN
1.83466e-52	0.385841	0.651	0.47	5.28235e-48	In neuron	KLF12
2.19788e-52	0.331806	0.269	0.103	6.32813e-48	In neuron	LHFPL3
3.08822e-52	0.345539	0.41	0.216	8.8916e-48	In neuron	TSHZ3
3.97905e-52	0.356356	0.573	0.362	1.14565e-47	In neuron	TSPAN13
4.16696e-52	0.336144	0.749	0.625	1.19975e-47	In neuron	ERC1
4.53644e-52	0.433635	0.41	0.221	1.30613e-47	In neuron	SULF2
1.11868e-51	0.390372	0.665	0.437	3.22092e-47	In neuron	GRIA1
1.5255e-51	0.326859	0.506	0.299	4.39222e-47	In neuron	JPH4
1.56436e-51	0.381207	0.308	0.127	4.50409e-47	In neuron	TRPM3
2.87184e-51	0.309208	0.396	0.205	8.26859e-47	In neuron	ELOVL4
3.1692e-51	0.374393	0.55	0.362	9.12477e-47	In neuron	USP9Y
3.42147e-51	0.303389	0.373	0.175	9.85111e-47	In neuron	ARHGAP44
3.65954e-51	0.263513	0.316	0.136	1.05365e-46	In neuron	LIN28B
4.22853e-51	0.403991	0.714	0.533	1.21748e-46	In neuron	KAZN
5.82904e-51	0.274159	0.882	0.789	1.6783e-46	In neuron	LUC7L3
6.21532e-51	0.444967	0.389	0.193	1.78952e-46	In neuron	GABRG3
1.05521e-50	0.361974	0.664	0.458	3.03817e-46	In neuron	KIAA1211
2.34078e-50	0.347544	0.799	0.662	6.73957e-46	In neuron	FRMD4A
3.95395e-50	0.417002	0.618	0.366	1.13842e-45	In neuron	NNAT
5.05315e-50	0.279685	0.298	0.123	1.4549e-45	In neuron	ARHGAP20
5.16617e-50	0.314226	0.433	0.227	1.48744e-45	In neuron	HOXB4
5.2393e-50	0.425602	0.43	0.224	1.5085e-45	In neuron	CSMD3
5.37324e-50	0.330289	0.412	0.211	1.54706e-45	In neuron	BASP1-AS1
1.22558e-49	0.325217	0.772	0.643	3.5287e-45	In neuron	EXOC4
1.23024e-49	0.309507	0.721	0.596	3.54211e-45	In neuron	GPATCH8
1.24803e-49	0.290083	0.772	0.679	3.59333e-45	In neuron	OSBPL8
1.31583e-49	0.317558	0.39	0.184	3.78855e-45	In neuron	HOXB-AS3
3.95798e-49	0.35047	0.691	0.556	1.13958e-44	In neuron	BRAF
5.40991e-49	0.253338	0.305	0.13	1.55762e-44	In neuron	SMIM18
9.96032e-49	0.350692	0.621	0.462	2.86778e-44	In neuron	SENP7
1.17591e-48	0.320542	0.738	0.632	3.38569e-44	In neuron	BMERB1
1.55304e-48	0.250396	0.275	0.11	4.47151e-44	In neuron	NRSN1
2.88109e-48	0.327692	0.803	0.679	8.29522e-44	In neuron	TMEM161B-AS1
2.92721e-48	0.313128	0.506	0.3	8.42802e-44	In neuron	TMEM35A
3.02659e-48	0.320249	0.429	0.241	8.71415e-44	In neuron	BTBD8
3.17876e-48	0.337748	0.695	0.553	9.15228e-44	In neuron	RASAL2
4.2533e-48	0.323648	0.717	0.597	1.22461e-43	In neuron	HERC1
5.01669e-48	0.342088	0.625	0.456	1.4444e-43	In neuron	STRBP
5.6578e-48	0.294852	0.779	0.681	1.62899e-43	In neuron	KMT2A
6.35192e-48	0.353207	0.513	0.319	1.82885e-43	In neuron	ZSWIM5
7.34784e-48	0.509348	0.393	0.196	2.11559e-43	In neuron	CSMD1
1.04779e-47	0.339647	0.658	0.406	3.0168e-43	In neuron	NSG1
1.05611e-47	0.41624	0.501	0.322	3.04076e-43	In neuron	AC025159.1
1.36717e-47	0.428842	0.553	0.417	3.93637e-43	In neuron	NRIP1
1.75098e-47	0.346379	0.672	0.499	5.04141e-43	In neuron	ZNF608
2.17284e-47	0.334704	0.373	0.187	6.25604e-43	In neuron	CALY
2.67949e-47	0.313744	0.701	0.526	7.71479e-43	In neuron	KLHL23
4.10634e-47	0.309234	0.711	0.624	1.1823e-42	In neuron	TUSC3
4.35258e-47	0.323427	0.748	0.629	1.25319e-42	In neuron	PHIP
4.48811e-47	0.32076	0.409	0.221	1.29222e-42	In neuron	CLVS2
5.44836e-47	0.261259	0.889	0.788	1.56869e-42	In neuron	APP
5.45004e-47	0.450332	0.507	0.331	1.56917e-42	In neuron	ADGRL2
1.32417e-46	0.322171	0.694	0.608	3.81254e-42	In neuron	MICU2
1.4784e-46	0.300464	0.399	0.211	4.2566e-42	In neuron	DGCR9
1.66478e-46	0.301067	0.37	0.189	4.79324e-42	In neuron	ANO5
1.96831e-46	0.335348	0.348	0.181	5.66716e-42	In neuron	TMEM159
2.12591e-46	0.314239	0.642	0.464	6.12091e-42	In neuron	SOGA3
2.28032e-46	0.309371	0.756	0.642	6.5655e-42	In neuron	FBXO11
2.91872e-46	0.289244	0.863	0.688	8.40357e-42	In neuron	DST
3.2243e-46	0.28928	0.776	0.677	9.28341e-42	In neuron	APLP2
3.61648e-46	0.382871	0.644	0.478	1.04126e-41	In neuron	DOCK4
3.68264e-46	0.437601	0.632	0.419	1.06031e-41	In neuron	ID4
4.71092e-46	0.296208	0.369	0.182	1.35637e-41	In neuron	TAFA5
6.53079e-46	0.297553	0.701	0.586	1.88035e-41	In neuron	AAK1
6.63546e-46	0.514693	0.538	0.358	1.91048e-41	In neuron	PRKG1
7.07598e-46	0.2592	0.369	0.179	2.03732e-41	In neuron	DUSP26
8.88717e-46	0.284724	0.366	0.184	2.55879e-41	In neuron	UNC80
1.21299e-45	0.341586	0.66	0.547	3.49244e-41	In neuron	PDS5B
2.09159e-45	0.279922	0.832	0.747	6.0221e-41	In neuron	KIF1B
2.53057e-45	0.335329	0.638	0.492	7.28602e-41	In neuron	MYO5A
5.25513e-45	0.326869	0.775	0.659	1.51306e-40	In neuron	SSBP2
8.35013e-45	0.340456	0.476	0.293	2.40417e-40	In neuron	AL391807.1
8.98744e-45	0.349495	0.627	0.48	2.58766e-40	In neuron	ARHGAP32
1.00927e-44	0.321328	0.654	0.483	2.90588e-40	In neuron	TMEFF1
3.53533e-44	0.368106	0.694	0.587	1.01789e-39	In neuron	ATP1B1
4.21976e-44	0.283244	0.755	0.673	1.21495e-39	In neuron	KLC1
5.36303e-44	0.378351	0.578	0.433	1.54412e-39	In neuron	LINC00342
6.64559e-44	0.353934	0.477	0.315	1.9134e-39	In neuron	KIAA1324L
6.84737e-44	0.306297	0.509	0.325	1.97149e-39	In neuron	KIF5A
1.33092e-43	0.312255	0.45	0.253	3.83197e-39	In neuron	ARFGEF3
2.81488e-43	0.327968	0.571	0.412	8.1046e-39	In neuron	ZNF821
3.00853e-43	0.314242	0.453	0.267	8.66217e-39	In neuron	GRK3
3.00938e-43	0.36264	0.583	0.377	8.66459e-39	In neuron	SCG2
4.23268e-43	0.300774	0.611	0.391	1.21867e-38	In neuron	GNAO1
5.13881e-43	0.260966	0.292	0.132	1.47956e-38	In neuron	POTEF
5.98597e-43	0.326686	0.42	0.23	1.72348e-38	In neuron	NEBL
7.64517e-43	0.29999	0.413	0.234	2.2012e-38	In neuron	GDPD1
8.05413e-43	0.285949	0.389	0.207	2.31895e-38	In neuron	C1QTNF4
8.55684e-43	0.326495	0.533	0.353	2.46368e-38	In neuron	PLCL2
8.71179e-43	0.325274	0.625	0.496	2.5083e-38	In neuron	SESTD1
1.22597e-42	0.323091	0.588	0.367	3.52982e-38	In neuron	KIF26B
1.66557e-42	0.27856	0.762	0.656	4.79552e-38	In neuron	ASH1L
2.31634e-42	0.293325	0.751	0.641	6.66922e-38	In neuron	NF1
2.4109e-42	0.318587	0.452	0.281	6.94146e-38	In neuron	FAM13C
3.24115e-42	0.341271	0.543	0.401	9.33193e-38	In neuron	DZIP3
6.67694e-42	0.297293	0.699	0.566	1.92242e-37	In neuron	CDC42BPA
1.37705e-41	0.286775	0.325	0.164	3.96481e-37	In neuron	ERO1B
1.6514e-41	0.308787	0.674	0.578	4.75472e-37	In neuron	USP15
2.03283e-41	0.311912	0.801	0.685	5.85292e-37	In neuron	DPYSL3
3.71689e-41	0.333417	0.59	0.456	1.07017e-36	In neuron	AGTPBP1
4.76272e-41	0.292388	0.755	0.636	1.37128e-36	In neuron	EVL
4.93172e-41	0.325735	0.652	0.54	1.41994e-36	In neuron	RALGAPA1
6.28334e-41	0.321735	0.818	0.687	1.8091e-36	In neuron	PCSK1N
9.03237e-41	0.34889	0.608	0.441	2.6006e-36	In neuron	MMP16
1.09603e-40	0.327846	0.623	0.456	3.15568e-36	In neuron	GDAP1
1.30369e-40	0.324297	0.417	0.245	3.75357e-36	In neuron	UTY
1.5728e-40	0.365549	0.637	0.527	4.52839e-36	In neuron	UBE2E2
1.67131e-40	0.307872	0.668	0.543	4.81203e-36	In neuron	HECTD4
1.75458e-40	0.359411	0.504	0.367	5.05177e-36	In neuron	ARHGEF11
1.85736e-40	0.306895	0.551	0.377	5.34772e-36	In neuron	SCD5
1.90357e-40	0.316558	0.436	0.266	5.48076e-36	In neuron	DNAJC6
1.92314e-40	0.314002	0.642	0.538	5.5371e-36	In neuron	AIG1
2.48858e-40	0.369313	0.346	0.183	7.16512e-36	In neuron	PRICKLE1
3.4675e-40	0.314391	0.788	0.612	9.98362e-36	In neuron	CRMP1
4.28516e-40	0.314513	0.467	0.269	1.23378e-35	In neuron	BCL11B
5.89486e-40	0.310525	0.353	0.173	1.69725e-35	In neuron	FGF12
1.20348e-39	0.301485	0.691	0.577	3.46506e-35	In neuron	R3HDM1
1.40819e-39	0.294783	0.396	0.207	4.05447e-35	In neuron	NEFL
1.59062e-39	0.346354	0.517	0.345	4.57972e-35	In neuron	HIVEP3
2.15958e-39	0.301093	0.671	0.59	6.21786e-35	In neuron	FNDC3A
3.19836e-39	0.272221	0.376	0.201	9.20872e-35	In neuron	SRRM3
3.91627e-39	0.361067	0.442	0.262	1.12757e-34	In neuron	GRM3
3.94922e-39	0.254354	0.339	0.171	1.13706e-34	In neuron	SH3GL3
6.87267e-39	0.287039	0.711	0.641	1.97878e-34	In neuron	ZC3H13
7.86034e-39	0.293039	0.333	0.176	2.26315e-34	In neuron	MCF2L2
9.94401e-39	0.275939	0.749	0.7	2.86308e-34	In neuron	PGRMC1
1.03976e-38	0.30909	0.677	0.556	2.99368e-34	In neuron	ATP2B1
1.06548e-38	0.318728	0.808	0.521	3.06774e-34	In neuron	DCX
1.13748e-38	0.353096	0.504	0.347	3.27505e-34	In neuron	ZC4H2
1.14289e-38	0.325134	0.563	0.44	3.29061e-34	In neuron	RASA2
1.31612e-38	0.30549	0.668	0.58	3.78937e-34	In neuron	ANKIB1
1.31908e-38	0.309541	0.604	0.483	3.7979e-34	In neuron	ATP6V0A1
1.65607e-38	0.329216	0.487	0.339	4.76816e-34	In neuron	PPM1K
1.86458e-38	0.365799	0.739	0.6	5.3685e-34	In neuron	DMD
2.29301e-38	0.302294	0.417	0.254	6.60203e-34	In neuron	TXNDC16
2.34382e-38	0.351614	0.336	0.178	6.74831e-34	In neuron	CHSY3
3.33981e-38	0.293325	0.668	0.581	9.61597e-34	In neuron	CAMSAP2
3.36734e-38	0.364569	0.503	0.321	9.69523e-34	In neuron	AC073050.1
3.84825e-38	0.313241	0.507	0.359	1.10799e-33	In neuron	ST7
3.9264e-38	0.315962	0.497	0.35	1.13049e-33	In neuron	ZNF618
4.0803e-38	0.321221	0.509	0.367	1.1748e-33	In neuron	DMXL2
6.82732e-38	0.271432	0.769	0.703	1.96572e-33	In neuron	ARL6IP1
7.62359e-38	0.292198	0.699	0.59	2.19498e-33	In neuron	ASAP1
1.58957e-37	0.326193	0.53	0.393	4.57669e-33	In neuron	MAST2
1.70318e-37	0.383725	0.403	0.255	4.90379e-33	In neuron	DNAJC12
2.39905e-37	0.272023	0.422	0.251	6.90735e-33	In neuron	LONRF2
3.00642e-37	0.341167	0.554	0.392	8.65607e-33	In neuron	PRKN
3.50367e-37	0.278871	0.674	0.595	1.00878e-32	In neuron	FAM49B
3.96817e-37	0.326517	0.65	0.517	1.14252e-32	In neuron	MLLT3
5.39124e-37	0.296071	0.38	0.206	1.55225e-32	In neuron	HOXB5
5.60714e-37	0.305526	0.678	0.535	1.61441e-32	In neuron	RFX3
6.41255e-37	0.29131	0.63	0.545	1.8463e-32	In neuron	DICER1
6.63588e-37	0.25536	0.352	0.184	1.9106e-32	In neuron	PLPPR4
8.01832e-37	0.292965	0.744	0.567	2.30864e-32	In neuron	SRGAP3
1.04369e-36	0.250178	0.774	0.698	3.00499e-32	In neuron	ZNF638
1.28921e-36	0.294156	0.56	0.388	3.71189e-32	In neuron	DPYSL5
1.38291e-36	0.25238	0.783	0.674	3.98168e-32	In neuron	TRIO
1.42294e-36	0.279452	0.678	0.618	4.09692e-32	In neuron	MPHOSPH8
1.4942e-36	0.288818	0.607	0.392	4.30211e-32	In neuron	SLC4A10
1.71449e-36	0.300161	0.61	0.516	4.93635e-32	In neuron	MAP2K4
1.73746e-36	0.457318	0.618	0.511	5.00248e-32	In neuron	SDK1
2.10754e-36	0.333158	0.456	0.318	6.06804e-32	In neuron	ANKRD50
2.26856e-36	0.30639	0.601	0.463	6.53165e-32	In neuron	APBB2
2.30935e-36	0.301645	0.718	0.523	6.64908e-32	In neuron	ELAVL3
4.39749e-36	0.298184	0.578	0.394	1.26613e-31	In neuron	TCEAL2
4.82118e-36	0.256741	0.944	0.859	1.38811e-31	In neuron	BASP1
7.77481e-36	0.286554	0.53	0.361	2.23852e-31	In neuron	TMOD2
9.44848e-36	0.302193	0.363	0.213	2.72041e-31	In neuron	PARP8
9.86423e-36	0.293779	0.674	0.574	2.84011e-31	In neuron	CLASP1
1.16756e-35	0.250994	0.793	0.702	3.36162e-31	In neuron	RUFY3
1.27706e-35	0.26432	0.356	0.203	3.6769e-31	In neuron	ZFHX2
1.32353e-35	0.288338	0.665	0.516	3.8107e-31	In neuron	FHOD3
1.52376e-35	0.320823	0.514	0.39	4.38722e-31	In neuron	ZDHHC20
2.01084e-35	0.291484	0.523	0.368	5.78962e-31	In neuron	RNF165
2.08614e-35	0.294239	0.343	0.193	6.0064e-31	In neuron	SLC41A2
3.59936e-35	0.297089	0.506	0.355	1.03633e-30	In neuron	KIAA1549
4.41573e-35	0.292682	0.39	0.235	1.27138e-30	In neuron	FBXO16
4.88829e-35	0.364651	0.581	0.434	1.40744e-30	In neuron	DTNA
5.39173e-35	0.256351	0.309	0.161	1.55239e-30	In neuron	RHOU
8.16826e-35	0.312452	0.584	0.487	2.35181e-30	In neuron	UBR3
8.67173e-35	0.324129	0.571	0.459	2.49677e-30	In neuron	PCNX2
9.89385e-35	0.290177	0.62	0.485	2.84864e-30	In neuron	APLP1
1.25635e-34	0.305423	0.604	0.506	3.61729e-30	In neuron	GABPB1-AS1
1.34512e-34	0.326805	0.647	0.467	3.87288e-30	In neuron	MACROD2
1.69241e-34	0.308379	0.497	0.344	4.87279e-30	In neuron	FAM117B
1.80786e-34	0.297055	0.64	0.526	5.2052e-30	In neuron	DENND5B
2.75537e-34	0.332842	0.457	0.336	7.93325e-30	In neuron	C15orf61
2.89597e-34	0.278823	0.771	0.685	8.33809e-30	In neuron	BTG1
4.36854e-34	0.309619	0.551	0.454	1.25779e-29	In neuron	CCDC6
4.6935e-34	0.258852	0.393	0.235	1.35135e-29	In neuron	FAM169A
5.99886e-34	0.291707	0.37	0.223	1.72719e-29	In neuron	LINC00476
8.59403e-34	0.302587	0.467	0.313	2.47439e-29	In neuron	ASTN1
1.03092e-33	0.284983	0.547	0.392	2.96823e-29	In neuron	KIAA0408
1.37464e-33	0.281801	0.605	0.45	3.95786e-29	In neuron	DCLK2
1.87855e-33	0.28271	0.687	0.607	5.40873e-29	In neuron	FAF1
3.02272e-33	0.267274	0.333	0.185	8.70301e-29	In neuron	PLXNC1
3.21325e-33	0.267396	0.658	0.588	9.25158e-29	In neuron	HERC2
8.041e-33	0.308219	0.504	0.382	2.31517e-28	In neuron	DNM1
1.08988e-32	0.298604	0.55	0.404	3.138e-28	In neuron	FMN2
1.0908e-32	0.250958	0.721	0.641	3.14062e-28	In neuron	GSK3B
3.41271e-32	0.273408	0.774	0.652	9.82587e-28	In neuron	NCOA1
4.42198e-32	0.349962	0.463	0.309	1.27318e-27	In neuron	EFNA5
5.21046e-32	0.291366	0.642	0.494	1.5002e-27	In neuron	SLC35F1
5.60171e-32	0.264766	0.326	0.183	1.61284e-27	In neuron	SNAP25-AS1
5.84889e-32	0.271154	0.338	0.193	1.68401e-27	In neuron	DIPK1A
9.06197e-32	0.282664	0.628	0.53	2.60912e-27	In neuron	FAM168A
1.11789e-31	0.292866	0.47	0.332	3.21862e-27	In neuron	LRRC49
1.30569e-31	0.300746	0.425	0.287	3.75934e-27	In neuron	COX10-AS1
1.46082e-31	0.281612	0.473	0.325	4.20599e-27	In neuron	ADAM23
1.4977e-31	0.287798	0.588	0.495	4.31217e-27	In neuron	PACS1
2.05354e-31	0.28847	0.667	0.587	5.91256e-27	In neuron	DIP2C
2.20617e-31	0.267473	0.641	0.572	6.35199e-27	In neuron	DNM1L
2.70806e-31	0.310388	0.342	0.197	7.79704e-27	In neuron	AC090578.1
2.71321e-31	0.258253	0.43	0.264	7.81188e-27	In neuron	CNKSR2
3.00742e-31	0.30728	0.732	0.658	8.65896e-27	In neuron	PEG10
3.0153e-31	0.283278	0.664	0.549	8.68166e-27	In neuron	CCDC112
3.01587e-31	0.266031	0.483	0.319	8.68328e-27	In neuron	SHANK2
3.8866e-31	0.270524	0.614	0.518	1.11903e-26	In neuron	MACO1
4.16317e-31	0.272252	0.41	0.262	1.19866e-26	In neuron	WDR17
7.68989e-31	0.2977	0.5	0.379	2.21407e-26	In neuron	SCAI
9.22323e-31	0.27895	0.63	0.554	2.65555e-26	In neuron	LCOR
1.02636e-30	0.25852	0.674	0.629	2.95509e-26	In neuron	AASDHPPT
1.47473e-30	0.253155	0.665	0.597	4.24605e-26	In neuron	CCSER2
2.67457e-30	0.278469	0.516	0.391	7.70061e-26	In neuron	WNK3
3.60134e-30	0.299592	0.556	0.465	1.0369e-25	In neuron	BTRC
3.68582e-30	0.263314	0.46	0.311	1.06122e-25	In neuron	WNK2
3.98872e-30	0.297572	0.768	0.572	1.14843e-25	In neuron	GAP43
7.6195e-30	0.30904	0.668	0.439	2.19381e-25	In neuron	CCSER1
9.1822e-30	0.353618	0.296	0.152	2.64374e-25	In neuron	MGAT4C
9.38869e-30	0.274501	0.499	0.384	2.70319e-25	In neuron	RAPH1
9.69464e-30	0.275645	0.608	0.52	2.79128e-25	In neuron	RNF24
1.22415e-29	0.25662	0.272	0.142	3.52458e-25	In neuron	AC103876.1
1.47655e-29	0.291439	0.526	0.411	4.25127e-25	In neuron	DOP1A
2.17663e-29	0.266163	0.755	0.602	6.26695e-25	In neuron	PAK3
2.99056e-29	0.300709	0.51	0.394	8.61041e-25	In neuron	JAZF1
3.04163e-29	0.284643	0.456	0.294	8.75745e-25	In neuron	CACNA1A
3.79603e-29	0.27442	0.607	0.541	1.09295e-24	In neuron	PCNX4
6.10563e-29	0.265003	0.447	0.318	1.75793e-24	In neuron	ZFP14
7.72144e-29	0.290101	0.628	0.456	2.22316e-24	In neuron	PHACTR1
8.73163e-29	0.281935	0.607	0.535	2.51401e-24	In neuron	PREPL
9.22759e-29	0.253825	0.634	0.52	2.65681e-24	In neuron	STXBP1
1.38962e-28	0.280522	0.59	0.504	4.00098e-24	In neuron	KLHL5
1.40997e-28	0.3106	0.536	0.402	4.05958e-24	In neuron	KCNT2
1.85253e-28	0.260372	0.742	0.668	5.33382e-24	In neuron	TCF12
2.2794e-28	0.25853	0.403	0.263	6.56285e-24	In neuron	NAP1L3
2.60103e-28	0.285248	0.615	0.525	7.48889e-24	In neuron	RAPGEF2
2.95229e-28	0.271213	0.662	0.471	8.50024e-24	In neuron	STMN4
3.48e-28	0.257618	0.726	0.65	1.00196e-23	In neuron	SMYD3
3.65206e-28	0.284839	0.519	0.405	1.0515e-23	In neuron	SEPTIN6
3.69282e-28	0.27573	0.618	0.533	1.06324e-23	In neuron	PHF21A
3.72146e-28	0.327068	0.449	0.312	1.07148e-23	In neuron	SPOCK1
4.61357e-28	0.259014	0.392	0.247	1.32834e-23	In neuron	H1F0
6.58774e-28	0.376913	0.554	0.411	1.89674e-23	In neuron	IL1RAPL1
9.70707e-28	0.279455	0.625	0.478	2.79486e-23	In neuron	BACH2
9.91516e-28	0.305261	0.583	0.418	2.85477e-23	In neuron	MPPED2
1.27334e-27	0.264807	0.621	0.565	3.6662e-23	In neuron	TCAF1
1.36076e-27	0.272881	0.526	0.413	3.91791e-23	In neuron	WASF1
1.85589e-27	0.258607	0.566	0.465	5.34348e-23	In neuron	NDN
2.47734e-27	0.272384	0.44	0.306	7.13274e-23	In neuron	HOMER1
3.04568e-27	0.284776	0.363	0.227	8.76912e-23	In neuron	SPRY4-AS1
3.19838e-27	0.284565	0.477	0.347	9.20878e-23	In neuron	RNF150
4.31514e-27	0.300084	0.45	0.342	1.24242e-22	In neuron	TARBP1
7.04419e-27	0.271395	0.598	0.53	2.02816e-22	In neuron	RPAP2
8.89656e-27	0.264434	0.637	0.568	2.5615e-22	In neuron	SOS1
1.11058e-26	0.272225	0.605	0.537	3.19757e-22	In neuron	KIAA1109
1.12562e-26	0.283025	0.356	0.209	3.24088e-22	In neuron	CLSTN2
1.38496e-26	0.251723	0.575	0.447	3.98758e-22	In neuron	FZD3
1.39276e-26	0.270351	0.715	0.599	4.01003e-22	In neuron	SETBP1
1.42032e-26	0.278581	0.594	0.508	4.08938e-22	In neuron	C20orf194
1.51226e-26	0.273652	0.665	0.556	4.3541e-22	In neuron	ZEB1
1.8551e-26	0.292737	0.467	0.355	5.3412e-22	In neuron	AC046134.2
2.22835e-26	0.259597	0.476	0.353	6.41586e-22	In neuron	MAPRE3
2.40503e-26	0.280888	0.563	0.504	6.92455e-22	In neuron	ATP2C1
2.40788e-26	0.27043	0.497	0.395	6.93275e-22	In neuron	TBC1D19
2.85354e-26	0.268301	0.316	0.183	8.21592e-22	In neuron	PACRG
4.38813e-26	0.269801	0.437	0.309	1.26343e-21	In neuron	RALGPS1
4.42169e-26	0.27902	0.506	0.403	1.27309e-21	In neuron	SLC22A17
6.74557e-26	0.25035	0.647	0.57	1.94218e-21	In neuron	TMCC1
8.78116e-26	0.267081	0.366	0.238	2.52827e-21	In neuron	GARNL3
1.75784e-25	0.261095	0.396	0.266	5.06117e-21	In neuron	OSBP2
1.80477e-25	0.273627	0.546	0.431	5.19629e-21	In neuron	AHCYL2
1.98434e-25	0.25005	0.382	0.26	5.7133e-21	In neuron	PYGO1
2.51411e-25	0.2887	0.288	0.162	7.23861e-21	In neuron	SCG5
4.32715e-25	0.280708	0.516	0.412	1.24587e-20	In neuron	MEGF9
4.6141e-25	0.260947	0.587	0.428	1.32849e-20	In neuron	ENOX1
5.46739e-25	0.307064	0.497	0.388	1.57417e-20	In neuron	GLCCI1
5.55666e-25	0.271548	0.383	0.258	1.59987e-20	In neuron	AC090945.1
7.2464e-25	0.276912	0.593	0.553	2.08638e-20	In neuron	MICU1
1.06427e-24	0.255624	0.618	0.521	3.06423e-20	In neuron	POU2F1
1.37275e-24	0.305784	0.453	0.359	3.95241e-20	In neuron	HIVEP1
1.41791e-24	0.271171	0.473	0.368	4.08246e-20	In neuron	SH3KBP1
1.57667e-24	0.260263	0.577	0.526	4.53954e-20	In neuron	CCDC66
1.93108e-24	0.346873	0.623	0.55	5.55996e-20	In neuron	ENC1
3.23802e-24	0.261675	0.63	0.587	9.32292e-20	In neuron	CCNH
4.41236e-24	0.26551	0.591	0.513	1.27041e-19	In neuron	VPS13B
6.16209e-24	0.280499	0.491	0.402	1.77419e-19	In neuron	VPS54
6.53406e-24	0.388035	0.634	0.574	1.88129e-19	In neuron	PCDH9
6.57896e-24	0.253878	0.634	0.588	1.89421e-19	In neuron	TTC17
6.84565e-24	0.255165	0.564	0.494	1.971e-19	In neuron	PCNX1
1.18814e-23	0.257748	0.573	0.502	3.4209e-19	In neuron	RPRD2
1.23711e-23	0.26267	0.282	0.161	3.56189e-19	In neuron	LRRN3
1.64595e-23	0.340472	0.533	0.402	4.73903e-19	In neuron	DAB1
3.98857e-23	0.282605	0.52	0.428	1.14839e-18	In neuron	FBXL2
5.96155e-23	0.261033	0.554	0.486	1.71645e-18	In neuron	MXI1
6.68153e-23	0.267108	0.41	0.295	1.92375e-18	In neuron	GLCE
6.87392e-23	0.254078	0.566	0.493	1.97914e-18	In neuron	ARID2
7.16896e-23	0.255784	0.467	0.366	2.06409e-18	In neuron	SDC3
1.13344e-22	0.255423	0.484	0.396	3.2634e-18	In neuron	RELCH
2.55062e-22	0.29123	0.556	0.427	7.34376e-18	In neuron	SLC44A5
2.81097e-22	0.257926	0.506	0.414	8.09336e-18	In neuron	TET2
3.10177e-22	0.251268	0.474	0.365	8.93061e-18	In neuron	DAPK1
3.61965e-22	0.272108	0.493	0.409	1.04217e-17	In neuron	PHTF2
3.81211e-22	0.268157	0.5	0.379	1.09758e-17	In neuron	LIMCH1
5.53952e-22	0.26665	0.526	0.444	1.59494e-17	In neuron	MGAT5
6.06988e-22	0.267904	0.463	0.377	1.74764e-17	In neuron	ZFYVE9
8.38614e-22	0.261169	0.519	0.431	2.41454e-17	In neuron	TTLL7
9.77377e-22	0.250745	0.667	0.59	2.81406e-17	In neuron	CAMK2N1
1.34389e-21	0.250069	0.543	0.468	3.86933e-17	In neuron	SYNE1
1.48154e-21	0.250906	0.564	0.518	4.26564e-17	In neuron	PPIP5K2
1.59433e-21	0.251214	0.429	0.323	4.5904e-17	In neuron	ADGRL1
2.97013e-21	0.258502	0.554	0.494	8.55161e-17	In neuron	TBCK
3.12655e-21	0.363455	0.39	0.285	9.00197e-17	In neuron	NR2F2-AS1
4.81053e-21	0.259405	0.368	0.258	1.38505e-16	In neuron	TTN-AS1
5.50426e-21	0.258485	0.491	0.431	1.58479e-16	In neuron	NSF
6.8504e-21	0.257601	0.547	0.479	1.97237e-16	In neuron	SUPT3H
1.05283e-20	0.276006	0.446	0.361	3.0313e-16	In neuron	RPS6KA3
1.13627e-20	0.306624	0.436	0.349	3.27154e-16	In neuron	MPP6
1.51201e-20	0.288841	0.416	0.301	4.35337e-16	In neuron	GAREM1
1.56199e-20	0.369147	0.507	0.378	4.49728e-16	In neuron	LRP1B
2.19086e-20	0.258089	0.463	0.381	6.30791e-16	In neuron	TRPC1
2.23011e-20	0.251271	0.449	0.359	6.42094e-16	In neuron	TTBK2
4.79395e-20	0.250978	0.491	0.416	1.38027e-15	In neuron	ZNF83
5.66718e-20	0.284567	0.467	0.411	1.63169e-15	In neuron	CHMP2B
8.93831e-20	0.26665	0.538	0.474	2.57352e-15	In neuron	TPST1
2.21505e-19	0.27378	0.363	0.247	6.37757e-15	In neuron	AC004158.1
2.43207e-19	0.260276	0.556	0.505	7.00243e-15	In neuron	PRH1
2.59047e-19	0.315058	0.272	0.171	7.45849e-15	In neuron	PDZD2
3.32514e-19	0.305836	0.651	0.609	9.57373e-15	In neuron	GPC6
3.65703e-19	0.26644	0.345	0.245	1.05293e-14	In neuron	LINC00882
4.41021e-19	0.256973	0.507	0.429	1.26979e-14	In neuron	BBS9
4.46289e-19	0.25361	0.34	0.238	1.28496e-14	In neuron	CCDC7
9.73346e-19	0.261869	0.503	0.428	2.80246e-14	In neuron	WDPCP
8.39618e-17	0.250643	0.352	0.263	2.41743e-12	In neuron	KCTD1
8.49078e-17	0.250391	0.366	0.276	2.44467e-12	In neuron	KIAA0825
1.6644e-16	0.355549	0.433	0.355	4.79214e-12	In neuron	DPYD
2.97272e-15	0.261132	0.526	0.487	8.55906e-11	In neuron	NR2F1-AS1
3.24389e-15	0.283122	0.509	0.456	9.3398e-11	In neuron	PLCG2
1.30801e-14	0.251003	0.321	0.244	3.76602e-10	In neuron	RFTN1
2.12837e-14	0.284893	0.358	0.274	6.128e-10	In neuron	FLRT2
3.12328e-11	0.257198	0.261	0.185	8.99255e-07	In neuron	AL008633.1
0	1.26216	0.875	0.029	0	IPC	EOMES
0	1.19575	0.95	0.314	0	IPC	HES6
0	0.950793	0.867	0.238	0	IPC	SSTR2
0	0.939862	0.945	0.292	0	IPC	IGFBPL1
0	0.919707	0.837	0.238	0	IPC	SLCO5A1
0	0.914878	0.801	0.213	0	IPC	AC099792.1
0	0.903998	0.658	0.353	0	IPC	NNAT
0	0.89222	0.769	0.138	0	IPC	RASGRP1
0	0.878936	0.717	0.066	0	IPC	NHLH1
0	0.853186	0.987	0.644	0	IPC	NFIA
0	0.849653	0.955	0.516	0	IPC	SYNE2
0	0.822929	0.874	0.381	0	IPC	PANTR1
0	0.813178	0.884	0.286	0	IPC	LHX2
0	0.807515	0.894	0.32	0	IPC	ELAVL2
0	0.807515	0.892	0.411	0	IPC	CASC15
0	0.805459	0.901	0.491	0	IPC	CACNA2D1
0	0.790988	0.741	0.119	0	IPC	NEUROG2
0	0.754291	0.909	0.498	0	IPC	TENM4
0	0.735521	0.703	0.13	0	IPC	EMX1
0	0.732532	0.873	0.3	0	IPC	ELAVL4
0	0.732134	0.811	0.296	0	IPC	DACH1
0	0.724195	0.87	0.42	0	IPC	PARD3B
0	0.723223	0.908	0.457	0	IPC	ROBO2
0	0.71621	0.752	0.23	0	IPC	GADD45G
0	0.716112	0.874	0.426	0	IPC	ZFPM2
0	0.710798	0.876	0.408	0	IPC	CHD7
0	0.710515	0.921	0.489	0	IPC	NKAIN3
0	0.710348	0.868	0.429	0	IPC	HDAC9
0	0.709803	0.855	0.509	0	IPC	SOX11
0	0.707614	0.704	0.242	0	IPC	EPHA3
0	0.700049	0.988	0.666	0	IPC	NFIB
0	0.698515	0.873	0.339	0	IPC	LINC01551
0	0.689661	0.65	0.171	0	IPC	NFIA-AS2
0	0.688001	0.982	0.586	0	IPC	C1orf61
0	0.682709	0.98	0.697	0	IPC	TCF4
0	0.682629	0.564	0.196	0	IPC	AL589740.1
0	0.679575	0.748	0.209	0	IPC	CRB1
0	0.663563	0.577	0.126	0	IPC	LINC01748
0	0.663416	0.729	0.292	0	IPC	KCNH7
0	0.650567	0.935	0.519	0	IPC	EZR
0	0.65047	0.5	0.074	0	IPC	PPP1R17
0	0.640047	0.838	0.363	0	IPC	SNCAIP
0	0.631009	0.821	0.456	0	IPC	DLEU2
0	0.629402	0.813	0.422	0	IPC	CCSER1
0	0.623757	0.779	0.331	0	IPC	EZH2
0	0.618436	0.527	0.023	0	IPC	NEUROD4
0	0.617048	0.966	0.543	0	IPC	FABP7
0	0.612963	0.872	0.533	0	IPC	TFDP2
0	0.612748	0.784	0.321	0	IPC	PLPPR1
0	0.611966	0.632	0.146	0	IPC	SMOC1
0	0.609155	0.873	0.506	0	IPC	PGAP1
0	0.608959	0.932	0.605	0	IPC	ZBTB20
0	0.603568	0.992	0.794	0	IPC	SOX4
0	0.599559	0.913	0.605	0	IPC	MDK
0	0.586637	0.928	0.638	0	IPC	AFDN
0	0.583041	0.915	0.542	0	IPC	NLGN1
0	0.58288	0.597	0.231	0	IPC	PDE1C
0	0.580862	0.51	0.116	0	IPC	GPR39
0	0.579907	0.652	0.158	0	IPC	INSM1
0	0.579041	0.622	0.228	0	IPC	STXBP6
0	0.567544	0.922	0.639	0	IPC	PLCB1
0	0.562259	0.331	0.029	0	IPC	TAC3
0	0.556993	0.633	0.248	0	IPC	TMTC2
0	0.552259	0.714	0.28	0	IPC	KCNQ3
0	0.552222	0.93	0.639	0	IPC	SPIRE1
0	0.546001	0.82	0.507	0	IPC	CUL1
0	0.54321	0.806	0.467	0	IPC	CMC1
0	0.539968	0.789	0.454	0	IPC	KLF12
0	0.529854	0.795	0.399	0	IPC	MPPED2
0	0.528518	0.78	0.334	0	IPC	CECR2
0	0.521321	0.858	0.552	0	IPC	MYO6
0	0.521112	0.85	0.41	0	IPC	TMSB15A
0	0.520457	0.934	0.655	0	IPC	MEIS2
0	0.515448	0.839	0.525	0	IPC	KALRN
0	0.515096	0.979	0.805	0	IPC	PRDX1
0	0.514424	0.794	0.392	0	IPC	FUT9
0	0.512115	0.927	0.609	0	IPC	CENPV
0	0.511064	0.936	0.631	0	IPC	DDAH2
0	0.51097	0.89	0.611	0	IPC	KAT6B
0	0.507915	0.775	0.343	0	IPC	SEZ6L
0	0.504874	0.734	0.397	0	IPC	IVNS1ABP
0	0.500776	0.326	0.016	0	IPC	AC006296.3
0	0.499974	0.758	0.426	0	IPC	MAML3
0	0.497551	0.893	0.561	0	IPC	NEDD4L
0	0.495305	0.763	0.483	0	IPC	ABRACL
0	0.49362	0.802	0.478	0	IPC	CBFA2T2
0	0.489837	0.741	0.394	0	IPC	MIR181A1HG
0	0.489375	0.975	0.694	0	IPC	GPM6A
0	0.487871	0.972	0.799	0	IPC	HMGN2
0	0.48776	0.89	0.584	0	IPC	SETBP1
0	0.487475	0.265	0.062	0	IPC	LINC02506
0	0.487441	0.714	0.258	0	IPC	KCNQ2
0	0.486314	0.597	0.251	0	IPC	CARMIL1
0	0.48549	0.95	0.599	0	IPC	LINC00461
0	0.484834	0.948	0.673	0	IPC	NR2F1
0	0.482315	0.901	0.59	0	IPC	CCND2
0	0.478873	0.526	0.169	0	IPC	RBFOX3
0	0.478816	0.843	0.432	0	IPC	TAGLN3
0	0.475664	0.819	0.407	0	IPC	POU3F3
0	0.471579	0.626	0.241	0	IPC	COL4A6
0	0.471428	0.902	0.645	0	IPC	BICD1
0	0.468803	0.823	0.452	0	IPC	PHLDA1
0	0.46865	0.825	0.462	0	IPC	NFIX
0	0.466723	0.987	0.711	0	IPC	MAP2
0	0.466521	0.303	0.067	0	IPC	AC096570.1
0	0.466026	0.889	0.651	0	IPC	RNF130
0	0.462629	0.776	0.355	0	IPC	ZBTB18
0	0.461422	0.859	0.476	0	IPC	BCL11A
0	0.457372	0.783	0.449	0	IPC	GSE1
0	0.452635	0.732	0.393	0	IPC	BAZ1A
0	0.451875	0.68	0.344	0	IPC	CORO2B
0	0.451812	0.741	0.384	0	IPC	SINHCAF
0	0.451428	0.945	0.729	0	IPC	FYN
0	0.451401	0.789	0.411	0	IPC	MEX3A
0	0.451282	0.831	0.448	0	IPC	VCAN
0	0.451145	0.64	0.283	0	IPC	FOXN2
0	0.450825	0.314	0.005	0	IPC	NEUROG1
0	0.450731	0.828	0.363	0	IPC	FOXG1
0	0.450724	0.659	0.311	0	IPC	ARL4D
0	0.448667	0.946	0.693	0	IPC	ODC1
0	0.440173	0.51	0.173	0	IPC	TMEM163
0	0.438253	0.838	0.515	0	IPC	PIK3R3
0	0.436513	0.728	0.237	0	IPC	BHLHE22
0	0.435951	0.552	0.152	0	IPC	AL136366.1
0	0.433249	0.699	0.272	0	IPC	GPC2
0	0.432447	0.603	0.276	0	IPC	SLC22A23
0	0.431353	0.762	0.466	0	IPC	CORO1C
0	0.420366	0.532	0.187	0	IPC	LINC01619
0	0.411962	0.908	0.689	0	IPC	ZNF292
0	0.410151	0.541	0.139	0	IPC	RCOR2
0	0.406985	0.632	0.299	0	IPC	SLAIN1
0	0.406291	0.423	0.129	0	IPC	FAAH2
0	0.400246	0.47	0.097	0	IPC	AL445623.2
0	0.399558	0.978	0.835	0	IPC	HNRNPA1
0	0.398975	0.686	0.325	0	IPC	TMEM98
0	0.398482	0.886	0.638	0	IPC	SMARCC1
0	0.396907	0.463	0.13	0	IPC	LINC02232
0	0.396265	0.659	0.277	0	IPC	ADGRG1
0	0.396112	0.585	0.248	0	IPC	CLVS1
0	0.393087	0.561	0.212	0	IPC	CDH20
0	0.385272	0.547	0.19	0	IPC	CCDC88C
0	0.384732	0.683	0.355	0	IPC	TCF3
0	0.383921	0.503	0.111	0	IPC	DMRTA2
0	0.381798	0.963	0.785	0	IPC	GTF2I
0	0.381261	0.508	0.142	0	IPC	IGDCC3
0	0.376043	0.554	0.204	0	IPC	JAM2
0	0.374764	0.507	0.153	0	IPC	ASCL1
0	0.373943	0.954	0.735	0	IPC	RCN2
0	0.37251	0.989	0.898	0	IPC	H3F3A
0	0.370447	0.995	0.969	0	IPC	TMSB4X
0	0.367319	0.591	0.194	0	IPC	EMX2
0	0.363667	0.479	0.153	0	IPC	EPB41L4A
0	0.362996	0.267	0.041	0	IPC	AC109492.1
0	0.361283	0.519	0.188	0	IPC	LZTS1
0	0.355848	0.984	0.837	0	IPC	MARCKS
0	0.348612	0.413	0.08	0	IPC	TFAP2C
0	0.339266	0.982	0.866	0	IPC	PTMS
0	0.326091	0.315	0.035	0	IPC	OXTR
0	0.325279	0.469	0.149	0	IPC	RND2
0	0.317788	0.256	0.024	0	IPC	AC006974.2
0	0.316821	0.569	0.216	0	IPC	PAX6
0	0.314531	0.428	0.146	0	IPC	MFAP4
0	0.312105	0.408	0.105	0	IPC	UBE2QL1
0	0.304116	0.411	0.095	0	IPC	KCNN1
0	0.301452	0.988	0.893	0	IPC	H3F3B
0	0.295846	0.388	0.089	0	IPC	MYT1
0	0.293245	0.991	0.91	0	IPC	PTMA
0	0.291819	0.367	0.11	0	IPC	GAS2
0	0.291187	0.406	0.089	0	IPC	EFS
0	0.282864	0.457	0.148	0	IPC	GPRC5B
0	0.251097	0.341	0.098	0	IPC	FOXP4
4.67285e-308	0.41521	0.591	0.28	1.34541e-303	IPC	GLCE
4.88157e-308	0.382397	0.699	0.376	1.4055e-303	IPC	HPCAL1
6.44e-307	0.471707	0.619	0.29	1.8542e-302	IPC	PLXNA4
6.4383e-304	0.355175	0.97	0.791	1.85372e-299	IPC	PRDX2
2.30677e-300	0.314027	0.532	0.216	6.64164e-296	IPC	SHF
3.01509e-300	0.382408	0.545	0.252	8.68106e-296	IPC	DENND1B
9.97169e-300	0.435742	0.604	0.277	2.87105e-295	IPC	AFF2
2.6669e-298	0.412284	0.732	0.443	7.67853e-294	IPC	SLC4A7
8.93167e-298	0.447527	0.742	0.429	2.57161e-293	IPC	MID1
7.60506e-296	0.447467	0.872	0.532	2.18965e-291	IPC	ENC1
3.19492e-295	0.392791	0.644	0.36	9.19881e-291	IPC	KLF13
5.85238e-295	0.381769	0.833	0.554	1.68502e-290	IPC	EBPL
6.78465e-294	0.279675	0.981	0.856	1.95344e-289	IPC	SUMO2
4.16832e-292	0.377006	0.942	0.712	1.20014e-287	IPC	RPAIN
1.58117e-291	0.411642	0.799	0.545	4.5525e-287	IPC	FRYL
2.91573e-291	0.414936	0.777	0.46	8.39497e-287	IPC	HMGB3
2.83717e-290	0.382204	0.598	0.282	8.16878e-286	IPC	DLL3
3.30052e-290	0.427364	0.668	0.354	9.50285e-286	IPC	CCSAP
2.61764e-289	0.422913	0.919	0.68	7.53671e-285	IPC	H1FX
1.1247e-287	0.524698	0.675	0.353	3.23823e-283	IPC	KIF26B
9.60751e-286	0.359317	0.907	0.661	2.76619e-281	IPC	APEX1
3.40581e-285	0.434942	0.682	0.358	9.80601e-281	IPC	TMEM158
3.97083e-284	0.364692	0.874	0.635	1.14328e-279	IPC	KDM1A
4.99744e-284	0.416516	0.733	0.407	1.43886e-279	IPC	MYO10
8.44159e-284	0.349491	0.628	0.321	2.4305e-279	IPC	TMTC4
1.31756e-283	0.355422	0.57	0.261	3.79353e-279	IPC	LMNB1
6.51463e-282	0.327862	0.594	0.26	1.87569e-277	IPC	AMER2
9.29698e-282	0.365296	0.599	0.253	2.67679e-277	IPC	BCL11B
7.66389e-281	0.387886	0.816	0.513	2.20659e-276	IPC	CDK2AP1
2.53973e-280	0.366596	0.679	0.378	7.31238e-276	IPC	CCNG2
4.11578e-277	0.375844	0.716	0.445	1.18501e-272	IPC	QSER1
9.54073e-276	0.290452	0.375	0.127	2.74697e-271	IPC	LYPD6
1.86443e-274	0.421026	0.735	0.44	5.36808e-270	IPC	TMPO
1.08887e-273	0.383164	0.753	0.442	3.13507e-269	IPC	FGD4
2.25403e-273	0.363579	0.57	0.265	6.48982e-269	IPC	CDON
1.36527e-272	0.356049	0.882	0.658	3.93089e-268	IPC	NONO
1.44168e-272	0.402422	0.984	0.822	4.15088e-268	IPC	MARCKSL1
2.08308e-268	0.319623	0.506	0.204	5.99762e-264	IPC	POU3F2
1.46775e-267	0.433119	0.649	0.313	4.22595e-263	IPC	ZNF804A
4.7935e-267	0.352673	0.872	0.645	1.38014e-262	IPC	ATP1B3
1.93528e-266	0.400705	0.788	0.449	5.57205e-262	IPC	SLC1A2
2.48121e-266	0.377741	0.5	0.223	7.14391e-262	IPC	SEL1L3
4.61353e-265	0.547349	0.541	0.239	1.32833e-260	IPC	CRABP1
8.2944e-262	0.353384	0.92	0.735	2.38812e-257	IPC	SFPQ
1.13344e-261	0.505346	0.86	0.491	3.26339e-257	IPC	DLGAP1
4.70675e-261	0.291765	0.563	0.244	1.35517e-256	IPC	ST8SIA2
7.4799e-261	0.319272	0.268	0.072	2.15361e-256	IPC	LINC00907
1.04169e-259	0.405476	0.988	0.832	2.99923e-255	IPC	STMN1
6.53948e-259	0.431717	0.967	0.774	1.88285e-254	IPC	TUBB3
1.14141e-258	0.414165	0.643	0.27	3.28634e-254	IPC	NEUROD6
1.061e-257	0.290105	0.552	0.248	3.05484e-253	IPC	CELSR2
5.12384e-257	0.39758	0.782	0.443	1.47525e-252	IPC	KIAA1211
5.95282e-256	0.291475	0.314	0.098	1.71394e-251	IPC	LINC02609
1.12547e-255	0.363642	0.922	0.723	3.24045e-251	IPC	SRSF3
1.41424e-254	0.348708	0.894	0.695	4.07188e-250	IPC	KDM5B
3.34278e-254	0.307497	0.545	0.25	9.62455e-250	IPC	PDE9A
1.02005e-253	0.313788	0.967	0.806	2.93693e-249	IPC	HNRNPDL
8.94057e-253	0.323514	0.567	0.246	2.57417e-248	IPC	PLCH1
2.83809e-252	0.392839	0.897	0.681	8.17143e-248	IPC	AKT3
4.69488e-252	0.396519	0.63	0.3	1.35175e-247	IPC	ADGRV1
1.48733e-250	0.328584	0.917	0.708	4.28232e-246	IPC	UBE2E3
1.76429e-249	0.283059	0.979	0.841	5.07974e-245	IPC	DDX5
6.54452e-249	0.336538	0.76	0.499	1.8843e-244	IPC	SMARCD1
1.98169e-247	0.355866	0.985	0.818	5.70567e-243	IPC	JPT1
4.71644e-247	0.270603	0.381	0.133	1.35796e-242	IPC	L3MBTL4
1.53475e-246	0.466514	0.831	0.537	4.41885e-242	IPC	CSRP2
2.78763e-246	0.386841	0.731	0.491	8.02613e-242	IPC	PAK1
1.54078e-245	0.330055	0.545	0.242	4.43622e-241	IPC	PELI2
1.93683e-245	0.458702	0.874	0.594	5.57654e-241	IPC	GPC6
6.98209e-245	0.266241	0.372	0.122	2.01028e-240	IPC	ST18
1.51032e-244	0.269026	0.372	0.136	4.34851e-240	IPC	ASIC1
1.40803e-243	0.453076	0.717	0.499	4.05399e-239	IPC	CFAP298
2.61314e-243	0.360584	0.868	0.64	7.52376e-239	IPC	H2AFV
5.15116e-243	0.412007	0.797	0.519	1.48312e-238	IPC	NRCAM
1.92365e-242	0.429846	0.704	0.379	5.53856e-238	IPC	FRMD4B
1.96113e-242	0.414699	0.795	0.454	5.64648e-238	IPC	PDE10A
3.00666e-241	0.309208	0.549	0.283	8.65679e-237	IPC	AGO1
4.41421e-241	0.325277	0.866	0.639	1.27094e-236	IPC	ANP32A
4.80602e-241	0.263958	0.536	0.236	1.38375e-236	IPC	MSI1
5.12097e-238	0.358321	0.869	0.629	1.47443e-233	IPC	HNRNPAB
9.94005e-238	0.374216	0.98	0.815	2.86194e-233	IPC	CKB
2.17402e-236	0.346901	0.758	0.51	6.25945e-232	IPC	USP3
5.35094e-236	0.359911	0.731	0.422	1.54064e-231	IPC	RND3
1.09589e-235	0.260132	0.416	0.157	3.15528e-231	IPC	HUNK
2.41134e-235	0.341968	0.876	0.648	6.94272e-231	IPC	TOP2B
7.5955e-235	0.450923	0.893	0.587	2.1869e-230	IPC	MIR99AHG
1.61993e-234	0.391277	0.666	0.36	4.66409e-230	IPC	COL4A5
4.69042e-234	0.286717	0.332	0.111	1.35047e-229	IPC	NPTX1
1.0395e-233	0.352632	0.721	0.479	2.99294e-229	IPC	TANK
1.19218e-232	0.330543	0.885	0.703	3.43251e-228	IPC	RBMX
1.88249e-232	0.30076	0.935	0.757	5.42006e-228	IPC	KHDRBS1
1.45315e-231	0.404577	0.874	0.589	4.18392e-227	IPC	PAK3
1.7115e-231	0.250339	0.391	0.152	4.92774e-227	IPC	TMEM178A
4.83452e-231	0.396074	0.699	0.39	1.39195e-226	IPC	ATRNL1
1.69041e-230	0.336813	0.704	0.428	4.86701e-226	IPC	ZNF254
1.79724e-230	0.388468	0.402	0.156	5.17461e-226	IPC	HIST1H1D
1.41618e-227	0.359744	0.606	0.339	4.07746e-223	IPC	LDLRAD3
1.68678e-227	0.335953	0.778	0.524	4.85657e-223	IPC	DANCR
1.36889e-226	0.355041	0.881	0.633	3.94129e-222	IPC	PTPRS
6.66702e-226	0.316355	0.786	0.529	1.91957e-221	IPC	PHC2
1.41227e-225	0.382733	0.867	0.553	4.06619e-221	IPC	SRGAP3
8.00339e-225	0.327923	0.73	0.484	2.30434e-220	IPC	RAB8B
1.70964e-224	0.362687	0.865	0.621	4.9224e-220	IPC	ZNF462
3.19872e-223	0.329959	0.803	0.544	9.20975e-219	IPC	FAM89B
4.88101e-222	0.305474	0.867	0.645	1.40534e-217	IPC	HNRNPA0
1.14593e-221	0.377079	0.839	0.601	3.29935e-217	IPC	BAZ2B
2.21586e-221	0.341196	0.576	0.289	6.3799e-217	IPC	GULP1
1.16982e-219	0.328583	0.799	0.569	3.36814e-215	IPC	SKA2
4.44531e-218	0.383608	0.92	0.649	1.27989e-213	IPC	PBX1
5.07358e-218	0.307982	0.876	0.665	1.46078e-213	IPC	RBBP4
1.38302e-216	0.308878	0.59	0.311	3.982e-212	IPC	TP53I11
3.33238e-215	0.307186	0.902	0.708	9.59458e-211	IPC	SRSF10
2.01716e-214	0.257624	0.459	0.203	5.8078e-210	IPC	AASS
7.11865e-214	0.291971	0.594	0.294	2.0496e-209	IPC	PHF21B
8.32055e-214	0.416354	0.942	0.569	2.39565e-209	IPC	PTPRZ1
9.01983e-214	0.337807	0.606	0.343	2.59699e-209	IPC	STK17A
1.00341e-213	0.329304	0.588	0.312	2.88903e-209	IPC	PRAG1
5.614e-213	0.259665	0.433	0.178	1.61638e-208	IPC	TRMT9B
7.12342e-210	0.336828	0.643	0.373	2.05097e-205	IPC	EML1
1.45409e-208	0.311131	0.84	0.615	4.1866e-204	IPC	DBN1
1.81826e-208	0.338425	0.726	0.481	5.23512e-204	IPC	ARID2
3.95715e-208	0.307335	0.66	0.408	1.13934e-203	IPC	ZNF286A
5.3646e-208	0.305732	0.883	0.671	1.54457e-203	IPC	RBPJ
5.53216e-208	0.369145	0.932	0.669	1.59282e-203	IPC	CELF2
1.20672e-207	0.252508	0.346	0.129	3.47438e-203	IPC	DLL1
3.03858e-207	0.341473	0.82	0.603	8.74867e-203	IPC	ATF7IP
1.16992e-206	0.397169	0.879	0.657	3.36843e-202	IPC	UBE2S
1.35336e-206	0.329302	0.917	0.673	3.89659e-202	IPC	BTG1
6.99097e-206	0.330112	0.735	0.448	2.01284e-201	IPC	CDC42EP3
1.11905e-205	0.333734	0.713	0.432	3.22196e-201	IPC	RALGAPA2
1.30119e-205	0.29807	0.689	0.366	3.74639e-201	IPC	GNG4
9.8019e-205	0.323784	0.585	0.341	2.82216e-200	IPC	HOMER3
1.09073e-204	0.352711	0.806	0.57	3.14043e-200	IPC	FOXN3
2.48915e-203	0.30444	0.498	0.224	7.16677e-199	IPC	CUX2
2.6965e-202	0.325931	0.718	0.434	7.76377e-198	IPC	FZD3
3.22592e-202	0.285363	0.664	0.383	9.28806e-198	IPC	H2AFY2
6.14954e-202	0.296214	0.907	0.717	1.77058e-197	IPC	HNRNPH3
2.52906e-201	0.275047	0.527	0.274	7.28167e-197	IPC	GCA
6.07432e-201	0.298475	0.882	0.686	1.74892e-196	IPC	ARID4B
6.2137e-201	0.312795	0.581	0.299	1.78905e-196	IPC	NCAN
1.35425e-200	0.316856	0.625	0.322	3.89916e-196	IPC	GRIA3
3.64219e-200	0.310582	0.592	0.341	1.04866e-195	IPC	HIST3H2A
1.13939e-199	0.366719	0.935	0.668	3.28053e-195	IPC	MLLT11
5.13241e-199	0.307935	0.63	0.371	1.47772e-194	IPC	KLHL24
9.45117e-199	0.291233	0.857	0.651	2.72118e-194	IPC	SMARCA5
1.06384e-198	0.311277	0.653	0.354	3.063e-194	IPC	GLI3
1.90691e-198	0.330071	0.664	0.402	5.49038e-194	IPC	SH3RF1
3.54312e-198	0.320385	0.502	0.244	1.02013e-193	IPC	NRN1
4.93515e-198	0.253843	0.367	0.147	1.42093e-193	IPC	CAPS2
4.76865e-196	0.389694	0.758	0.503	1.37299e-191	IPC	MAGI1
4.93996e-195	0.250274	0.276	0.092	1.42231e-190	IPC	AC013652.1
5.41938e-194	0.362858	0.65	0.376	1.56035e-189	IPC	ZNF704
1.7303e-192	0.307668	0.779	0.568	4.98187e-188	IPC	PHF6
2.3759e-192	0.289157	0.508	0.255	6.8407e-188	IPC	MCM7
1.51421e-191	0.295228	0.66	0.421	4.35971e-187	IPC	PGRMC2
7.23303e-191	0.372366	0.943	0.729	2.08253e-186	IPC	AUTS2
1.49241e-190	0.300401	0.442	0.219	4.29696e-186	IPC	MTCL1
2.6047e-190	0.31404	0.771	0.52	7.49944e-186	IPC	TRIM24
1.47163e-189	0.42133	0.822	0.56	4.23713e-185	IPC	PCDH9
1.71722e-189	0.31367	0.77	0.557	4.94422e-185	IPC	MIB1
1.80789e-189	0.305857	0.733	0.499	5.20528e-185	IPC	UPF3B
3.74261e-189	0.289102	0.916	0.713	1.07757e-184	IPC	C12orf57
4.21592e-189	0.38252	0.877	0.505	1.21385e-184	IPC	DCX
2.1766e-188	0.290643	0.896	0.682	6.26686e-184	IPC	ENY2
1.67186e-187	0.295867	0.869	0.673	4.81362e-183	IPC	HNRNPH1
2.00022e-187	0.382486	0.651	0.37	5.75903e-183	IPC	HECW1
2.38806e-187	0.278297	0.944	0.763	6.8757e-183	IPC	HNRNPR
4.30798e-187	0.313291	0.723	0.45	1.24035e-182	IPC	FJX1
8.50321e-187	0.339844	0.694	0.434	2.44825e-182	IPC	PTPRK
5.27865e-186	0.322873	0.521	0.283	1.51983e-181	IPC	RNF144A
9.72047e-186	0.393374	0.86	0.646	2.79872e-181	IPC	PDE4D
9.11586e-184	0.276417	0.569	0.291	2.62464e-179	IPC	MIAT
3.88314e-183	0.277775	0.862	0.678	1.11803e-178	IPC	H2AFY
4.26122e-183	0.284477	0.512	0.262	1.22689e-178	IPC	DOP1B
1.82604e-182	0.257821	0.958	0.79	5.25754e-178	IPC	HNRNPK
2.05905e-182	0.278069	0.886	0.672	5.92841e-178	IPC	UBE2I
2.22235e-182	0.325699	0.883	0.677	6.39858e-178	IPC	ARHGAP21
1.50863e-181	0.386546	0.488	0.241	4.34366e-177	IPC	PTTG1
6.92905e-181	0.334276	0.589	0.358	1.99501e-176	IPC	CNTLN
1.30044e-180	0.320939	0.61	0.386	3.74424e-176	IPC	NUP93
6.02015e-179	0.263237	0.3	0.112	1.73332e-174	IPC	RGS16
4.55376e-177	0.311387	0.869	0.657	1.31112e-172	IPC	TSPAN5
1.34961e-176	0.337432	0.774	0.521	3.88581e-172	IPC	ROBO1
1.47245e-176	0.339793	0.819	0.619	4.23947e-172	IPC	NASP
2.55454e-176	0.296223	0.707	0.384	7.35502e-172	IPC	SLC1A3
2.19003e-175	0.366307	0.714	0.41	6.30555e-171	IPC	45352
3.14381e-175	0.301624	0.926	0.708	9.05167e-171	IPC	PSIP1
3.51111e-174	0.325955	0.864	0.658	1.01092e-169	IPC	TCF12
4.95267e-174	0.285397	0.639	0.423	1.42597e-169	IPC	TRIM13
3.12016e-173	0.278975	0.83	0.628	8.98355e-169	IPC	HDAC2
8.24424e-173	0.354685	0.647	0.436	2.37368e-168	IPC	GOLGA8A
9.03492e-173	0.355263	0.926	0.594	2.60133e-168	IPC	KIF5C
1.06793e-172	0.311346	0.747	0.463	3.07479e-168	IPC	EFNB2
5.37831e-172	0.275111	0.935	0.765	1.54852e-167	IPC	MAP4K4
9.60616e-172	0.282723	0.827	0.634	2.76581e-167	IPC	PBRM1
1.41696e-171	0.311677	0.858	0.67	4.0797e-167	IPC	KMT2C
1.46951e-170	0.253075	0.446	0.219	4.23102e-166	IPC	SMAD9
1.67198e-170	0.257993	0.92	0.742	4.81396e-166	IPC	KIF5B
1.98843e-170	0.272093	0.751	0.537	5.7251e-166	IPC	CPNE3
2.86932e-170	0.260727	0.821	0.617	8.26134e-166	IPC	SMARCE1
4.63716e-170	0.351071	0.893	0.632	1.33513e-165	IPC	SOX5
1.32328e-168	0.283357	0.803	0.599	3.81e-164	IPC	MYH10
7.72558e-168	0.345745	0.671	0.419	2.22435e-163	IPC	PLXNA2
1.26526e-167	0.300387	0.698	0.429	3.64295e-163	IPC	MMP16
1.77892e-167	0.285136	0.48	0.24	5.12187e-163	IPC	EPHB1
6.07785e-167	0.316332	0.535	0.262	1.74993e-162	IPC	BRINP3
9.86859e-167	0.276988	0.858	0.674	2.84136e-162	IPC	HNRNPM
1.49734e-166	0.288401	0.759	0.514	4.31113e-162	IPC	BBX
2.32721e-165	0.299517	0.934	0.709	6.70049e-161	IPC	EEF1D
8.80214e-165	0.254453	0.969	0.815	2.53431e-160	IPC	HMGN1
1.11196e-164	0.254301	0.677	0.411	3.20157e-160	IPC	BCL7A
2.11856e-164	0.304237	0.533	0.295	6.09977e-160	IPC	ZFPM2-AS1
2.30253e-164	0.251439	0.419	0.213	6.62943e-160	IPC	AMOTL2
6.80362e-164	0.252345	0.488	0.254	1.9589e-159	IPC	ZNF423
8.69289e-164	0.256094	0.941	0.775	2.50286e-159	IPC	HNRNPA3
1.5126e-163	0.264703	0.842	0.65	4.35509e-159	IPC	PSMD14
4.63273e-163	0.293545	0.332	0.138	1.33386e-158	IPC	GALNT14
7.76693e-163	0.266609	0.572	0.331	2.23625e-158	IPC	EPB41L5
9.12128e-163	0.299088	0.474	0.261	2.6262e-158	IPC	DUBR
1.71773e-162	0.263858	0.912	0.733	4.9457e-158	IPC	PNISR
6.94326e-162	0.275356	0.763	0.552	1.9991e-157	IPC	CHD6
1.1431e-161	0.279386	0.591	0.321	3.2912e-157	IPC	SHROOM3
4.5646e-161	0.285825	0.66	0.414	1.31424e-156	IPC	OPHN1
7.55685e-161	0.275704	0.766	0.494	2.17577e-156	IPC	MYEF2
3.19284e-160	0.262028	0.816	0.628	9.19283e-156	IPC	PIN4
2.03853e-159	0.273128	0.489	0.268	5.86935e-155	IPC	LRP8
1.92677e-158	0.25716	0.623	0.421	5.54757e-154	IPC	NUMA1
1.79934e-157	0.268524	0.94	0.772	5.18067e-153	IPC	LINC01578
3.58226e-156	0.307395	0.829	0.601	1.0314e-151	IPC	MAPK8
3.26744e-155	0.295195	0.566	0.332	9.4076e-151	IPC	PLCB4
4.37565e-155	0.252407	0.881	0.697	1.25984e-150	IPC	TOP1
1.25988e-154	0.375563	0.983	0.759	3.62746e-150	IPC	TUBB2B
1.46232e-154	0.255122	0.819	0.63	4.21031e-150	IPC	DHX9
3.52963e-154	0.250453	0.548	0.308	1.01625e-149	IPC	NXN
5.46052e-154	0.308994	0.849	0.508	1.57219e-149	IPC	ELAVL3
6.40585e-154	0.260081	0.878	0.699	1.84437e-149	IPC	FUS
7.51448e-154	0.26254	0.871	0.671	2.16357e-149	IPC	TLE5
1.18622e-153	0.274011	0.903	0.663	3.41536e-149	IPC	LAPTM4A
2.34877e-153	0.269399	0.632	0.396	6.76258e-149	IPC	APBA2
4.44339e-153	0.270565	0.757	0.573	1.27934e-148	IPC	SCARB2
1.46209e-152	0.30391	0.727	0.511	4.20965e-148	IPC	POU2F1
5.68033e-151	0.259983	0.886	0.72	1.63548e-146	IPC	HNRNPD
1.01063e-150	0.261761	0.659	0.436	2.90982e-146	IPC	NFIC
1.4731e-150	0.250587	0.559	0.351	4.24135e-146	IPC	TBC1D16
1.71726e-150	0.267031	0.917	0.684	4.94433e-146	IPC	SSR2
7.18162e-150	0.290491	0.967	0.786	2.06773e-145	IPC	ZNF428
9.40514e-150	0.284094	0.31	0.13	2.70793e-145	IPC	FOXP2
2.33243e-149	0.299539	0.744	0.519	6.71553e-145	IPC	FDFT1
1.39873e-148	0.266343	0.638	0.366	4.02721e-144	IPC	PPM1L
1.38538e-146	0.261361	0.955	0.786	3.98879e-142	IPC	JUND
1.79223e-146	0.278648	0.498	0.292	5.16018e-142	IPC	ZC3H12C
1.79797e-146	0.258206	0.644	0.439	5.17671e-142	IPC	UBE2D1
5.64085e-145	0.262849	0.758	0.564	1.62411e-140	IPC	PHACTR4
5.18098e-144	0.281072	0.741	0.528	1.49171e-139	IPC	AP1S2
5.22768e-144	0.28685	0.515	0.283	1.50515e-139	IPC	ST6GALNAC3
1.0471e-143	0.252546	0.752	0.555	3.0148e-139	IPC	EHMT1
1.2857e-142	0.316372	0.757	0.503	3.70178e-138	IPC	TMEM178B
6.00384e-141	0.340642	0.572	0.396	1.72862e-136	IPC	PTBP3
8.25951e-140	0.273178	0.889	0.695	2.37808e-135	IPC	SRSF7
2.28388e-138	0.280143	0.604	0.386	6.57574e-134	IPC	GADD45A
3.03118e-138	0.305184	0.776	0.525	8.72736e-134	IPC	PDE4B
3.5053e-138	0.278238	0.65	0.39	1.00925e-133	IPC	FBXL7
6.64736e-137	0.266586	0.501	0.298	1.91391e-132	IPC	FBLN1
4.19185e-136	0.305206	0.901	0.627	1.20692e-131	IPC	GNG5
3.79663e-135	0.268829	0.809	0.621	1.09313e-130	IPC	PHIP
1.25957e-134	0.297631	0.872	0.658	3.62656e-130	IPC	TTC28
2.33924e-133	0.284906	0.681	0.472	6.73515e-129	IPC	BTBD9
2.63659e-133	0.298155	0.598	0.382	7.59128e-129	IPC	CKS2
8.17453e-133	0.261161	0.584	0.395	2.35361e-128	IPC	SAP30
1.06024e-132	0.267801	0.704	0.435	3.05265e-128	IPC	MARK1
4.1459e-132	0.262053	0.656	0.432	1.19369e-127	IPC	NHSL1
1.84574e-131	0.262384	0.961	0.778	5.31424e-127	IPC	PPP1R14B
4.25247e-131	0.285462	0.885	0.616	1.22437e-126	IPC	KIF21A
6.59451e-131	0.267901	0.704	0.493	1.89869e-126	IPC	LCORL
1.27889e-130	0.276528	0.952	0.748	3.68217e-126	IPC	CPE
3.57508e-130	0.258417	0.841	0.626	1.02934e-125	IPC	EVL
1.03992e-127	0.267454	0.698	0.504	2.99414e-123	IPC	CDKAL1
2.84701e-127	0.304393	0.825	0.632	8.19711e-123	IPC	CCDC144NL-AS1
4.52747e-127	0.263227	0.915	0.752	1.30355e-122	IPC	RERE
1.09083e-125	0.268635	0.895	0.658	3.14071e-121	IPC	NREP
5.27184e-125	0.263908	0.871	0.571	1.51787e-120	IPC	FXYD6
1.83759e-124	0.256806	0.685	0.446	5.29078e-120	IPC	GDAP1
2.06481e-122	0.375623	0.375	0.189	5.945e-118	IPC	CENPF
4.0056e-122	0.256802	0.503	0.284	1.15329e-117	IPC	CACNA1A
6.16097e-122	0.273248	0.781	0.545	1.77387e-117	IPC	ZEB1
8.29852e-122	0.282175	0.507	0.296	2.38931e-117	IPC	PID1
5.05793e-121	0.250075	0.651	0.466	1.45628e-116	IPC	BTG3
7.57957e-121	0.255447	0.375	0.192	2.18231e-116	IPC	ATAD2
1.83441e-120	0.266411	0.882	0.621	5.28163e-116	IPC	CDH2
2.55914e-119	0.310796	0.517	0.354	7.36828e-115	IPC	RNASEH2B
2.03843e-118	0.257986	0.805	0.6	5.86906e-114	IPC	TRIM2
3.34749e-114	0.291003	0.658	0.399	9.63809e-110	IPC	IL1RAPL1
2.63241e-113	0.251136	0.994	0.917	7.57924e-109	IPC	TUBA1A
3.19684e-113	0.276284	0.789	0.618	9.20433e-109	IPC	DEK
8.76134e-111	0.284858	0.611	0.419	2.52256e-106	IPC	NAALADL2
4.23337e-110	0.250038	0.455	0.283	1.21887e-105	IPC	SLC39A11
5.77534e-110	0.27461	0.645	0.415	1.66284e-105	IPC	AL157778.1
6.90913e-109	0.30173	0.887	0.599	1.98928e-104	IPC	ADGRB3
2.83008e-106	0.279886	0.657	0.485	8.14837e-102	IPC	ANP32E
5.16359e-105	0.301308	0.307	0.147	1.4867e-100	IPC	NUSAP1
3.50075e-99	0.277609	0.928	0.671	1.00793e-94	IPC	BEX1
1.65313e-98	0.266379	0.885	0.711	4.75969e-94	IPC	FTX
1.78591e-98	0.290052	0.906	0.679	5.142e-94	IPC	SYT1
2.09176e-98	0.272042	0.284	0.135	6.02261e-94	IPC	AL583808.1
3.23898e-94	0.382045	0.575	0.412	9.32566e-90	IPC	HMGB2
2.10789e-93	0.255815	0.44	0.271	6.06905e-89	IPC	HIST1H1E
2.3268e-86	0.265259	0.985	0.853	6.69933e-82	IPC	BASP1
6.82341e-86	0.296524	0.762	0.512	1.9646e-81	IPC	NRXN1
9.65032e-86	0.29656	0.504	0.337	2.77852e-81	IPC	LINC01876
1.03137e-81	0.2768	0.422	0.273	2.96953e-77	IPC	SMC4
1.19835e-73	0.255796	0.597	0.419	3.4503e-69	IPC	SLC44A5
9.32081e-63	0.260134	0.473	0.35	2.68365e-58	IPC	HIST1H1C
4.78613e-61	0.260003	0.913	0.752	1.37802e-56	IPC	HIST1H4C
3.17675e-59	0.26064	0.563	0.391	9.1465e-55	IPC	DCC
0	1.30207	0.759	0.354	0	RG	FN1
0	1.28786	0.677	0.209	0	RG	COL1A1
0	1.20136	0.69	0.206	0	RG	IGFBP7
0	1.15692	0.711	0.261	0	RG	SERPINE1
0	1.00182	0.82	0.309	0	RG	SPARC
0	1.0005	0.812	0.41	0	RG	LGALS1
0	0.986738	0.551	0.087	0	RG	TGFBI
0	0.985441	0.712	0.265	0	RG	ANXA2
0	0.983311	0.721	0.307	0	RG	S100A11
0	0.968842	0.604	0.151	0	RG	TAGLN
0	0.924763	0.537	0.096	0	RG	ANGPTL4
0	0.911714	0.555	0.152	0	RG	COL1A2
0	0.904079	0.68	0.184	0	RG	TPM2
0	0.901128	0.706	0.318	0	RG	S100A10
0	0.898683	0.712	0.202	0	RG	COL11A1
0	0.897821	0.469	0.112	0	RG	SAA1
0	0.886729	0.581	0.113	0	RG	PAPPA
0	0.886067	0.556	0.082	0	RG	THBS1
0	0.881441	0.756	0.286	0	RG	TIMP1
0	0.877692	0.831	0.332	0	RG	IFITM3
0	0.865671	0.567	0.098	0	RG	LOX
0	0.861738	0.621	0.138	0	RG	CAV1
0	0.85436	0.553	0.126	0	RG	NNMT
0	0.849102	0.553	0.092	0	RG	COL8A1
0	0.843319	0.64	0.127	0	RG	COL5A1
0	0.82603	0.934	0.64	0	RG	MT2A
0	0.821477	0.575	0.106	0	RG	TGFBR2
0	0.806648	0.647	0.181	0	RG	IGFBP4
0	0.79614	0.793	0.417	0	RG	MYL12A
0	0.789364	0.584	0.107	0	RG	FKBP5
0	0.784638	0.729	0.239	0	RG	CCND1
0	0.783281	0.847	0.624	0	RG	TPM1
0	0.772184	0.92	0.565	0	RG	CALD1
0	0.769717	0.726	0.389	0	RG	S100A6
0	0.762737	0.582	0.1	0	RG	CDKN2A
0	0.762442	0.645	0.205	0	RG	PRSS23
0	0.762338	0.738	0.388	0	RG	NEAT1
0	0.747872	0.593	0.144	0	RG	IFITM2
0	0.747171	0.474	0.084	0	RG	CCN2
0	0.722634	0.895	0.602	0	RG	B2M
0	0.720534	0.56	0.154	0	RG	COL5A2
0	0.712799	0.7	0.303	0	RG	HLA-B
0	0.703827	0.617	0.144	0	RG	AHNAK
0	0.701668	0.503	0.052	0	RG	MME
0	0.693215	0.597	0.188	0	RG	PLOD2
0	0.690497	0.83	0.406	0	RG	ANXA5
0	0.680292	0.699	0.333	0	RG	HLA-C
0	0.674254	0.653	0.219	0	RG	S100A13
0	0.673774	0.718	0.265	0	RG	EMP3
0	0.672603	0.739	0.419	0	RG	P4HB
0	0.668387	0.862	0.622	0	RG	ITGB1
0	0.667113	0.616	0.178	0	RG	RRAS
0	0.663433	0.724	0.342	0	RG	P4HA1
0	0.658306	0.489	0.1	0	RG	CYP1B1
0	0.658151	0.601	0.173	0	RG	HTRA1
0	0.657294	0.568	0.106	0	RG	CAVIN1
0	0.65696	0.833	0.428	0	RG	CD99
0	0.655188	0.672	0.327	0	RG	RPS4Y1
0	0.654264	0.967	0.794	0	RG	VIM
0	0.653472	0.708	0.23	0	RG	YBX3
0	0.653129	0.797	0.483	0	RG	PALLD
0	0.65265	0.557	0.109	0	RG	MYOF
0	0.651974	0.632	0.185	0	RG	LGALS3
0	0.622686	0.519	0.103	0	RG	LOXL2
0	0.621372	0.684	0.402	0	RG	LDHA
0	0.620046	0.528	0.112	0	RG	CCDC80
0	0.614628	0.581	0.114	0	RG	EFEMP2
0	0.612342	0.669	0.368	0	RG	CTSD
0	0.611924	0.706	0.218	0	RG	FKBP10
0	0.602008	0.632	0.183	0	RG	HMGA2
0	0.59925	0.799	0.511	0	RG	CALU
0	0.598225	0.603	0.175	0	RG	UACA
0	0.59691	0.582	0.163	0	RG	CYTOR
0	0.595988	0.536	0.164	0	RG	FBN1
0	0.594363	0.702	0.295	0	RG	RHOC
0	0.588308	0.798	0.576	0	RG	CST3
0	0.585418	0.465	0.061	0	RG	PLAU
0	0.584227	0.608	0.167	0	RG	ANXA1
0	0.581151	0.628	0.262	0	RG	SFRP1
0	0.58008	0.456	0.061	0	RG	MYL9
0	0.57883	0.768	0.514	0	RG	HIF1A
0	0.576787	0.4	0.048	0	RG	ANKRD1
0	0.573746	0.588	0.158	0	RG	CYBA
0	0.572544	0.45	0.081	0	RG	IGFBP3
0	0.571972	0.71	0.321	0	RG	RAB13
0	0.571138	0.73	0.385	0	RG	HLA-A
0	0.56914	0.504	0.1	0	RG	KRT18
0	0.567242	0.772	0.439	0	RG	RPL22L1
0	0.567214	0.563	0.156	0	RG	MT1E
0	0.565709	0.653	0.217	0	RG	PDLIM2
0	0.563964	0.635	0.23	0	RG	MYH9
0	0.563292	0.529	0.216	0	RG	ERRFI1
0	0.562233	0.612	0.191	0	RG	GSN
0	0.561871	0.529	0.095	0	RG	HSPG2
0	0.561546	0.386	0.04	0	RG	AC007953.2
0	0.560973	0.626	0.219	0	RG	PLIN2
0	0.559423	0.814	0.591	0	RG	PGK1
0	0.557306	0.635	0.248	0	RG	RRBP1
0	0.556363	0.487	0.095	0	RG	DLC1
0	0.555744	0.657	0.397	0	RG	CD59
0	0.555601	0.664	0.212	0	RG	FSTL1
0	0.55367	0.615	0.159	0	RG	FAM114A1
0	0.552112	0.655	0.336	0	RG	F2R
0	0.549619	0.531	0.1	0	RG	FCGRT
0	0.54927	0.481	0.101	0	RG	SLC16A3
0	0.548724	0.534	0.131	0	RG	P4HA2
0	0.544313	0.408	0.047	0	RG	IL1R1
0	0.54212	0.64	0.185	0	RG	MRC2
0	0.540258	0.782	0.443	0	RG	CLIC1
0	0.537966	0.578	0.16	0	RG	BST2
0	0.528309	0.534	0.314	0	RG	NMB
0	0.527264	0.539	0.089	0	RG	CAV2
0	0.52676	0.843	0.594	0	RG	TPM4
0	0.524279	0.574	0.195	0	RG	GBE1
0	0.523045	0.56	0.181	0	RG	BCAT1
0	0.521923	0.752	0.492	0	RG	FAM162A
0	0.521703	0.528	0.144	0	RG	LAMB1
0	0.512273	0.516	0.116	0	RG	PTPN14
0	0.510039	0.582	0.171	0	RG	SERPINH1
0	0.505162	0.48	0.14	0	RG	GFAP
0	0.503283	0.56	0.127	0	RG	CD44
0	0.503166	0.823	0.597	0	RG	OSTC
0	0.502745	0.594	0.168	0	RG	HEG1
0	0.502141	0.53	0.195	0	RG	RBMS1
0	0.501107	0.432	0.076	0	RG	CCN1
0	0.500602	0.528	0.084	0	RG	SP100
0	0.49983	0.476	0.096	0	RG	F3
0	0.49838	0.771	0.556	0	RG	BNIP3
0	0.49831	0.307	0.074	0	RG	COL3A1
0	0.496067	0.744	0.387	0	RG	RCN1
0	0.496053	0.507	0.13	0	RG	TFPI
0	0.494918	0.486	0.072	0	RG	OSMR
0	0.49464	0.624	0.246	0	RG	COL6A2
0	0.493254	0.538	0.122	0	RG	GYPC
0	0.493011	0.618	0.243	0	RG	ACTN1
0	0.491625	0.559	0.314	0	RG	HILPDA
0	0.488903	0.585	0.202	0	RG	PLEC
0	0.488043	0.712	0.478	0	RG	VKORC1
0	0.487795	0.896	0.708	0	RG	ENO1
0	0.487703	0.542	0.137	0	RG	EVA1B
[truncated: 2,381 more rows]

## Sheet: Qian, et al._Markers
p_val	avg_log2FC	pct.1	pct.2	p_val_adj	cluster	gene
0	3.49615	0.953	0.318	0	Ex Neu	PTPRD
0	3.24323	0.841	0.19	0	Ex Neu	LRRC7
0	3.242	0.936	0.203	0	Ex Neu	NRXN1
0	3.12154	0.803	0.132	0	Ex Neu	DSCAM
0	3.03674	0.688	0.237	0	Ex Neu	OPCML
0	2.84114	0.575	0.074	0	Ex Neu	PDE1A
0	2.81811	0.8	0.143	0	Ex Neu	GRIA2
0	2.73809	0.647	0.069	0	Ex Neu	AC007092.1
0	2.59705	0.575	0.047	0	Ex Neu	MYT1L
0	2.39442	0.726	0.339	0	Ex Neu	DAB1
0	2.37648	0.654	0.238	0	Ex Neu	NELL2
0	2.33356	0.716	0.198	0	Ex Neu	ANK3
0	2.25533	0.617	0.12	0	Ex Neu	PHACTR1
0	2.22206	0.546	0.071	0	Ex Neu	HECW1
0	2.2004	0.707	0.165	0	Ex Neu	PPFIA2
0	2.18738	0.743	0.245	0	Ex Neu	SYT1
0	2.05917	0.906	0.525	0	Ex Neu	NAV3
0	1.98496	0.753	0.37	0	Ex Neu	ANKS1B
0	1.93335	0.917	0.491	0	Ex Neu	DLGAP1
0	1.91883	0.609	0.165	0	Ex Neu	SEMA6D
0	1.82822	0.851	0.405	0	Ex Neu	CCSER1
0	1.61884	0.894	0.703	0	Ex Neu	CELF2
4.4593e-297	3.24509	0.48	0.088	9.56029e-293	Ex Neu	NKAIN2
5.5936e-296	1.84252	0.549	0.13	1.19921e-291	Ex Neu	NMNAT2
5.67892e-294	1.30455	0.758	0.281	1.2175e-289	Ex Neu	CTNNA2
2.18697e-293	1.58275	0.814	0.517	4.68865e-289	Ex Neu	NFIB
6.16102e-292	2.33533	0.441	0.06	1.32086e-287	Ex Neu	RUNX1T1
1.10943e-289	2.04814	0.636	0.241	2.3785e-285	Ex Neu	ENOX1
3.20954e-274	1.99938	0.396	0.041	6.88093e-270	Ex Neu	KCNB2
3.03175e-272	1.81496	0.445	0.066	6.49977e-268	Ex Neu	SLIT1
7.51146e-272	1.09017	0.955	0.87	1.61038e-267	Ex Neu	AUTS2
3.04001e-270	2.10777	0.524	0.127	6.51747e-266	Ex Neu	RGS7
9.08782e-270	2.01313	0.474	0.088	1.94834e-265	Ex Neu	SH3GL2
1.70649e-268	2.09311	0.633	0.241	3.65854e-264	Ex Neu	GRIA1
4.64781e-266	1.80671	0.646	0.269	9.96443e-262	Ex Neu	BACH2
2.35132e-263	1.74029	0.382	0.038	5.041e-259	Ex Neu	SRRM4
2.40107e-260	1.66881	0.779	0.501	5.14765e-256	Ex Neu	FRMD4A
4.67513e-260	2.09125	0.731	0.413	1.0023e-255	Ex Neu	LRRTM4
2.48503e-259	2.09827	0.579	0.175	5.32767e-255	Ex Neu	KCNQ3
2.57895e-257	2.0015	0.54	0.15	5.52901e-253	Ex Neu	FAM155A
1.27952e-256	1.78577	0.766	0.511	2.74316e-252	Ex Neu	DLG2
5.32176e-253	2.42299	0.434	0.079	1.14093e-248	Ex Neu	THSD7A
2.75161e-250	2.16686	0.402	0.058	5.89919e-246	Ex Neu	GRIK2
1.9552e-249	1.14739	0.871	0.579	4.19176e-245	Ex Neu	ANK2
2.24754e-249	1.68078	0.66	0.265	4.8185e-245	Ex Neu	DCC
3.85173e-248	2.51624	0.408	0.064	8.25773e-244	Ex Neu	RALYL
1.39187e-247	1.36564	0.757	0.386	2.98403e-243	Ex Neu	DCLK1
3.90661e-246	1.85835	0.529	0.139	8.37538e-242	Ex Neu	KCNH7
3.44004e-242	1.59965	0.452	0.087	7.3751e-238	Ex Neu	CACNA1B
1.50224e-237	2.23862	0.49	0.122	3.22066e-233	Ex Neu	PLXNA4
1.32502e-234	1.87997	0.457	0.102	2.8407e-230	Ex Neu	XKR4
3.40623e-234	1.72734	0.354	0.039	7.30262e-230	Ex Neu	PHACTR3
5.0855e-228	1.53796	0.717	0.402	1.09028e-223	Ex Neu	AFF3
2.97718e-222	1.84317	0.397	0.07	6.38277e-218	Ex Neu	CELF4
5.96522e-222	2.04067	0.304	0.022	1.27888e-217	Ex Neu	ARPP21
3.9008e-218	1.96699	0.468	0.125	8.36292e-214	Ex Neu	DPYD
1.61548e-216	2.17126	0.359	0.055	3.46342e-212	Ex Neu	FGF12
1.67087e-210	2.47167	0.381	0.074	3.58218e-206	Ex Neu	SYN3
1.55017e-207	1.60176	0.447	0.114	3.32341e-203	Ex Neu	CAMK4
3.40202e-207	1.58052	0.444	0.112	7.29358e-203	Ex Neu	NOL4
8.45302e-207	1.55422	0.327	0.039	1.81224e-202	Ex Neu	STMN2
8.14783e-202	1.56435	0.698	0.431	1.74681e-197	Ex Neu	MACROD2
4.02013e-199	1.31678	0.775	0.587	8.61877e-195	Ex Neu	NBEA
6.33038e-199	2.76079	0.465	0.15	1.35717e-194	Ex Neu	IQCJ-SCHIP1
3.25347e-198	1.90879	0.318	0.041	6.97511e-194	Ex Neu	GRM5
8.04171e-193	1.62603	0.379	0.08	1.72406e-188	Ex Neu	PTPRO
3.2385e-190	1.53732	0.498	0.174	6.94301e-186	Ex Neu	SRGAP1
1.07953e-187	1.21822	0.577	0.23	2.31441e-183	Ex Neu	CACNA2D1
5.48513e-185	1.84515	0.438	0.121	1.17596e-180	Ex Neu	EPHA3
9.18029e-185	1.36821	0.689	0.397	1.96816e-180	Ex Neu	SLC8A1
1.2555e-184	1.35319	0.79	0.599	2.69166e-180	Ex Neu	NRG3
7.42946e-184	1.50473	0.398	0.098	1.5928e-179	Ex Neu	PAK7
2.29885e-183	1.59414	0.408	0.107	4.92851e-179	Ex Neu	ERC2
5.3715e-179	1.52184	0.52	0.202	1.1516e-174	Ex Neu	EPHA5
3.66472e-177	1.39202	0.775	0.563	7.8568e-173	Ex Neu	SOX5
7.4236e-177	2.26909	0.322	0.055	1.59155e-172	Ex Neu	CSMD1
4.80065e-175	1.34047	0.477	0.155	1.02921e-170	Ex Neu	SLC38A1
6.66544e-175	1.3283	0.357	0.069	1.429e-170	Ex Neu	HMP19
6.26248e-174	1.81692	0.475	0.178	1.34261e-169	Ex Neu	FRMD4B
6.86506e-172	1.67619	0.62	0.333	1.4718e-167	Ex Neu	ROBO1
9.77478e-172	1.63686	0.267	0.029	2.09562e-167	Ex Neu	SLA
6.80157e-168	1.57036	0.406	0.119	1.45819e-163	Ex Neu	CTTNBP2
6.33586e-167	1.37108	0.537	0.223	1.35834e-162	Ex Neu	ANKRD44
1.30418e-163	1.75404	0.27	0.034	2.79603e-159	Ex Neu	KCND2
9.47927e-162	1.43663	0.257	0.028	2.03226e-157	Ex Neu	CLMP
3.51836e-161	1.25756	0.667	0.386	7.54302e-157	Ex Neu	PDE4D
3.39478e-160	1.44083	0.46	0.163	7.27808e-156	Ex Neu	GABRB3
1.31503e-159	1.28282	0.627	0.354	2.8193e-155	Ex Neu	PCLO
7.43752e-156	1.4021	0.354	0.088	1.59453e-151	Ex Neu	CACNA1A
5.16172e-154	1.42174	0.422	0.138	1.10662e-149	Ex Neu	HIVEP2
1.79532e-153	1.10825	0.715	0.488	3.849e-149	Ex Neu	MED13L
2.36649e-150	1.68734	0.514	0.255	5.07351e-146	Ex Neu	R3HDM1
7.97879e-149	1.54863	0.3	0.06	1.71057e-144	Ex Neu	KHDRBS3
2.49066e-148	1.4648	0.311	0.065	5.33973e-144	Ex Neu	GALNT13
7.47645e-148	1.34423	0.571	0.302	1.60288e-143	Ex Neu	PRKCE
4.02867e-147	0.911005	0.752	0.455	8.63707e-143	Ex Neu	NCAM1
1.74652e-145	1.6732	0.504	0.229	3.74437e-141	Ex Neu	IL1RAPL1
2.07167e-144	1.09425	0.683	0.435	4.44146e-140	Ex Neu	SLC4A10
6.21692e-143	1.49637	0.414	0.14	1.33284e-138	Ex Neu	BCL11A
1.0339e-142	1.25096	0.634	0.386	2.21657e-138	Ex Neu	MLLT3
6.17113e-141	1.75925	0.313	0.075	1.32303e-136	Ex Neu	LMO3
3.28665e-139	1.87335	0.31	0.071	7.04625e-135	Ex Neu	KIRREL3
2.14845e-138	1.2842	0.532	0.257	4.60607e-134	Ex Neu	MICAL3
9.07208e-138	1.23371	0.363	0.104	1.94496e-133	Ex Neu	GAP43
3.3573e-137	1.04568	0.637	0.357	7.19772e-133	Ex Neu	KALRN
7.38896e-137	1.37923	0.444	0.178	1.58412e-132	Ex Neu	DOCK4
1.01671e-134	1.29707	0.497	0.22	2.17972e-130	Ex Neu	SOX4
2.59189e-133	1.16783	0.259	0.043	5.55675e-129	Ex Neu	AC004158.3
2.63641e-131	1.41646	0.341	0.097	5.65221e-127	Ex Neu	PLXNA2
2.08621e-130	1.63523	0.338	0.099	4.47262e-126	Ex Neu	EPHA6
2.98826e-130	0.741954	0.814	0.562	6.40654e-126	Ex Neu	MAP2
1.07011e-129	1.36285	0.359	0.111	2.29421e-125	Ex Neu	SEMA3A
1.14092e-129	1.54176	0.346	0.103	2.44602e-125	Ex Neu	CSMD2
2.72841e-129	1.20525	0.478	0.203	5.84944e-125	Ex Neu	NFASC
4.34492e-128	1.26954	0.347	0.1	9.31508e-124	Ex Neu	DGKI
5.16538e-128	1.37832	0.261	0.049	1.10741e-123	Ex Neu	SORCS3
1.04419e-127	1.22303	0.406	0.147	2.23865e-123	Ex Neu	DCX
1.49502e-127	1.30918	0.25	0.044	3.20517e-123	Ex Neu	CNR1
1.12413e-125	1.30707	0.468	0.204	2.41003e-121	Ex Neu	GAREM1
1.74018e-124	1.92434	0.408	0.168	3.73076e-120	Ex Neu	MDGA2
2.12088e-124	1.18559	0.409	0.151	4.54696e-120	Ex Neu	SNAP25
2.26889e-123	1.22319	0.382	0.133	4.86427e-119	Ex Neu	AFAP1
4.79614e-123	1.21166	0.52	0.242	1.02824e-118	Ex Neu	PCDH9
6.69982e-123	1.24893	0.304	0.08	1.43637e-118	Ex Neu	HECW2
1.10616e-122	1.12757	0.503	0.236	2.3715e-118	Ex Neu	SGIP1
2.83069e-121	1.36665	0.363	0.123	6.06873e-117	Ex Neu	ZEB2
5.69626e-121	2.03021	0.338	0.114	1.22122e-116	Ex Neu	SATB2
5.90897e-120	0.883083	0.744	0.58	1.26682e-115	Ex Neu	GPHN
6.87955e-119	1.23419	0.312	0.086	1.47491e-114	Ex Neu	EPB41L3
5.83736e-117	1.12268	0.276	0.066	1.25147e-112	Ex Neu	SCN2A
2.6353e-113	1.08221	0.496	0.236	5.64981e-109	Ex Neu	GRIN2B
1.48139e-112	1.25842	0.516	0.288	3.17595e-108	Ex Neu	SORBS2
2.85568e-110	1.1089	0.582	0.368	6.12229e-106	Ex Neu	PPP3CA
2.98706e-109	1.20267	0.339	0.112	6.40397e-105	Ex Neu	GRID1
6.88342e-109	0.896637	0.713	0.535	1.47574e-104	Ex Neu	DOCK3
1.26553e-107	1.28617	0.311	0.096	2.71317e-103	Ex Neu	CACNA1E
3.88375e-106	1.14714	0.298	0.088	8.32637e-102	Ex Neu	RIMS1
2.03143e-103	1.13218	0.33	0.112	4.35519e-99	Ex Neu	ATP8A2
3.51949e-103	1.20216	0.491	0.26	7.54544e-99	Ex Neu	SLC44A5
4.04979e-103	1.3177	0.472	0.235	8.68234e-99	Ex Neu	SH3RF3
1.52186e-102	1.174	0.276	0.077	3.26272e-98	Ex Neu	PRKAR2B
4.15125e-102	1.08429	0.299	0.091	8.89986e-98	Ex Neu	ADD2
3.46997e-97	0.746679	0.761	0.636	7.43927e-93	Ex Neu	CLASP2
8.71032e-97	0.884388	0.838	0.712	1.8674e-92	Ex Neu	CTNND2
1.3787e-96	1.09715	0.617	0.418	2.9558e-92	Ex Neu	TMEM108
4.67725e-96	1.08206	0.459	0.231	1.00276e-91	Ex Neu	CPE
1.24406e-95	1.05065	0.566	0.365	2.66714e-91	Ex Neu	TNPO1
1.66797e-95	1.24694	0.585	0.357	3.57597e-91	Ex Neu	ROBO2
2.67341e-95	1.05259	0.64	0.455	5.73152e-91	Ex Neu	PGAP1
2.19638e-94	1.15149	0.432	0.216	4.70881e-90	Ex Neu	CSRNP3
6.0248e-94	1.09031	0.315	0.112	1.29166e-89	Ex Neu	GNG2
1.92029e-93	1.18856	0.377	0.161	4.11692e-89	Ex Neu	SOX11
4.87687e-93	0.975536	0.412	0.185	1.04555e-88	Ex Neu	CRMP1
3.23523e-92	1.23728	0.373	0.165	6.936e-88	Ex Neu	DOCK9
5.13505e-92	1.05276	0.349	0.139	1.1009e-87	Ex Neu	TIAM1
9.21905e-91	0.678771	0.703	0.455	1.97647e-86	Ex Neu	TMEM178B
1.80551e-90	0.912639	0.56	0.338	3.87084e-86	Ex Neu	FRMD5
2.20645e-90	1.108	0.306	0.11	4.7304e-86	Ex Neu	FAM49A
1.05941e-89	0.947952	0.607	0.408	2.27126e-85	Ex Neu	GRIP1
2.94578e-89	1.0079	0.271	0.083	6.31547e-85	Ex Neu	PIK3R3
4.53953e-89	1.07903	0.263	0.08	9.73229e-85	Ex Neu	DOPEY2
6.9955e-89	0.797631	0.744	0.592	1.49976e-84	Ex Neu	PBX1
1.95891e-86	1.2323	0.473	0.267	4.1997e-82	Ex Neu	TIAM2
3.66345e-86	0.953614	0.477	0.255	7.85407e-82	Ex Neu	ST7
1.89705e-85	0.823075	0.702	0.495	4.06709e-81	Ex Neu	45352
3.61284e-85	1.3875	0.296	0.107	7.74558e-81	Ex Neu	FAM19A1
5.67742e-85	1.0851	0.294	0.106	1.21718e-80	Ex Neu	GRIA3
3.121e-84	0.78632	0.709	0.545	6.69112e-80	Ex Neu	FMNL2
9.5491e-84	0.935091	0.379	0.17	2.04723e-79	Ex Neu	PKIA
1.74051e-83	0.644479	0.432	0.2	3.73149e-79	Ex Neu	PDE10A
2.78609e-81	0.932402	0.537	0.35	5.97309e-77	Ex Neu	SSH2
1.04258e-80	0.955062	0.537	0.316	2.23519e-76	Ex Neu	NTM
1.14443e-79	0.94507	0.315	0.125	2.45355e-75	Ex Neu	MTMR7
1.15287e-79	0.840848	0.512	0.292	2.47165e-75	Ex Neu	DPYSL3
1.61287e-79	1.01169	0.305	0.12	3.45784e-75	Ex Neu	TMEM57
2.39783e-78	0.999067	0.354	0.156	5.1407e-74	Ex Neu	NTRK3
3.41691e-78	1.02211	0.352	0.159	7.32551e-74	Ex Neu	CDKL5
3.96373e-78	1.00693	0.373	0.176	8.49785e-74	Ex Neu	MAST2
5.84839e-78	1.43065	0.302	0.126	1.25384e-73	Ex Neu	MEF2C
1.40773e-77	1.01971	0.368	0.172	3.01803e-73	Ex Neu	PPM1E
1.45003e-77	0.663102	0.862	0.809	3.10873e-73	Ex Neu	SNHG14
1.54732e-77	0.882355	0.436	0.227	3.31731e-73	Ex Neu	MIAT
1.10926e-74	0.904571	0.564	0.393	2.37814e-70	Ex Neu	KIAA1211
1.16902e-74	1.07305	0.379	0.192	2.50625e-70	Ex Neu	LRCH1
1.32206e-74	1.01219	0.278	0.106	2.83436e-70	Ex Neu	MPP6
2.21104e-74	0.854342	0.649	0.495	4.74025e-70	Ex Neu	TCF4
6.6256e-74	0.956599	0.413	0.214	1.42046e-69	Ex Neu	ZNF704
7.64951e-74	1.11828	0.369	0.182	1.63998e-69	Ex Neu	EML1
3.47237e-73	0.877962	0.263	0.092	7.44441e-69	Ex Neu	MAST1
1.81254e-72	0.924517	0.31	0.13	3.8859e-68	Ex Neu	KLF7
2.30078e-72	0.845053	0.315	0.127	4.93265e-68	Ex Neu	SH3GL3
3.17035e-70	0.884001	0.49	0.303	6.79691e-66	Ex Neu	MAPK8
7.30679e-70	0.785069	0.613	0.474	1.5665e-65	Ex Neu	FNBP1L
9.10816e-70	0.864914	0.331	0.147	1.9527e-65	Ex Neu	KIAA1549L
1.36199e-69	0.894829	0.586	0.43	2.91997e-65	Ex Neu	DMD
9.63646e-69	0.864729	0.4	0.208	2.06596e-64	Ex Neu	GNAO1
1.78144e-68	0.926033	0.393	0.207	3.81922e-64	Ex Neu	ATP9A
5.79839e-68	0.930621	0.451	0.265	1.24312e-63	Ex Neu	HIVEP3
7.39337e-68	0.762559	0.595	0.425	1.58507e-63	Ex Neu	HERC1
2.79653e-67	0.976796	0.388	0.207	5.99547e-63	Ex Neu	STXBP1
2.80795e-67	0.74406	0.599	0.43	6.01997e-63	Ex Neu	AKAP6
1.03223e-65	0.818663	0.585	0.416	2.213e-61	Ex Neu	MLLT4
4.92496e-65	0.874495	0.441	0.263	1.05586e-60	Ex Neu	AGTPBP1
1.14383e-64	0.821529	0.572	0.419	2.45225e-60	Ex Neu	BMPR2
1.94493e-64	1.03224	0.375	0.199	4.16973e-60	Ex Neu	ACVR2A
4.6603e-63	0.886196	0.428	0.253	9.99122e-59	Ex Neu	MMP16
1.09183e-62	0.871027	0.492	0.314	2.34077e-58	Ex Neu	FGF13
3.89094e-62	0.599592	0.78	0.707	8.34179e-58	Ex Neu	JMJD1C
4.46625e-62	0.937371	0.308	0.144	9.57519e-58	Ex Neu	ARHGAP44
1.45101e-61	0.890766	0.405	0.233	3.11082e-57	Ex Neu	SHTN1
1.30565e-60	0.889305	0.394	0.224	2.79918e-56	Ex Neu	SNAP91
7.51873e-60	0.79838	0.545	0.402	1.61194e-55	Ex Neu	MYCBP2
1.13342e-59	0.884131	0.312	0.149	2.42993e-55	Ex Neu	INPP5F
1.52383e-59	0.761808	0.407	0.227	3.26694e-55	Ex Neu	ASXL3
1.95979e-59	1.02292	0.383	0.215	4.2016e-55	Ex Neu	SHC3
6.48523e-58	0.543778	0.752	0.638	1.39037e-53	Ex Neu	MAP1B
1.27584e-57	0.814475	0.508	0.356	2.73527e-53	Ex Neu	CELF1
9.17765e-57	0.855152	0.251	0.105	1.9676e-52	Ex Neu	FAM171A1
1.18221e-56	0.824926	0.516	0.37	2.53454e-52	Ex Neu	ANKRD36C
4.80606e-56	0.72175	0.594	0.469	1.03037e-51	Ex Neu	ERC1
6.47492e-56	0.893859	0.279	0.127	1.38816e-51	Ex Neu	CHD3
9.07728e-56	1.01256	0.383	0.224	1.94608e-51	Ex Neu	TENM3
6.28246e-55	1.22054	0.399	0.234	1.3469e-50	Ex Neu	CADM2
9.29022e-55	0.880977	0.352	0.193	1.99173e-50	Ex Neu	GPR137C
2.06439e-53	1.29796	0.373	0.219	4.42585e-49	Ex Neu	HSP90AA1
9.76159e-52	0.854594	0.264	0.121	2.09279e-47	Ex Neu	TXNDC16
2.80515e-51	1.24237	0.287	0.145	6.01395e-47	Ex Neu	FAM19A2
3.86022e-51	0.961046	0.313	0.166	8.27593e-47	Ex Neu	CNTN1
6.1781e-51	0.825971	0.397	0.243	1.32452e-46	Ex Neu	NUDT3
8.64384e-51	0.509812	0.776	0.721	1.85315e-46	Ex Neu	RERE
1.13702e-50	0.72957	0.514	0.357	2.43765e-46	Ex Neu	SPTAN1
1.30008e-50	0.929043	0.304	0.16	2.78725e-46	Ex Neu	CPEB3
5.70707e-50	0.850818	0.672	0.536	1.22354e-45	Ex Neu	MT-RNR2
2.72116e-49	0.727537	0.421	0.26	5.83391e-45	Ex Neu	JAKMIP2
3.09734e-49	1.56235	0.275	0.144	6.64038e-45	Ex Neu	DPY19L1
4.27841e-49	0.52202	0.749	0.604	9.17248e-45	Ex Neu	NLGN1
1.52688e-48	0.686246	0.611	0.5	3.27349e-44	Ex Neu	RAPGEF2
2.54153e-48	0.78642	0.38	0.229	5.44879e-44	Ex Neu	ARFGEF3
3.52203e-48	0.653364	0.531	0.372	7.55088e-44	Ex Neu	TNIK
9.42884e-48	0.784879	0.301	0.157	2.02145e-43	Ex Neu	FAM117B
1.28936e-47	0.731972	0.428	0.279	2.76427e-43	Ex Neu	EVL
7.80475e-47	0.752369	0.366	0.213	1.67326e-42	Ex Neu	RNF24
2.56902e-46	0.804058	0.424	0.279	5.50773e-42	Ex Neu	PPP2R5E
2.44122e-45	0.745645	0.333	0.188	5.23373e-41	Ex Neu	PCDHA1
3.23066e-45	0.693182	0.458	0.307	6.92621e-41	Ex Neu	MTSS1
2.15208e-44	0.747187	0.352	0.21	4.61385e-40	Ex Neu	FSD1L
2.29064e-44	0.753161	0.406	0.259	4.9109e-40	Ex Neu	NEO1
1.70397e-43	0.736832	0.402	0.261	3.65314e-39	Ex Neu	DTNB
2.19545e-43	0.743947	0.306	0.167	4.70683e-39	Ex Neu	RP3-403A15.5
4.38283e-43	0.742098	0.469	0.326	9.39635e-39	Ex Neu	MIR181A1HG
1.50367e-42	0.693187	0.538	0.418	3.22371e-38	Ex Neu	RTN3
1.54618e-42	0.685831	0.357	0.207	3.31486e-38	Ex Neu	ELAVL3
2.84121e-42	0.672098	0.52	0.403	6.09127e-38	Ex Neu	ANKRD36
3.48264e-42	0.789485	0.39	0.25	7.46644e-38	Ex Neu	MGAT5
1.38749e-41	0.658545	0.535	0.407	2.97464e-37	Ex Neu	ARHGAP32
2.21376e-41	0.754188	0.405	0.272	4.74608e-37	Ex Neu	TNRC6C
3.40701e-41	0.726155	0.382	0.242	7.30429e-37	Ex Neu	RALGPS1
1.44513e-40	0.727019	0.335	0.196	3.09821e-36	Ex Neu	CNKSR2
2.3858e-40	0.571264	0.595	0.457	5.11491e-36	Ex Neu	CADM1
5.4032e-40	0.662443	0.497	0.374	1.15839e-35	Ex Neu	LCOR
7.72703e-40	0.362377	0.738	0.555	1.6566e-35	Ex Neu	NEDD4L
2.927e-39	0.725084	0.295	0.165	6.2752e-35	Ex Neu	RNF144A
3.49804e-39	0.659009	0.484	0.366	7.49945e-35	Ex Neu	PHF14
4.04731e-39	0.711233	0.289	0.16	8.67703e-35	Ex Neu	NRXN2
4.95723e-39	0.697564	0.413	0.28	1.06278e-34	Ex Neu	AAK1
6.60655e-39	0.569285	0.581	0.47	1.41638e-34	Ex Neu	RTN4
2.59818e-38	0.426428	0.567	0.378	5.57023e-34	Ex Neu	PDE4B
4.99057e-38	0.701533	0.394	0.26	1.06993e-33	Ex Neu	GMDS
5.68582e-38	0.575368	0.517	0.381	1.21898e-33	Ex Neu	PTPRS
8.73682e-38	0.71342	0.26	0.138	1.87309e-33	Ex Neu	FAM126B
1.11645e-37	0.816577	0.287	0.163	2.39356e-33	Ex Neu	OSBPL6
1.36243e-37	0.572125	0.597	0.488	2.9209e-33	Ex Neu	CERS6
1.57058e-37	0.700423	0.464	0.348	3.36717e-33	Ex Neu	CASK
4.46805e-37	0.677641	0.261	0.139	9.57906e-33	Ex Neu	ATP1B3
9.74632e-37	0.651633	0.721	0.708	2.08951e-32	Ex Neu	SSBP2
1.14307e-36	0.705698	0.262	0.141	2.45063e-32	Ex Neu	USP49
1.22491e-36	0.682755	0.436	0.31	2.62608e-32	Ex Neu	ITSN1
1.6115e-36	0.630061	0.452	0.319	3.45489e-32	Ex Neu	PAK3
3.8611e-36	0.700974	0.264	0.144	8.27781e-32	Ex Neu	KIFAP3
1.39062e-35	0.726585	0.325	0.2	2.98136e-31	Ex Neu	DNM3
2.06625e-35	0.680392	0.495	0.386	4.42984e-31	Ex Neu	NCOA2
2.55502e-35	0.425036	0.52	0.358	5.47772e-31	Ex Neu	SORBS1
9.67633e-35	0.689123	0.317	0.195	2.07451e-30	Ex Neu	KLHL23
1.06262e-34	0.456893	0.691	0.609	2.27816e-30	Ex Neu	KIF1B
1.36184e-34	0.74194	0.435	0.319	2.91965e-30	Ex Neu	PDS5B
1.92013e-34	0.818033	0.324	0.205	4.11656e-30	Ex Neu	EPS8
5.99396e-34	0.598381	0.412	0.283	1.28505e-29	Ex Neu	FARP1
2.88516e-33	0.656486	0.379	0.256	6.18549e-29	Ex Neu	SMARCA4
4.50658e-33	0.671094	0.251	0.138	9.66166e-29	Ex Neu	SPAST
7.77477e-33	0.771846	0.412	0.301	1.66683e-28	Ex Neu	AUH
9.39658e-33	0.72277	0.282	0.167	2.01453e-28	Ex Neu	UNC13B
3.16122e-32	0.6178	0.364	0.241	6.77733e-28	Ex Neu	FMN2
3.79544e-32	0.72005	0.281	0.168	8.13704e-28	Ex Neu	FAM49B
1.22199e-31	0.508551	0.547	0.432	2.61983e-27	Ex Neu	MAP4K4
1.24348e-31	0.721214	0.29	0.177	2.66589e-27	Ex Neu	ADRBK2
5.32242e-31	0.860137	0.259	0.145	1.14107e-26	Ex Neu	ZNF804A
5.48855e-31	0.90078	0.361	0.252	1.17669e-26	Ex Neu	CUX2
5.74922e-31	0.448889	0.775	0.751	1.23258e-26	Ex Neu	FTX
1.1018e-30	0.827515	0.305	0.191	2.36216e-26	Ex Neu	FLRT2
1.15834e-30	0.649252	0.422	0.306	2.48337e-26	Ex Neu	BASP1
2.86952e-30	0.67917	0.359	0.246	6.15197e-26	Ex Neu	KIF2A
4.62634e-30	0.615408	0.277	0.167	9.91841e-26	Ex Neu	KIF3A
8.53072e-30	0.607391	0.43	0.322	1.8289e-25	Ex Neu	ELF2
8.70686e-30	0.654294	0.373	0.262	1.86666e-25	Ex Neu	DOPEY1
1.05758e-29	0.657418	0.462	0.354	2.26736e-25	Ex Neu	MKL1
1.89e-29	0.661108	0.349	0.237	4.05197e-25	Ex Neu	JAZF1
2.36221e-29	0.590774	0.458	0.347	5.06434e-25	Ex Neu	KCNT2
2.56251e-29	0.591241	0.265	0.154	5.49376e-25	Ex Neu	SH3PXD2A
3.45919e-29	0.51223	0.62	0.495	7.41616e-25	Ex Neu	ODZ4
3.57216e-29	0.632164	0.408	0.3	7.65835e-25	Ex Neu	MEMO1
4.13486e-29	0.609586	0.384	0.269	8.86473e-25	Ex Neu	ENAH
4.60785e-29	0.618987	0.267	0.157	9.87877e-25	Ex Neu	LRFN5
5.20092e-29	0.511202	0.587	0.507	1.11503e-24	Ex Neu	GNAQ
5.33383e-29	0.571028	0.454	0.346	1.14352e-24	Ex Neu	CCDC88A
2.23746e-28	0.711331	0.271	0.163	4.79689e-24	Ex Neu	RAPGEF4
3.0648e-28	0.671288	0.377	0.274	6.57063e-24	Ex Neu	FBXL2
3.76461e-28	0.650387	0.315	0.205	8.07094e-24	Ex Neu	MSANTD3-TMEFF1
4.19267e-28	0.357933	0.776	0.727	8.98865e-24	Ex Neu	TRIO
4.23316e-28	0.573869	0.289	0.182	9.07546e-24	Ex Neu	DYNC1I2
6.71046e-28	0.552828	0.531	0.443	1.43866e-23	Ex Neu	KIDINS220
2.1796e-27	0.36243	0.586	0.441	4.67284e-23	Ex Neu	ARHGAP21
1.40871e-26	0.647046	0.253	0.152	3.02013e-22	Ex Neu	FAT4
1.98126e-26	0.725377	0.356	0.248	4.24763e-22	Ex Neu	ZFPM2
8.86201e-26	0.627767	0.391	0.291	1.89993e-21	Ex Neu	EPC1
1.23815e-25	0.579305	0.455	0.36	2.65448e-21	Ex Neu	VEZT
1.34077e-25	0.418477	0.697	0.644	2.87447e-21	Ex Neu	DIP2C
1.99714e-25	0.550028	0.387	0.271	4.28167e-21	Ex Neu	FAT3
7.05932e-25	0.51077	0.337	0.227	1.51345e-20	Ex Neu	ASTN1
8.12916e-25	0.587363	0.436	0.343	1.74281e-20	Ex Neu	PTBP2
8.43923e-25	0.564968	0.355	0.254	1.80929e-20	Ex Neu	C11orf80
2.20641e-24	0.569873	0.257	0.158	4.73033e-20	Ex Neu	EPB41L1
3.93516e-24	0.721265	0.502	0.424	8.43658e-20	Ex Neu	MAML3
4.29118e-24	0.500197	0.402	0.294	9.19985e-20	Ex Neu	AGPAT4
5.86723e-24	0.568652	0.47	0.385	1.25788e-19	Ex Neu	SNRPN
6.37245e-24	0.628215	0.261	0.166	1.36619e-19	Ex Neu	SESTD1
6.71309e-24	0.620688	0.3	0.203	1.43922e-19	Ex Neu	OLA1
8.64213e-24	0.573399	0.432	0.335	1.85279e-19	Ex Neu	ZSWIM6
3.03482e-23	0.541224	0.391	0.293	6.50635e-19	Ex Neu	GLS
3.34674e-23	0.515703	0.462	0.368	7.17508e-19	Ex Neu	FAM168A
5.59903e-23	0.547493	0.398	0.303	1.20038e-18	Ex Neu	TULP4
6.5112e-23	0.601762	0.418	0.332	1.39594e-18	Ex Neu	RAPGEF6
7.25318e-23	0.482474	0.31	0.205	1.55501e-18	Ex Neu	CACNB4
1.76481e-22	0.579741	0.311	0.217	3.78357e-18	Ex Neu	PTPN12
1.8472e-22	0.606504	0.356	0.267	3.96021e-18	Ex Neu	RUFY2
3.19974e-22	0.506354	0.286	0.186	6.85992e-18	Ex Neu	DPYSL5
6.40243e-22	0.601984	0.281	0.186	1.37262e-17	Ex Neu	MCF2L
8.1929e-22	0.53112	0.408	0.319	1.75648e-17	Ex Neu	MYO5A
1.01137e-21	0.518845	0.383	0.287	2.16827e-17	Ex Neu	PBRM1
1.01804e-21	0.285724	0.441	0.311	2.18258e-17	Ex Neu	SLC1A2
1.03025e-21	0.361042	0.503	0.397	2.20876e-17	Ex Neu	DPYSL2
1.28192e-21	0.779202	0.326	0.237	2.74831e-17	Ex Neu	CORO2B
2.16914e-21	0.597763	0.413	0.328	4.65042e-17	Ex Neu	TFDP2
2.5632e-21	0.517764	0.34	0.245	5.49524e-17	Ex Neu	USP15
3.56834e-21	0.585473	0.404	0.301	7.65017e-17	Ex Neu	EGFEM1P
7.22761e-21	0.528537	0.253	0.163	1.54953e-16	Ex Neu	C2CD5
7.95268e-21	0.510988	0.395	0.307	1.70497e-16	Ex Neu	CCNH
1.09012e-20	0.476298	0.621	0.577	2.3371e-16	Ex Neu	EXT1
1.12438e-20	0.55352	0.283	0.193	2.41056e-16	Ex Neu	PRDM2
2.80116e-20	0.555995	0.277	0.19	6.0054e-16	Ex Neu	PAK1
4.49622e-20	0.572337	0.304	0.217	9.63944e-16	Ex Neu	LIN7A
4.70328e-20	0.497016	0.325	0.227	1.00834e-15	Ex Neu	FRY
8.31445e-20	0.561414	0.343	0.255	1.78254e-15	Ex Neu	PDE7A
8.3496e-20	0.550871	0.296	0.207	1.79007e-15	Ex Neu	RNGTT
1.31063e-19	0.451333	0.301	0.205	2.80987e-15	Ex Neu	ADGRL3
2.19645e-19	0.984399	0.269	0.188	4.70897e-15	Ex Neu	HS6ST3
3.29962e-19	0.572904	0.294	0.208	7.07406e-15	Ex Neu	CMSS1
4.46817e-19	0.494364	0.464	0.391	9.57931e-15	Ex Neu	BRAF
5.03018e-19	0.498961	0.275	0.187	1.07842e-14	Ex Neu	STXBP5
5.92084e-19	0.708258	0.305	0.228	1.26937e-14	Ex Neu	DOK6
2.27294e-18	0.509105	0.378	0.299	4.87296e-14	Ex Neu	STRBP
5.61195e-18	0.514461	0.408	0.325	1.20315e-13	Ex Neu	GNB1
7.41328e-18	0.522415	0.324	0.243	1.58933e-13	Ex Neu	ZC2HC1A
1.03051e-17	0.570569	0.364	0.283	2.20931e-13	Ex Neu	PPM1L
1.6376e-17	0.458449	0.323	0.233	3.51084e-13	Ex Neu	PLCL1
2.30774e-17	0.460565	0.402	0.314	4.94755e-13	Ex Neu	NAV1
2.46576e-17	0.533019	0.365	0.289	5.28635e-13	Ex Neu	ARL15
3.43547e-17	0.259933	0.581	0.441	7.3653e-13	Ex Neu	MEIS2
4.71458e-17	0.486097	0.261	0.178	1.01076e-12	Ex Neu	DNER
9.80751e-17	0.549759	0.255	0.178	2.10263e-12	Ex Neu	XRN2
1.10629e-16	0.539599	0.37	0.297	2.37179e-12	Ex Neu	TOP2B
1.18009e-16	0.529534	0.314	0.234	2.53e-12	Ex Neu	INPP4A
1.22914e-16	0.378677	0.389	0.299	2.63515e-12	Ex Neu	DCLK2
1.42752e-16	0.501848	0.265	0.186	3.06045e-12	Ex Neu	RAI14
1.75898e-16	0.445057	0.436	0.364	3.77109e-12	Ex Neu	EHBP1
2.64388e-16	0.476704	0.426	0.355	5.66822e-12	Ex Neu	MNAT1
4.23075e-16	0.476243	0.254	0.175	9.0703e-12	Ex Neu	RP5-972B16.2
6.39038e-16	0.425598	0.286	0.202	1.37003e-11	Ex Neu	EFNB2
1.17819e-15	0.563072	0.37	0.3	2.52591e-11	Ex Neu	NCRNA00185
2.44299e-15	0.363249	0.575	0.529	5.23752e-11	Ex Neu	EXOC6B
4.09519e-15	0.503546	0.418	0.348	8.77968e-11	Ex Neu	XPR1
4.81103e-15	0.468	0.299	0.222	1.03144e-10	Ex Neu	MPRIP
5.30625e-15	0.360862	0.307	0.223	1.13761e-10	Ex Neu	SCN8A
5.78162e-15	0.472088	0.265	0.192	1.23952e-10	Ex Neu	EXOC2
5.90665e-15	0.523428	0.385	0.318	1.26633e-10	Ex Neu	RFWD2
8.36492e-15	0.45824	0.255	0.18	1.79336e-10	Ex Neu	ADGRL1
8.49151e-15	0.456774	0.462	0.402	1.8205e-10	Ex Neu	SMARCC1
8.69472e-15	0.481122	0.334	0.262	1.86406e-10	Ex Neu	ANO10
1.00119e-14	0.430509	0.352	0.275	2.14646e-10	Ex Neu	DLGAP4
1.04195e-14	0.472064	0.302	0.227	2.23383e-10	Ex Neu	TUBA1A
1.39045e-14	0.36547	0.598	0.556	2.98099e-10	Ex Neu	FOXN3
3.3183e-14	0.358318	0.648	0.628	7.11411e-10	Ex Neu	ZFAND3
8.65428e-14	0.422465	0.392	0.327	1.85539e-09	Ex Neu	RB1CC1
9.8631e-14	0.496196	0.27	0.199	2.11455e-09	Ex Neu	RP11-485F13.1
1.00054e-13	0.6402	0.446	0.371	2.14507e-09	Ex Neu	MT-RNR1
1.17653e-13	0.411865	0.47	0.412	2.52236e-09	Ex Neu	UBR3
1.22398e-13	0.406264	0.271	0.197	2.62408e-09	Ex Neu	AMOTL1
1.23702e-13	0.427999	0.284	0.21	2.65204e-09	Ex Neu	ATP6V0A1
1.8291e-13	0.71903	0.382	0.336	3.9214e-09	Ex Neu	NHSL1
2.17285e-13	0.478842	0.266	0.2	4.65837e-09	Ex Neu	CEP290
2.33309e-13	0.433634	0.391	0.33	5.00191e-09	Ex Neu	TCERG1
2.50366e-13	0.461746	0.274	0.206	5.36759e-09	Ex Neu	KLHL7
2.53722e-13	0.453278	0.423	0.366	5.43956e-09	Ex Neu	ZNF91
3.36426e-13	0.4918	0.314	0.248	7.21264e-09	Ex Neu	KDM1A
3.4629e-13	0.470059	0.35	0.286	7.42411e-09	Ex Neu	PTPN4
3.85992e-13	0.397322	0.486	0.436	8.27529e-09	Ex Neu	PAFAH1B1
4.30454e-13	0.479452	0.25	0.183	9.22851e-09	Ex Neu	RP11-408E5.1
6.02641e-13	0.431226	0.361	0.295	1.292e-08	Ex Neu	MAP4K5
6.57476e-13	0.494412	0.272	0.207	1.40956e-08	Ex Neu	CDK8
6.64941e-13	0.430843	0.255	0.188	1.42557e-08	Ex Neu	RP11-382A20.3
7.58771e-13	0.270067	0.402	0.327	1.62673e-08	Ex Neu	ATRNL1
1.81319e-12	0.454608	0.325	0.261	3.88729e-08	Ex Neu	MAP3K13
2.54104e-12	0.426544	0.326	0.259	5.44774e-08	Ex Neu	UBA6
2.69307e-12	0.442792	0.333	0.269	5.77368e-08	Ex Neu	PCMTD1
2.74833e-12	0.472367	0.253	0.188	5.89215e-08	Ex Neu	RP11-130F10.1
2.75824e-12	0.348053	0.438	0.375	5.91339e-08	Ex Neu	OSBPL8
3.63498e-12	0.407856	0.543	0.503	7.79304e-08	Ex Neu	TCF12
3.83615e-12	0.383735	0.35	0.278	8.22431e-08	Ex Neu	ST6GALNAC3
5.60507e-12	0.410976	0.462	0.416	1.20167e-07	Ex Neu	C20orf194
8.18777e-12	0.50447	0.273	0.212	1.75538e-07	Ex Neu	CDC27
9.20181e-12	0.323534	0.61	0.584	1.97278e-07	Ex Neu	UBR5
1.11048e-11	0.417664	0.331	0.267	2.38075e-07	Ex Neu	LUC7L
1.19494e-11	0.442755	0.306	0.242	2.56183e-07	Ex Neu	PCNX2
2.11292e-11	0.461708	0.32	0.258	4.5299e-07	Ex Neu	MAPRE2
3.28822e-11	0.521679	0.339	0.283	7.04962e-07	Ex Neu	PDGFC
4.33772e-11	0.42145	0.353	0.296	9.29964e-07	Ex Neu	FNBP1
9.18712e-11	0.436855	0.291	0.233	1.96963e-06	Ex Neu	RP5-1090P18.1
1.65722e-10	0.400298	0.355	0.301	3.55292e-06	Ex Neu	C14orf37
1.70555e-10	0.489444	0.298	0.243	3.65653e-06	Ex Neu	RAF1
1.87366e-10	0.413678	0.402	0.352	4.01694e-06	Ex Neu	CAMSAP2
2.75795e-10	0.306989	0.287	0.218	5.91277e-06	Ex Neu	MYO1D
4.04277e-10	0.416568	0.288	0.231	8.66728e-06	Ex Neu	OSBP2
4.35783e-10	0.391217	0.256	0.198	9.34276e-06	Ex Neu	SLC4A7
5.83927e-10	0.400706	0.384	0.332	1.25188e-05	Ex Neu	ARHGEF7
6.12967e-10	0.451592	0.385	0.335	1.31414e-05	Ex Neu	ARHGEF12
6.16678e-10	0.397229	0.475	0.436	1.3221e-05	Ex Neu	ARIH1
6.80605e-10	0.566979	0.298	0.242	1.45915e-05	Ex Neu	NSUN6
9.981e-10	0.430153	0.29	0.236	2.13983e-05	Ex Neu	FAR1
1.14129e-09	0.31968	0.419	0.365	2.44681e-05	Ex Neu	FCHSD2
1.2247e-09	0.378796	0.335	0.28	2.62563e-05	Ex Neu	ROCK2
1.4266e-09	0.378099	0.303	0.247	3.05848e-05	Ex Neu	ANKRD36B
1.98435e-09	0.408652	0.389	0.349	4.25424e-05	Ex Neu	STAU2
2.05484e-09	0.392862	0.312	0.26	4.40537e-05	Ex Neu	RASA2
2.48205e-09	0.408898	0.311	0.259	5.32127e-05	Ex Neu	NREP
2.71039e-09	0.410702	0.251	0.197	5.8108e-05	Ex Neu	CLIP2
3.47361e-09	0.387135	0.337	0.283	7.44708e-05	Ex Neu	DAPK1
4.94192e-09	0.480042	0.254	0.204	0.00010595	Ex Neu	ANP32A
5.5291e-09	0.37684	0.368	0.318	0.000118538	Ex Neu	NEXMIF
5.84215e-09	0.396641	0.253	0.201	0.00012525	Ex Neu	ABL2
6.6348e-09	0.37428	0.292	0.239	0.000142243	Ex Neu	NDFIP1
8.8657e-09	0.264071	0.529	0.467	0.000190072	Ex Neu	LINC00461
1.97592e-08	0.457831	0.323	0.278	0.000423619	Ex Neu	NUMB
2.01184e-08	0.388822	0.251	0.201	0.000431319	Ex Neu	FXYD6-FXYD2
3.14435e-08	0.411213	0.289	0.243	0.000674117	Ex Neu	RICTOR
4.54232e-08	0.269554	0.58	0.566	0.000973828	Ex Neu	CLASP1
4.89524e-08	0.372567	0.3	0.253	0.00104949	Ex Neu	RPAP2
6.69325e-08	0.423468	0.276	0.228	0.00143497	Ex Neu	RPL37A
1.03823e-07	0.387938	0.253	0.207	0.00222586	Ex Neu	AP3S1
1.0819e-07	0.393057	0.272	0.226	0.0023195	Ex Neu	EXOC5
1.32763e-07	0.2989	0.312	0.261	0.0028463	Ex Neu	SERGEF
1.47617e-07	0.413909	0.344	0.302	0.00316476	Ex Neu	RGL1
1.70579e-07	0.30613	0.441	0.408	0.00365704	Ex Neu	PUM2
1.84738e-07	0.465257	0.404	0.375	0.00396059	Ex Neu	ZNF608
2.236e-07	0.761631	0.287	0.247	0.00479377	Ex Neu	KLHL29
2.2585e-07	0.452467	0.351	0.314	0.004842	Ex Neu	AFF2
2.40551e-07	0.37979	0.327	0.284	0.00515718	Ex Neu	PI4KA
2.8426e-07	0.341527	0.461	0.438	0.00609425	Ex Neu	SUZ12P
3.45747e-07	0.345485	0.27	0.226	0.00741248	Ex Neu	RP11-33B1.1
4.31164e-07	0.301083	0.486	0.456	0.00924372	Ex Neu	CMIP
5.43089e-07	0.366657	0.341	0.301	0.0116433	Ex Neu	MTF2
6.22176e-07	0.338929	0.367	0.316	0.0133388	Ex Neu	VCAN
7.72676e-07	0.33637	0.266	0.221	0.0165654	Ex Neu	YWHAZ
8.13337e-07	0.298381	0.392	0.349	0.0174371	Ex Neu	CEP85L
9.43461e-07	0.339019	0.351	0.314	0.0202269	Ex Neu	NCOA6
1.31096e-06	0.369586	0.339	0.302	0.0281058	Ex Neu	RBM33
1.53936e-06	0.391263	0.271	0.231	0.0330024	Ex Neu	MICU2
1.62937e-06	0.31912	0.283	0.24	0.0349322	Ex Neu	ZSWIM5
1.69441e-06	0.25663	0.563	0.554	0.0363265	Ex Neu	LUC7L3
1.94352e-06	0.388957	0.348	0.316	0.0416671	Ex Neu	ORC4
1.95794e-06	0.313931	0.343	0.304	0.0419764	Ex Neu	ADAM23
2.19991e-06	0.333285	0.279	0.238	0.0471638	Ex Neu	SLC25A12
2.21065e-06	0.29895	0.513	0.506	0.0473941	Ex Neu	ZCCHC7
2.38618e-06	0.344539	0.331	0.293	0.0511574	Ex Neu	FBXL20
2.52706e-06	0.307945	0.433	0.401	0.0541777	Ex Neu	MYH10
2.81605e-06	0.289907	0.7	0.714	0.0603733	Ex Neu	TTC28
3.22627e-06	0.337477	0.347	0.313	0.0691679	Ex Neu	PRKACB
3.29819e-06	0.34071	0.503	0.493	0.0707099	Ex Neu	SRPK2
3.6302e-06	0.301736	0.404	0.367	0.0778279	Ex Neu	45542
3.95139e-06	0.290187	0.357	0.318	0.0847138	Ex Neu	FGD4
4.32155e-06	0.324079	0.443	0.42	0.0926497	Ex Neu	FBXO11
4.33693e-06	0.327729	0.418	0.392	0.0929794	Ex Neu	RLF
6.4764e-06	0.324338	0.282	0.245	0.138848	Ex Neu	ZNF131
6.67731e-06	0.314581	0.306	0.268	0.143155	Ex Neu	GAB2
7.69874e-06	0.406745	0.361	0.331	0.165053	Ex Neu	SPPL3
7.76509e-06	0.335185	0.309	0.276	0.166476	Ex Neu	MAP2K4
1.44066e-05	0.359294	0.321	0.291	0.308863	Ex Neu	KHDRBS1
1.5026e-05	0.338217	0.4	0.376	0.322143	Ex Neu	SOS1
1.58365e-05	0.281786	0.513	0.505	0.339518	Ex Neu	KMT2A
1.63399e-05	0.330262	0.308	0.275	0.350311	Ex Neu	TOP1
1.96496e-05	0.33515	0.285	0.251	0.421267	Ex Neu	SPATS2
1.9711e-05	0.313117	0.306	0.27	0.422585	Ex Neu	KIAA0232
2.11692e-05	0.252036	0.409	0.376	0.453847	Ex Neu	SMARCA2
2.20313e-05	0.304148	0.261	0.225	0.472329	Ex Neu	FBXO22
2.85492e-05	0.3509	0.258	0.223	0.612066	Ex Neu	ARHGEF9
2.96579e-05	0.322639	0.294	0.262	0.635835	Ex Neu	CD46
3.78101e-05	0.349545	0.301	0.266	0.810612	Ex Neu	PID1
4.10417e-05	0.310566	0.289	0.254	0.879892	Ex Neu	CLIP1
4.82955e-05	0.259722	0.476	0.473	1	Ex Neu	ZCCHC11
4.96981e-05	0.355813	0.314	0.288	1	Ex Neu	BTRC
7.92999e-05	0.255015	0.347	0.314	1	Ex Neu	TTLL7
7.99073e-05	0.294048	0.255	0.221	1	Ex Neu	SHOC2
9.37245e-05	0.290418	0.38	0.362	1	Ex Neu	ITFG1
0.000149812	0.296277	0.285	0.256	1	Ex Neu	PRPF40A
0.000169513	0.298448	0.332	0.306	1	Ex Neu	PACS1
0.000174477	0.270336	0.272	0.24	1	Ex Neu	WDR7
0.000181304	0.285877	0.413	0.394	1	Ex Neu	NCKAP1
0.000184377	0.336424	0.257	0.23	1	Ex Neu	ATRN
0.000198899	0.305497	0.254	0.222	1	Ex Neu	MIPOL1
0.000248486	0.298539	0.273	0.244	1	Ex Neu	ATF7IP
0.00033647	0.268815	0.341	0.317	1	Ex Neu	PPP2R3A
0.000343552	0.286093	0.262	0.232	1	Ex Neu	HIP1
0.000370982	0.256656	0.492	0.487	1	Ex Neu	KDM5B
0.000381939	0.262891	0.431	0.418	1	Ex Neu	TMCC1
0.000412698	0.285656	0.266	0.239	1	Ex Neu	RBBP4
0.000496914	0.254557	0.285	0.26	1	Ex Neu	CCDC171
0.000502697	0.338605	0.285	0.264	1	Ex Neu	RNF38
0.00057001	0.281961	0.34	0.314	1	Ex Neu	CCDC91
0.000665263	0.302544	0.419	0.408	1	Ex Neu	LCORL
0.00109992	0.312902	0.41	0.404	1	Ex Neu	FTO
0.00161545	0.27173	0.279	0.253	1	Ex Neu	RP11-258C19.5
0.00171656	0.263769	0.254	0.231	1	Ex Neu	PHF20L1
0.0019865	0.289276	0.289	0.271	1	Ex Neu	C2orf42
0.00204869	0.259605	0.259	0.237	1	Ex Neu	WDR17
0.0020934	0.27132	0.389	0.378	1	Ex Neu	RFX7
0.00217108	0.278352	0.254	0.232	1	Ex Neu	TUSC3
0.00312757	0.288206	0.336	0.322	1	Ex Neu	TNRC18
0.00352391	0.268271	0.394	0.388	1	Ex Neu	PCNX1
0.00358768	0.266491	0.261	0.241	1	Ex Neu	RNF4
0.0035955	0.278948	0.311	0.293	1	Ex Neu	HTT
0.00545991	0.264469	0.296	0.279	1	Ex Neu	RAB2A
0.00623621	0.255384	0.337	0.325	1	Ex Neu	PDS5A
0.00644504	0.258573	0.292	0.275	1	Ex Neu	RIMKLB
0.00658579	0.260751	0.322	0.309	1	Ex Neu	PHKB
0.00711582	0.265427	0.387	0.384	1	Ex Neu	FBXL17
0	2.29565	0.42	0.009	0	IPC	EOMES
8.14475e-177	2.47878	0.569	0.074	1.74615e-172	IPC	RASGRP1
6.26984e-129	2.4489	0.888	0.314	1.34419e-124	IPC	RP11-436D23.1
2.56646e-128	2.17014	0.808	0.238	5.50223e-124	IPC	AC018730.1
3.05374e-105	2.16719	0.409	0.062	6.54691e-101	IPC	GPR39
6.30266e-95	1.85504	0.924	0.477	1.35123e-90	IPC	MEIS2
1.17025e-91	1.90188	0.87	0.451	2.5089e-87	IPC	KALRN
1.78136e-88	2.03447	0.609	0.17	3.81906e-84	IPC	ABTB2
2.68303e-86	1.94039	0.678	0.232	5.75215e-82	IPC	SEL1L3
3.28369e-85	2.09846	0.786	0.351	7.03989e-81	IPC	CACNA2D1
3.74794e-82	2.03305	0.551	0.148	8.03521e-78	IPC	SLCO5A1
5.27801e-82	1.74253	0.493	0.113	1.13155e-77	IPC	ELAVL4
1.75372e-79	1.85581	0.866	0.429	3.7598e-75	IPC	ROBO2
2.1904e-79	2.06789	0.319	0.048	4.696e-75	IPC	SMOC1
2.18194e-74	1.60865	0.913	0.528	4.67786e-70	IPC	ODZ4
9.86502e-74	1.89548	0.486	0.123	2.11496e-69	IPC	ELAVL2
2.36179e-72	1.88832	0.754	0.361	5.06345e-68	IPC	DLEU2
2.7294e-72	1.61756	0.859	0.499	5.85156e-68	IPC	LINC00340
5.06032e-69	1.6245	0.667	0.229	1.08488e-64	IPC	EPHA3
2.0335e-66	1.79605	0.616	0.229	4.35962e-62	IPC	CRB1
6.19142e-66	1.5442	0.272	0.042	1.32738e-61	IPC	NNAT
5.55587e-62	1.25434	0.938	0.762	1.19112e-57	IPC	GPM6A
1.92411e-58	1.30054	0.873	0.542	4.1251e-54	IPC	TCF4
2.48632e-56	1.53203	0.362	0.085	5.33043e-52	IPC	RP11-495L19.1
2.0588e-52	1.20589	0.899	0.608	4.41386e-48	IPC	ZBTB20
1.91134e-49	1.72027	0.652	0.316	4.09772e-45	IPC	TMTC2
3.12417e-49	1.7395	0.692	0.338	6.6979e-45	IPC	PCDH9
3.86102e-48	1.5732	0.442	0.14	8.27763e-44	IPC	RP5-1189D6.2
1.18306e-47	1.40095	0.757	0.448	2.53636e-43	IPC	NRCAM
2.51499e-47	1.68071	0.514	0.194	5.39188e-43	IPC	PDE1C
1.72239e-46	1.51651	0.641	0.307	3.69262e-42	IPC	ZFHX4
9.29836e-45	1.40969	0.837	0.573	1.99347e-40	IPC	CCSER1
5.89707e-44	1.3974	0.496	0.177	1.26427e-39	IPC	ZNF804A
1.16227e-43	1.47582	0.67	0.354	2.49179e-39	IPC	FUT9
1.51722e-43	1.53389	0.264	0.058	3.25276e-39	IPC	FOXP4
1.76751e-43	1.13063	0.906	0.642	3.78937e-39	IPC	PBX1
8.63929e-43	1.50931	0.268	0.061	1.85218e-38	IPC	RP4-665J23.1
1.32325e-42	1.45903	0.29	0.069	2.83691e-38	IPC	PBX3
1.97477e-42	1.25261	0.754	0.441	4.23372e-38	IPC	MAML3
2.14427e-42	1.51014	0.572	0.253	4.5971e-38	IPC	DACH1
1.18792e-41	1.34765	0.616	0.302	2.54678e-37	IPC	CHD7
4.65166e-41	1.01791	0.692	0.322	9.97269e-37	IPC	KCNQ3
9.55492e-41	1.1229	0.884	0.654	2.04848e-36	IPC	MAP2
3.08689e-40	1.43983	0.645	0.35	6.61798e-36	IPC	SLC1A2
2.19226e-38	1.15905	0.891	0.736	4.69998e-34	IPC	NFIA
1.73962e-37	1.49602	0.591	0.298	3.72956e-33	IPC	MIAT
5.35472e-37	1.00822	0.891	0.652	1.148e-32	IPC	NLGN1
2.13789e-35	0.993055	0.895	0.652	4.58342e-31	IPC	DLGAP1
9.1e-35	1.36777	0.431	0.171	1.95095e-30	IPC	MTCL1
6.33025e-34	1.59772	0.301	0.09	1.35714e-29	IPC	RP11-436K8.1
3.43868e-33	1.39508	0.543	0.279	7.37218e-29	IPC	KLF12
6.70225e-31	1.13435	0.511	0.236	1.4369e-26	IPC	SOX11
1.08701e-29	0.707195	0.862	0.621	2.33044e-25	IPC	HDAC9
1.40219e-29	1.18587	0.25	0.069	3.00616e-25	IPC	RP11-776H12.1
1.65742e-29	0.950752	0.815	0.568	3.55334e-25	IPC	45352
3.3231e-28	1.22328	0.326	0.116	7.12439e-24	IPC	POU3F2
1.04183e-27	1.33258	0.25	0.074	2.23358e-23	IPC	FIGN
2.81629e-27	1.12346	0.558	0.285	6.03785e-23	IPC	KCNH7
4.08712e-27	1.41905	0.428	0.193	8.76238e-23	IPC	NUP93
2.5006e-25	0.834661	0.837	0.623	5.36104e-21	IPC	SYNE2
9.20304e-25	0.876425	0.833	0.677	1.97304e-20	IPC	MAP1B
1.47232e-24	1.06383	0.678	0.49	3.1565e-20	IPC	RNF130
1.88121e-24	0.906042	0.496	0.239	4.03312e-20	IPC	BCL11A
3.34575e-24	0.527632	0.982	0.901	7.17296e-20	IPC	AUTS2
1.00101e-23	0.726028	0.844	0.627	2.14606e-19	IPC	NFIB
3.72443e-23	1.12064	0.638	0.426	7.9848e-19	IPC	PTPRS
9.86362e-23	1.18186	0.496	0.27	2.11466e-18	IPC	PID1
2.37846e-22	1.08358	0.616	0.405	5.09918e-18	IPC	CECR2
5.22671e-22	1.01825	0.511	0.28	1.12056e-17	IPC	SLC22A23
9.75235e-22	1.66786	0.377	0.174	2.09081e-17	IPC	FAM19A1
1.3167e-21	1.03321	0.551	0.327	2.82287e-17	IPC	VCAN
2.32724e-21	0.889886	0.743	0.572	4.98937e-17	IPC	SPIRE1
2.34957e-21	0.889453	0.699	0.502	5.03724e-17	IPC	GSE1
2.47276e-21	1.02998	0.54	0.322	5.30135e-17	IPC	SOX4
4.1562e-20	0.766017	0.504	0.26	8.91048e-16	IPC	PLXNA4
8.57653e-20	0.844317	0.656	0.485	1.83872e-15	IPC	BAZ2B
1.36271e-19	0.952697	0.649	0.477	2.92151e-15	IPC	MLLT4
2.40972e-19	0.864239	0.714	0.533	5.16621e-15	IPC	SETBP1
3.53633e-19	0.994403	0.496	0.282	7.58154e-15	IPC	ZFPM2
1.31428e-18	1.02656	0.366	0.177	2.81769e-14	IPC	LHX2
2.18806e-18	1.28013	0.395	0.209	4.69099e-14	IPC	RNF144A
7.11477e-18	0.563575	0.877	0.673	1.52534e-13	IPC	ADGRB3
9.33862e-18	0.937588	0.569	0.369	2.00211e-13	IPC	ZEB1
9.47012e-18	0.602832	0.859	0.756	2.0303e-13	IPC	FTX
1.63647e-17	1.0832	0.424	0.228	3.50843e-13	IPC	SEZ6L
3.90359e-17	1.09811	0.366	0.184	8.36891e-13	IPC	GLI2
4.87653e-16	0.457894	0.841	0.606	1.04548e-11	IPC	GPC6
5.82334e-16	0.810182	0.554	0.356	1.24847e-11	IPC	ZMIZ1
9.96495e-16	1.10465	0.42	0.244	2.13639e-11	IPC	ST6GALNAC5
1.32738e-15	0.959283	0.54	0.365	2.84577e-11	IPC	PAK3
3.03005e-15	0.628455	0.826	0.753	6.49613e-11	IPC	KMT2C
3.54899e-15	0.772953	0.692	0.586	7.60868e-11	IPC	SRGAP3
5.03665e-15	0.685795	0.707	0.569	1.07981e-10	IPC	FYN
7.5101e-15	0.600474	0.808	0.74	1.61009e-10	IPC	RERE
1.17776e-14	1.06182	0.362	0.204	2.525e-10	IPC	SCARB2
1.54507e-14	0.877984	0.366	0.198	3.31248e-10	IPC	MBTPS1
4.07209e-14	0.715855	0.678	0.505	8.73015e-10	IPC	CADM1
8.2558e-14	0.940495	0.33	0.175	1.76996e-09	IPC	LMTK2
1.09431e-13	0.903048	0.384	0.227	2.34608e-09	IPC	CALD1
1.02015e-12	0.636313	0.656	0.485	2.18711e-08	IPC	LINC00461
1.11867e-12	0.706662	0.674	0.513	2.39832e-08	IPC	PARD3B
1.18916e-12	0.726614	0.63	0.499	2.54945e-08	IPC	PAM
1.967e-12	0.785775	0.409	0.243	4.21706e-08	IPC	CDON
2.04868e-12	0.733737	0.678	0.568	4.39216e-08	IPC	FOXN3
2.58697e-12	0.608568	0.656	0.524	5.54621e-08	IPC	PGAP1
5.12023e-12	0.927144	0.344	0.192	1.09773e-07	IPC	EPHB2
8.58098e-12	0.525798	0.757	0.623	1.83968e-07	IPC	NEDD4L
8.98155e-12	0.806725	0.344	0.197	1.92556e-07	IPC	CORO1C
1.62277e-11	0.930245	0.391	0.241	3.47905e-07	IPC	EPB41L4A
1.87868e-11	0.686896	0.598	0.477	4.0277e-07	IPC	FRYL
3.34523e-11	0.51347	0.732	0.558	7.17184e-07	IPC	MIR99AHG
4.67765e-11	0.793084	0.601	0.516	1.00284e-06	IPC	CBFA2T2
5.78955e-11	0.53264	0.786	0.694	1.24122e-06	IPC	WSB1
6.46083e-11	0.866991	0.431	0.287	1.38514e-06	IPC	ZNF704
1.13232e-10	0.854785	0.344	0.202	2.42757e-06	IPC	GAP43
1.14227e-10	0.915765	0.315	0.182	2.44892e-06	IPC	EZH2
1.5282e-10	0.779123	0.391	0.248	3.27631e-06	IPC	PKIA
1.68456e-10	0.760086	0.464	0.328	3.61152e-06	IPC	FGD4
1.95369e-10	0.633213	0.594	0.473	4.18852e-06	IPC	MAP4K4
2.45537e-10	0.670947	0.598	0.482	5.26407e-06	IPC	BICD1
3.19461e-10	0.707243	0.449	0.316	6.84892e-06	IPC	GTF2I
5.69515e-10	0.680524	0.62	0.528	1.22098e-05	IPC	CERS6
6.26083e-10	0.871961	0.304	0.179	1.34226e-05	IPC	ZNF83
9.92119e-10	0.753338	0.37	0.229	2.127e-05	IPC	EFNB2
9.97009e-10	0.917781	0.301	0.18	2.13749e-05	IPC	CDK6
1.24287e-09	0.703389	0.601	0.507	2.66459e-05	IPC	RBPJ
1.33073e-09	0.812074	0.344	0.216	2.85295e-05	IPC	SLC4A7
4.50633e-09	0.941123	0.377	0.251	9.66113e-05	IPC	EPHB1
4.88091e-09	0.595582	0.764	0.714	0.000104642	IPC	RP11-344E13.3
8.29965e-09	0.798145	0.525	0.426	0.000177936	IPC	RP11-142I20.1
1.2333e-08	0.746759	0.308	0.184	0.000264408	IPC	NFIX
1.26377e-08	0.698679	0.38	0.251	0.00027094	IPC	TUBA1A
1.27918e-08	0.683592	0.391	0.267	0.000274244	IPC	CORO2B
1.87885e-08	0.322221	0.598	0.442	0.000402807	IPC	ROBO1
1.9016e-08	0.693177	0.435	0.317	0.000407684	IPC	CUX1
2.0684e-08	0.626354	0.551	0.422	0.000443445	IPC	FHOD3
2.10581e-08	0.265293	1	0.997	0.000451465	IPC	MALAT1
2.67185e-08	0.828545	0.351	0.234	0.000572817	IPC	ATP11A
4.07132e-08	0.816802	0.29	0.181	0.000872851	IPC	KPNA3
5.33009e-08	0.519733	0.616	0.494	0.00114272	IPC	PDE4D
5.37778e-08	0.6801	0.428	0.317	0.00115294	IPC	SENP7
7.59684e-08	0.832436	0.268	0.165	0.00162869	IPC	UNC80
1.05853e-07	0.935095	0.326	0.216	0.00226939	IPC	SNCAIP
1.94409e-07	0.66158	0.428	0.297	0.00416793	IPC	C1orf61
2.0174e-07	0.684683	0.424	0.319	0.00432511	IPC	MMP16
2.10034e-07	0.564013	0.591	0.515	0.00450291	IPC	TCF12
2.46072e-07	0.690868	0.315	0.212	0.00527554	IPC	TIA1
2.50337e-07	0.457226	0.754	0.724	0.00536697	IPC	MBD5
3.56103e-07	0.66771	0.388	0.276	0.00763449	IPC	TET1
4.49014e-07	0.671922	0.391	0.29	0.00962641	IPC	POTEF
5.84282e-07	0.585088	0.489	0.376	0.0125264	IPC	DPYSL3
6.01015e-07	0.758554	0.319	0.221	0.0128852	IPC	KIAA1715
6.38377e-07	0.915747	0.319	0.219	0.0136862	IPC	TMEM163
8.06584e-07	0.679795	0.366	0.261	0.0172924	IPC	TRPS1
1.39807e-06	0.596175	0.286	0.18	0.0299731	IPC	NCAN
1.64496e-06	0.900968	0.261	0.168	0.0352662	IPC	BLCAP
1.76368e-06	0.529204	0.514	0.422	0.0378114	IPC	SMARCC1
1.791e-06	0.499052	0.616	0.478	0.0383972	IPC	NKAIN3
1.91429e-06	0.55481	0.333	0.231	0.0410404	IPC	RGS12
1.94045e-06	0.578768	0.42	0.325	0.0416013	IPC	SFPQ
1.96223e-06	0.82556	0.322	0.23	0.0420682	IPC	FSIP2
2.27019e-06	0.687797	0.254	0.159	0.0486706	IPC	IGFBP2
2.52581e-06	0.526923	0.623	0.591	0.0541509	IPC	APP
2.61344e-06	0.680593	0.38	0.284	0.0560296	IPC	HIPK2
2.99796e-06	0.679731	0.388	0.291	0.0642733	IPC	NAALADL2
3.03824e-06	0.321585	0.496	0.371	0.0651367	IPC	ADGRV1
4.95111e-06	0.577648	0.37	0.27	0.106147	IPC	RNF24
5.30824e-06	0.637868	0.348	0.258	0.113803	IPC	ZNF254
5.75028e-06	0.424584	0.707	0.671	0.12328	IPC	ZNF292
6.58371e-06	0.440182	0.638	0.54	0.141148	IPC	TSPAN5
9.39208e-06	0.396256	0.562	0.481	0.201357	IPC	PTPRM
1.1303e-05	0.571271	0.449	0.348	0.242324	IPC	MPPED2
1.18724e-05	0.650823	0.301	0.215	0.254532	IPC	SVIL
1.22001e-05	0.574653	0.366	0.273	0.261558	IPC	CRMP1
1.28631e-05	0.579759	0.337	0.241	0.275772	IPC	PHF21B
1.30035e-05	0.668612	0.293	0.202	0.278782	IPC	NLGN4X
1.53689e-05	0.334752	0.388	0.273	0.329493	IPC	TMEM132B
1.5474e-05	0.666626	0.322	0.238	0.331748	IPC	PHACTR4
1.63009e-05	0.559736	0.486	0.403	0.349476	IPC	ZNF462
1.63118e-05	0.659104	0.409	0.336	0.349708	IPC	ZNF644
1.70425e-05	0.478543	0.417	0.324	0.365373	IPC	AC018865.8
1.76068e-05	0.632578	0.341	0.253	0.377473	IPC	TRIM24
1.81968e-05	0.551972	0.268	0.179	0.390122	IPC	SLAIN1
1.91573e-05	0.485732	0.565	0.514	0.410714	IPC	ATRX
2.0337e-05	0.312742	0.743	0.707	0.436005	IPC	TTC28
2.22431e-05	0.556955	0.373	0.288	0.47687	IPC	KMT5B
2.38183e-05	0.646178	0.391	0.316	0.51064	IPC	FNBP1
2.50777e-05	0.664957	0.37	0.292	0.537642	IPC	MPDZ
2.56002e-05	0.536981	0.29	0.202	0.548843	IPC	RNF165
3.42342e-05	0.416352	0.417	0.313	0.733946	IPC	TRIM9
3.61171e-05	0.684819	0.275	0.193	0.774315	IPC	CUL1
4.40203e-05	0.385087	0.359	0.264	0.943751	IPC	H3F3B
4.56896e-05	0.510494	0.341	0.247	0.97954	IPC	DCX
4.65636e-05	0.562093	0.341	0.261	0.998276	IPC	SPATS2
6.46249e-05	0.571929	0.337	0.26	1	IPC	SGMS1
6.72884e-05	0.555435	0.268	0.185	1	IPC	JAK2
6.99033e-05	0.60838	0.283	0.199	1	IPC	KLF7
7.24646e-05	1.45594	0.424	0.394	1	IPC	NRXN3
9.38696e-05	0.518864	0.399	0.32	1	IPC	CPE
0.00011309	0.510752	0.359	0.276	1	IPC	NREP
0.000113796	0.479322	0.554	0.493	1	IPC	MAGI1
0.0001194	0.397568	0.583	0.521	1	IPC	ANKRD28
0.000126089	0.552266	0.25	0.171	1	IPC	APOLD1
0.000141785	0.326168	0.536	0.459	1	IPC	KIAA1211
0.000146029	0.436391	0.514	0.443	1	IPC	KIF21A
0.000146332	0.372697	0.384	0.287	1	IPC	CDH20
0.00015338	0.494009	0.547	0.487	1	IPC	KDM5B
0.000218918	0.448507	0.417	0.336	1	IPC	EVL
0.000233378	0.57877	0.275	0.201	1	IPC	AGO2
0.0002465	0.42325	0.471	0.409	1	IPC	PUM1
0.000250361	0.515131	0.511	0.473	1	IPC	PHF21A
0.000268527	0.703857	0.25	0.18	1	IPC	PTCHD4
0.000284576	0.504604	0.25	0.177	1	IPC	C14orf23
0.000290371	0.618849	0.312	0.243	1	IPC	PCDHA1
0.000295174	0.507696	0.326	0.251	1	IPC	TXNIP
0.000302082	0.469311	0.308	0.233	1	IPC	ZHX3
0.000309591	0.551672	0.388	0.324	1	IPC	CCSER2
0.000310624	0.575605	0.293	0.217	1	IPC	VAV2
0.000312863	0.456097	0.511	0.466	1	IPC	CMIP
0.000326678	0.6709	0.301	0.226	1	IPC	ABCA1
0.000337118	0.446258	0.366	0.285	1	IPC	TENM3
0.000373451	0.497895	0.366	0.3	1	IPC	KHDRBS1
0.000398282	0.546509	0.482	0.437	1	IPC	DPYSL2
0.000398646	0.582648	0.272	0.203	1	IPC	PCDHGA1
0.000420321	0.322771	0.409	0.308	1	IPC	COL11A1
0.000424939	0.436868	0.344	0.264	1	IPC	ELAVL3
0.000455519	0.475677	0.522	0.466	1	IPC	PRKCA
0.000457913	0.734532	0.304	0.246	1	IPC	ELP4
0.000470949	0.307268	0.569	0.5	1	IPC	DST
0.000493917	0.53059	0.533	0.475	1	IPC	IMMP2L
0.000557605	0.524016	0.424	0.363	1	IPC	ELF2
0.000622602	0.433315	0.529	0.479	1	IPC	SCAPER
0.000623317	0.557697	0.29	0.222	1	IPC	PAK1
0.000642828	0.343944	0.645	0.607	1	IPC	EXOC4
0.000647283	0.469054	0.46	0.403	1	IPC	FAM168A
0.000660156	0.459012	0.518	0.479	1	IPC	BMPR2
0.00072377	0.483368	0.489	0.457	1	IPC	BPTF
0.000861095	0.574758	0.283	0.22	1	IPC	RP3-403A15.5
0.000862978	0.531915	0.301	0.237	1	IPC	PHF20L1
0.000878068	0.315764	0.373	0.292	1	IPC	CUX2
0.000962263	0.45058	0.446	0.387	1	IPC	CCDC88A
0.00112365	0.515544	0.286	0.223	1	IPC	DPYSL5
0.00120914	0.601342	0.279	0.217	1	IPC	RP11-12J10.3
0.00124679	0.444771	0.457	0.403	1	IPC	ZNF532
0.00132566	0.375107	0.446	0.381	1	IPC	MIR181A1HG
0.00132781	0.473967	0.275	0.212	1	IPC	CDK17
0.00137514	0.492243	0.315	0.254	1	IPC	SCN8A
0.00150237	0.497212	0.293	0.235	1	IPC	APPL2
0.00152719	0.566947	0.449	0.412	1	IPC	KDM4B
0.00165228	0.251723	0.703	0.686	1	IPC	CLASP2
0.0017369	0.464016	0.453	0.412	1	IPC	MYH10
0.0017855	0.325259	0.254	0.182	1	IPC	HMP19
0.00179344	0.329457	0.598	0.543	1	IPC	TRIM2
0.00182077	0.300359	0.42	0.347	1	IPC	ANKRD44
0.00187713	0.416542	0.286	0.217	1	IPC	MOB3B
0.00191255	0.535623	0.344	0.291	1	IPC	KIAA1958
0.00192095	0.44233	0.464	0.426	1	IPC	TBC1D5
0.00211063	0.397972	0.391	0.335	1	IPC	EHMT1
0.00283603	0.379184	0.406	0.36	1	IPC	TFDP2
0.002866	0.402484	0.413	0.355	1	IPC	ATRNL1
0.00291676	0.52052	0.351	0.303	1	IPC	SMARCA4
0.00306642	0.374587	0.547	0.518	1	IPC	ZNF609
0.00324027	0.418552	0.486	0.463	1	IPC	CDH2
0.00334379	0.397353	0.399	0.334	1	IPC	PLCB4
0.0035029	0.417342	0.37	0.317	1	IPC	FUT8
0.00350568	0.560255	0.348	0.302	1	IPC	ARID5B
0.00351911	0.475347	0.33	0.273	1	IPC	ZC2HC1A
0.00370692	0.506174	0.322	0.265	1	IPC	BNIP3
0.00385127	0.493381	0.264	0.213	1	IPC	RP11-382A20.3
0.00419021	0.472188	0.355	0.308	1	IPC	ARID2
0.00434735	0.613484	0.333	0.298	1	IPC	MIB1
0.0043594	0.35855	0.399	0.351	1	IPC	BASP1
0.0046729	0.550288	0.293	0.246	1	IPC	EPB41L5
0.00480727	0.354492	0.366	0.31	1	IPC	FZD3
0.00500395	0.379069	0.442	0.407	1	IPC	POU2F1
0.00547537	0.420229	0.272	0.211	1	IPC	PKD1
0.00560701	0.361126	0.486	0.443	1	IPC	PCCA
0.00608433	0.339313	0.551	0.529	1	IPC	FNBP1L
0.0060972	0.421384	0.467	0.44	1	IPC	TBL1XR1
0.00612657	0.376919	0.33	0.276	1	IPC	C2orf42
0.00613188	0.346358	0.496	0.465	1	IPC	RTN3
0.00642691	0.4131	0.362	0.32	1	IPC	MAP4K5
0.00785792	0.312044	0.446	0.41	1	IPC	DOCK7
0.00807932	0.323242	0.457	0.423	1	IPC	LCOR
0.00894575	0.372939	0.486	0.476	1	IPC	ARID4B
0.00911026	0.33602	0.395	0.343	1	IPC	ST7
0.00921555	0.689557	0.344	0.305	1	IPC	ST6GALNAC3
0.00950483	0.400195	0.565	0.528	1	IPC	LSAMP
0	4.06753	0.5	0.068	0	RG	TRPM3
0	4.05292	0.456	0.032	0	RG	HTR2C
0	3.08401	0.463	0.023	0	RG	CGNL1
0	3.01561	0.416	0.026	0	RG	SULF1
0	2.55857	0.555	0.074	0	RG	RMST
0	2.52421	0.466	0.027	0	RG	PRTG
0	2.36301	0.892	0.377	0	RG	NEAT1
0	2.30966	0.566	0.106	0	RG	PRELID2
0	2.25644	0.483	0.049	0	RG	NR3C2
0	2.25634	0.458	0.047	0	RG	RBM47
0	1.69219	0.909	0.623	0	RG	RORA
1.92025e-303	2.5169	0.456	0.051	4.11683e-299	RG	TSHZ2
5.52938e-302	2.51904	0.508	0.095	1.18544e-297	RG	KIAA1217
1.63576e-300	1.7767	0.74	0.347	3.5069e-296	RG	STK39
1.55264e-293	2.56917	0.589	0.189	3.3287e-289	RG	ZFYVE16
2.24749e-290	1.94153	0.502	0.09	4.8184e-286	RG	PDLIM5
1.88764e-285	2.04542	0.366	0.011	4.04692e-281	RG	C1orf168
1.43392e-281	2.30051	0.545	0.132	3.07419e-277	RG	FGFR2
9.93968e-274	2.34201	0.359	0.014	2.13097e-269	RG	RP11-1077A2.1
1.01252e-272	1.77973	0.576	0.157	2.17073e-268	RG	MAML2
2.2344e-262	1.91561	0.516	0.124	4.79034e-258	RG	AFF1
3.91055e-255	1.9421	0.472	0.09	8.38383e-251	RG	GLIS3
1.02383e-252	1.23969	0.703	0.235	2.19498e-248	RG	FBXL7
6.06898e-252	1.91421	0.506	0.118	1.30113e-247	RG	RP11-327J17.3
1.09627e-245	1.10697	0.879	0.594	2.35028e-241	RG	MSI2
4.16056e-245	1.96441	0.333	0.015	8.91982e-241	RG	FER1L4
1.37335e-244	1.88891	0.372	0.034	2.94433e-240	RG	SAMD5
4.56123e-233	1.60059	0.315	0.012	9.77883e-229	RG	TPD52L1
9.07835e-233	1.40648	0.571	0.166	1.94631e-228	RG	COL4A5
2.31938e-230	1.53351	0.456	0.092	4.97251e-226	RG	SASH1
9.4654e-229	1.55779	0.57	0.185	2.02929e-224	RG	PDZRN3
7.56016e-226	1.60904	0.338	0.027	1.62082e-221	RG	SNTB1
5.41642e-224	1.59561	0.58	0.201	1.16123e-219	RG	PKM
7.53706e-223	1.65999	0.43	0.083	1.61587e-218	RG	CTD-2230D16.1
9.96381e-221	2.28857	0.463	0.122	2.13614e-216	RG	ATP2B2
1.50851e-220	1.89972	0.636	0.294	3.23409e-216	RG	FAM13A
5.91042e-220	1.54098	0.514	0.143	1.26714e-215	RG	GULP1
3.45053e-218	1.90969	0.308	0.017	7.39759e-214	RG	COLEC12
4.73577e-217	1.70375	0.295	0.011	1.0153e-212	RG	COL21A1
4.19649e-215	1.4366	0.655	0.269	8.99685e-211	RG	VEGFA
1.46794e-214	1.7941	0.325	0.027	3.14711e-210	RG	ROR2
6.13375e-214	1.75648	0.297	0.014	1.31501e-209	RG	BTBD11
1.35145e-212	1.68822	0.519	0.167	2.89737e-208	RG	SERINC5
2.58266e-210	1.70092	0.296	0.015	5.53696e-206	RG	FAM160A1
8.9756e-210	1.49494	0.522	0.147	1.92428e-205	RG	PRDM16
5.86826e-209	1.6518	0.406	0.077	1.2581e-204	RG	KANK1
5.32729e-208	1.65082	0.322	0.029	1.14212e-203	RG	WLS
7.82172e-208	2.02027	0.533	0.186	1.6769e-203	RG	PLXDC2
5.13832e-204	1.43862	0.388	0.066	1.10161e-199	RG	TCF7L1
1.11102e-198	3.25037	0.507	0.177	2.38191e-194	RG	SOX2-OT
1.80338e-198	1.89996	0.265	0.007	3.86627e-194	RG	CLIC6
4.21525e-195	1.48198	0.484	0.141	9.03707e-191	RG	PFKFB4
7.30436e-195	1.63713	0.333	0.043	1.56598e-190	RG	CDK18
2.07309e-192	1.44095	0.424	0.097	4.44451e-188	RG	BMP7
2.45373e-191	1.69116	0.271	0.013	5.26055e-187	RG	MYOF
1.80572e-190	1.44727	0.266	0.011	3.87128e-186	RG	OTX2
2.30489e-190	1.73177	0.342	0.049	4.94145e-186	RG	SLC2A1
2.22098e-189	1.6518	0.286	0.022	4.76156e-185	RG	KCTD8
4.63044e-189	1.72046	0.392	0.083	9.9272e-185	RG	PIP5K1B
3.23405e-185	2.02858	0.365	0.072	6.93348e-181	RG	PHACTR2
3.26148e-185	1.45347	0.27	0.016	6.99228e-181	RG	ITPKB
8.32483e-185	1.62267	0.376	0.075	1.78476e-180	RG	RP11-9J18.1
8.3815e-184	1.15811	0.603	0.217	1.79691e-179	RG	SOX6
1.53006e-181	1.43464	0.355	0.061	3.2803e-177	RG	RASSF8
1.16248e-180	2.32781	0.267	0.017	2.49224e-176	RG	RSPO2
1.7556e-180	1.79935	0.39	0.088	3.76382e-176	RG	PCAT1
2.64161e-178	1.36016	0.333	0.05	5.66335e-174	RG	ZNF521
4.67781e-175	1.35034	0.391	0.088	1.00288e-170	RG	TANC1
2.29318e-174	1.34926	0.274	0.022	4.91635e-170	RG	RP11-307P5.1
1.46027e-172	1.59036	0.264	0.019	3.13068e-168	RG	COL18A1
4.33434e-170	1.56518	0.307	0.043	9.29239e-166	RG	F3
4.66305e-166	1.3585	0.3	0.04	9.99711e-162	RG	SMAD3
2.48745e-165	1.60292	0.339	0.065	5.33285e-161	RG	GALNT10
2.4788e-163	1.49181	0.344	0.069	5.31431e-159	RG	SLC16A10
3.43484e-162	1.20059	0.343	0.065	7.36396e-158	RG	YAP1
8.15467e-162	1.56938	0.302	0.046	1.74828e-157	RG	DNAH7
9.66305e-161	1.43006	0.427	0.129	2.07166e-156	RG	MRPS6
4.89535e-158	1.49556	0.251	0.02	1.04951e-153	RG	ERBB4
4.94992e-158	1.29863	0.277	0.033	1.06121e-153	RG	PTPN14
1.17391e-156	1.61991	0.346	0.076	2.51674e-152	RG	GBE1
2.26572e-156	1.47406	0.316	0.056	4.85748e-152	RG	TTLL4
9.27038e-153	1.20855	0.298	0.046	1.98748e-148	RG	CDC14A
1.351e-149	1.14595	0.331	0.068	2.89642e-145	RG	UACA
5.38965e-149	1.2469	0.377	0.099	1.15549e-144	RG	TCF7L2
1.24823e-148	1.1279	0.535	0.214	2.67609e-144	RG	MYO10
2.03557e-146	1.57039	0.32	0.067	4.36405e-142	RG	MEST
6.74449e-144	1.30541	0.492	0.2	1.44595e-139	RG	PLCB4
7.5804e-143	1.66764	0.292	0.054	1.62516e-138	RG	LAMB1
8.63142e-143	1.46572	0.345	0.084	1.85049e-138	RG	SLIT2
1.46457e-141	1.14692	0.261	0.034	3.13989e-137	RG	BHLHE40
7.97994e-141	1.02724	0.558	0.244	1.71082e-136	RG	PARD3
1.82662e-140	1.73181	0.43	0.158	3.9161e-136	RG	KCNQ1OT1
9.66208e-138	1.11149	0.33	0.075	2.07145e-133	RG	STK33
3.03957e-137	1.4216	0.339	0.085	6.51654e-133	RG	GRIK4
3.97764e-135	1.14569	0.593	0.29	8.52767e-131	RG	PFKP
4.35588e-135	1.99201	0.524	0.287	9.33857e-131	RG	SLC23A2
2.50642e-134	1.30877	0.256	0.037	5.37351e-130	RG	COL5A1
2.00731e-133	1.21506	0.342	0.086	4.30348e-129	RG	LHFP
1.16147e-132	1.02753	0.67	0.41	2.49008e-128	RG	GOLGA4
3.3036e-132	1.24474	0.439	0.166	7.08258e-128	RG	ADD3
1.06625e-128	1.13364	0.269	0.049	2.28594e-124	RG	C4orf47
1.99725e-128	1.3259	0.308	0.07	4.28191e-124	RG	SLIT3
2.73902e-128	1.098	0.528	0.245	5.87218e-124	RG	DYNC2H1
5.60871e-128	1.06361	0.402	0.128	1.20245e-123	RG	NOTCH2
6.51808e-127	1.19431	0.407	0.138	1.39741e-122	RG	SDK2
4.20471e-123	1.2032	0.25	0.041	9.01449e-119	RG	MITF
2.18245e-122	1.5061	0.356	0.111	4.67895e-118	RG	LDLRAD4
1.12106e-121	1.04515	0.266	0.051	2.40344e-117	RG	ENOSF1
4.46987e-121	1.03047	0.325	0.086	9.58294e-117	RG	SEC24D
1.08915e-120	1.07007	0.267	0.051	2.33502e-116	RG	FOXO1
6.3714e-120	1.03935	0.587	0.315	1.36596e-115	RG	RP11-36B6.2
1.45611e-119	1.21067	0.252	0.044	3.12175e-115	RG	AHNAK
1.66959e-119	1.26652	0.277	0.059	3.57944e-115	RG	CDH23
2.28382e-116	1.25429	0.44	0.185	4.89629e-112	RG	STIM2
2.54373e-116	1.4448	0.417	0.17	5.4535e-112	RG	GAS7
1.04795e-115	1.36621	0.297	0.074	2.2467e-111	RG	LAMA5
1.66842e-115	1.03974	0.489	0.22	3.57693e-111	RG	TBL1X
4.71584e-115	1.24833	0.27	0.058	1.01103e-110	RG	ADAMTS6
2.13106e-114	1.07631	0.28	0.065	4.56878e-110	RG	CFAP44
4.23653e-114	1.03491	0.292	0.07	9.0827e-110	RG	ITGA6
1.62596e-113	0.992365	0.306	0.077	3.48589e-109	RG	MYO1E
4.59195e-112	1.06512	0.358	0.117	9.84467e-108	RG	ARHGEF3
1.58037e-111	1.10684	0.271	0.061	3.38815e-107	RG	ABLIM1
2.06268e-111	0.936492	0.355	0.112	4.42218e-107	RG	SPATA6
8.44502e-111	1.0873	0.359	0.121	1.81053e-106	RG	RFX2
9.83784e-111	0.891503	0.667	0.403	2.10913e-106	RG	P4HA1
3.43142e-110	1.12137	0.257	0.054	7.35663e-106	RG	AP000320.7
5.69741e-110	0.887769	0.403	0.143	1.22147e-105	RG	DOCK1
6.08448e-110	0.988538	0.386	0.137	1.30445e-105	RG	KIF13A
2.00198e-109	1.0834	0.3	0.081	4.29205e-105	RG	MOK
2.94413e-108	0.987262	0.339	0.103	6.31191e-104	RG	COL4A6
1.04676e-107	1.04619	0.328	0.1	2.24415e-103	RG	EMX2OS
1.8798e-107	0.949772	0.357	0.116	4.03011e-103	RG	UTRN
9.54709e-107	0.997839	0.385	0.137	2.0468e-102	RG	FGFR1
1.00506e-105	1.06353	0.433	0.181	2.15474e-101	RG	FHIT
1.6427e-104	1.14959	0.303	0.088	3.52179e-100	RG	SPARC
1.28334e-103	1.07039	0.338	0.113	2.75135e-99	RG	VAT1L
4.01959e-102	0.876801	0.259	0.06	8.61759e-98	RG	EMC2
1.11738e-101	1.02941	0.411	0.169	2.39554e-97	RG	MED12L
1.32669e-101	1.13541	0.45	0.206	2.84429e-97	RG	CACHD1
3.02676e-101	1.04498	0.263	0.065	6.48908e-97	RG	CLMN
1.47234e-100	1.05704	0.26	0.063	3.15655e-96	RG	PALMD
5.08633e-100	0.919533	0.554	0.299	1.09046e-95	RG	PGK1
1.59417e-98	1.04535	0.406	0.17	3.41775e-94	RG	GALNT18
1.92746e-97	1.2164	0.55	0.31	4.13228e-93	RG	NRG1
2.12318e-97	1.1174	0.365	0.138	4.55189e-93	RG	SORCS2
7.39424e-97	1.03697	0.298	0.091	1.58525e-92	RG	MAN2A1
9.19587e-97	0.574114	0.769	0.49	1.9715e-92	RG	ZBTB20
7.22794e-96	1.31281	0.277	0.081	1.5496e-91	RG	SLC7A6
1.0482e-95	0.979379	0.29	0.086	2.24725e-91	RG	HILPDA
1.73713e-95	0.911446	0.285	0.081	3.72423e-91	RG	SLC5A3
3.35236e-93	1.07514	0.251	0.064	7.18713e-89	RG	TIMP3
8.68255e-93	0.881604	0.298	0.09	1.86145e-88	RG	STRA6
3.91838e-92	0.949477	0.41	0.178	8.40061e-88	RG	SLC35F5
5.77532e-92	0.955573	0.317	0.108	1.23817e-87	RG	DNAH14
6.06761e-92	1.06272	0.405	0.179	1.30083e-87	RG	RP11-212P7.3
1.30313e-90	0.841199	0.522	0.282	2.79378e-86	RG	GOLGB1
5.11926e-90	0.92492	0.321	0.111	1.09752e-85	RG	PER3
3.65984e-89	0.967392	0.281	0.084	7.84632e-85	RG	PCDH7
4.40016e-89	0.894276	0.365	0.143	9.4335e-85	RG	EPB41L4A
4.93084e-89	0.887725	0.305	0.101	1.05712e-84	RG	ST5
5.45945e-88	1.16972	0.38	0.164	1.17045e-83	RG	HSP90B1
5.74329e-88	1.00099	0.438	0.201	1.2313e-83	RG	COL11A1
4.25451e-87	0.988609	0.723	0.551	9.12124e-83	RG	HDAC9
1.34757e-86	0.784639	0.485	0.239	2.88905e-82	RG	CTNNA1
5.09275e-86	1.18894	0.332	0.128	1.09184e-81	RG	SMARCA1
1.2703e-85	0.891729	0.335	0.125	2.72339e-81	RG	CNN3
9.25067e-85	0.838177	0.286	0.091	1.98325e-80	RG	FGGY
2.01421e-84	1.04385	0.38	0.16	4.31826e-80	RG	HK2
2.957e-83	0.797789	0.379	0.157	6.3395e-79	RG	ARHGAP12
5.70739e-83	0.938418	0.27	0.085	1.22361e-78	RG	FBN1
1.46913e-82	0.83534	0.294	0.098	3.14967e-78	RG	INSIG2
1.54675e-82	0.857686	0.303	0.107	3.31607e-78	RG	TEX9
3.54643e-80	1.10062	0.393	0.188	7.6032e-76	RG	LRP8
6.08867e-80	0.841409	0.536	0.316	1.30535e-75	RG	CDK14
1.16823e-78	0.692437	0.533	0.287	2.50456e-74	RG	RAD51B
1.23233e-78	0.878158	0.375	0.166	2.64199e-74	RG	NR6A1
1.47576e-78	0.989608	0.295	0.107	3.16388e-74	RG	TMEM164
2.29075e-77	0.924056	0.425	0.205	4.91114e-73	RG	RP11-46C20.1
9.49946e-76	0.808798	0.336	0.139	2.03659e-71	RG	IFT88
1.0022e-75	0.896259	0.342	0.143	2.14861e-71	RG	GRAMD1B
1.01269e-75	0.911643	0.267	0.088	2.1711e-71	RG	SLC7A11
1.2829e-75	0.900978	0.465	0.246	2.75041e-71	RG	SAMD4A
1.9766e-75	0.832336	0.348	0.149	4.23763e-71	RG	RAB11FIP2
2.27773e-75	0.767979	0.282	0.097	4.88323e-71	RG	CREB3L2
3.93958e-75	0.75803	0.413	0.188	8.44607e-71	RG	PLCE1
4.26306e-75	0.719649	0.43	0.211	9.13957e-71	RG	RP4-717I23.3
4.80889e-75	0.799446	0.319	0.123	1.03098e-70	RG	MAP7
6.14131e-75	1.09903	0.332	0.14	1.31664e-70	RG	NDRG1
6.18529e-75	0.668078	0.509	0.26	1.32606e-70	RG	ADGRV1
7.02311e-75	0.866259	0.574	0.363	1.50569e-70	RG	ASPH
8.30928e-75	0.808422	0.33	0.135	1.78143e-70	RG	AHI1
1.37926e-74	1.0822	0.387	0.19	2.95699e-70	RG	CACNB2
2.28255e-73	0.794894	0.44	0.224	4.89357e-69	RG	PRICKLE2
2.40789e-73	0.77019	0.543	0.326	5.16228e-69	RG	LRBA
3.38804e-73	0.751152	0.561	0.342	7.26361e-69	RG	PCCA
4.15942e-73	0.800252	0.259	0.084	8.91739e-69	RG	ARHGAP42
5.94332e-73	0.80952	0.291	0.109	1.27419e-68	RG	PLEKHA7
6.96864e-73	0.736399	0.266	0.091	1.49401e-68	RG	DHX32
1.26169e-72	0.874306	0.355	0.16	2.70493e-68	RG	PATJ
1.37436e-72	0.950081	0.294	0.114	2.94649e-68	RG	TMEM232
2.50044e-72	2.32921	0.458	0.291	5.36069e-68	RG	TTR
1.10803e-71	0.803182	0.376	0.174	2.37551e-67	RG	GGA2
2.69946e-71	0.844089	0.252	0.084	5.78737e-67	RG	KLHL3
7.18706e-71	0.740341	0.406	0.195	1.54083e-66	RG	KIAA1958
9.72195e-71	0.822543	0.318	0.132	2.08429e-66	RG	NPAS2
6.25274e-70	0.835785	0.587	0.378	1.34052e-65	RG	RAB3GAP2
9.23177e-70	0.838685	0.277	0.103	1.9792e-65	RG	MIA2
4.72972e-69	0.846958	0.383	0.185	1.01401e-64	RG	SNX25
1.9121e-68	0.773827	0.293	0.113	4.09935e-64	RG	PDZD8
2.63109e-68	0.88607	0.383	0.183	5.6408e-64	RG	ENO2
1.11385e-67	0.925438	0.401	0.202	2.38799e-63	RG	LINGO2
5.43352e-67	0.703623	0.264	0.094	1.16489e-62	RG	RNF213
7.71438e-67	0.755259	0.289	0.113	1.65389e-62	RG	CLYBL
8.42838e-67	0.717831	0.406	0.202	1.80696e-62	RG	RP1-80B9.2
1.05059e-66	0.71243	0.316	0.13	2.25236e-62	RG	EIF3E
1.20809e-66	0.800081	0.353	0.163	2.59002e-62	RG	SESN3
7.4156e-66	0.713974	0.472	0.262	1.58983e-61	RG	NSMCE2
1.11349e-65	0.694177	0.419	0.216	2.3872e-61	RG	AP3B1
1.84144e-65	0.79057	0.36	0.171	3.94786e-61	RG	TDRD3
1.87005e-65	0.730087	0.26	0.093	4.00919e-61	RG	AC092594.1
4.33862e-65	0.773783	0.481	0.268	9.30158e-61	RG	NPAS3
7.94218e-65	0.814292	0.434	0.239	1.70272e-60	RG	AKAP13
1.96184e-64	0.752344	0.299	0.123	4.20599e-60	RG	LRRN2
2.10437e-64	0.938791	0.268	0.103	4.51156e-60	RG	SCD
5.58581e-64	0.558521	0.613	0.371	1.19754e-59	RG	PTPRM
7.27255e-64	1.08486	0.31	0.137	1.55916e-59	RG	MAPKBP1
2.23184e-62	0.714079	0.364	0.172	4.78483e-58	RG	AC087859.1
2.43005e-62	0.87523	0.299	0.129	5.20979e-58	RG	CA12
2.81771e-62	0.756268	0.356	0.172	6.04089e-58	RG	GCC2
9.44909e-62	0.626203	0.502	0.291	2.02579e-57	RG	ARHGAP5
1.37108e-61	0.505562	0.741	0.537	2.93946e-57	RG	SYNE2
1.58745e-61	0.663037	0.308	0.132	3.40334e-57	RG	SPG20
2.88188e-61	0.673876	0.581	0.387	6.17846e-57	RG	IMMP2L
5.12954e-61	0.816457	0.401	0.211	1.09972e-56	RG	WBSCR17
5.1503e-61	0.770185	0.488	0.29	1.10417e-56	RG	ENO1
6.52947e-61	0.722378	0.264	0.102	1.39985e-56	RG	DDR2
1.1581e-60	0.758619	0.39	0.203	2.48284e-56	RG	NT5C2
1.30816e-60	1.15445	0.345	0.165	2.80457e-56	RG	RGS6
1.49968e-60	0.85761	0.43	0.237	3.21516e-56	RG	PSAP
1.53226e-60	0.751524	0.287	0.119	3.28501e-56	RG	CNTN3
1.93124e-60	0.710075	0.356	0.172	4.14039e-56	RG	PLAGL1
3.17138e-60	0.718024	0.442	0.248	6.79913e-56	RG	NHS
5.75405e-60	0.652265	0.27	0.105	1.23361e-55	RG	STK3
1.54258e-59	0.703284	0.306	0.135	3.30713e-55	RG	PDCD4
3.33271e-59	0.558739	0.646	0.426	7.14499e-55	RG	LSAMP
3.83589e-59	1.1298	0.33	0.162	8.22376e-55	RG	TENM2
1.31504e-58	0.709038	0.269	0.107	2.81932e-54	RG	C3orf58
1.62256e-58	0.650886	0.283	0.118	3.47861e-54	RG	SPATS2L
2.08187e-57	0.587814	0.383	0.185	4.46332e-53	RG	LTBP1
2.14662e-57	0.781165	0.302	0.136	4.60214e-53	RG	GYS1
2.2249e-57	0.919344	0.257	0.104	4.76997e-53	RG	HSPA5
1.06265e-56	0.540267	0.721	0.525	2.27822e-52	RG	GPC6
1.99703e-56	0.665677	0.287	0.123	4.28143e-52	RG	DARS
3.35953e-56	0.653063	0.251	0.097	7.2025e-52	RG	BBS4
3.83098e-56	0.699355	0.304	0.137	8.21323e-52	RG	ERO1A
4.03629e-56	0.994302	0.268	0.112	8.6534e-52	RG	LRP4
5.36033e-56	0.713302	0.562	0.387	1.1492e-51	RG	MAP4
6.6181e-56	0.968704	0.286	0.126	1.41885e-51	RG	CLU
9.19601e-56	1.25764	0.368	0.204	1.97153e-51	RG	AKAP12
1.00801e-55	0.626849	0.593	0.396	2.16108e-51	RG	KDM4C
1.21562e-55	0.992519	0.374	0.206	2.60618e-51	RG	AGBL4
2.00444e-55	0.533499	0.605	0.397	4.29732e-51	RG	ATXN1
2.12939e-55	0.308965	0.469	0.239	4.5652e-51	RG	GLI3
2.16769e-55	0.62415	0.376	0.191	4.64731e-51	RG	MAST4
2.93841e-55	0.723795	0.382	0.204	6.29966e-51	RG	PTPRJ
4.25516e-55	0.650736	0.445	0.25	9.12263e-51	RG	LDLRAD3
5.92109e-55	0.583834	0.468	0.272	1.26942e-50	RG	BRE
2.29485e-54	0.895709	0.398	0.226	4.91993e-50	RG	KCNMA1
6.23717e-54	0.820755	0.334	0.167	1.33719e-49	RG	ATP11C
1.43839e-53	0.659476	0.333	0.164	3.08376e-49	RG	CEP112
2.77305e-53	0.654924	0.26	0.108	5.94514e-49	RG	ZNF395
4.29264e-53	0.675598	0.265	0.113	9.20298e-49	RG	SUGCT
2.36982e-52	0.639775	0.628	0.425	5.08067e-48	RG	PARD3B
2.48993e-52	0.634289	0.278	0.121	5.33815e-48	RG	AK4
5.63734e-52	0.574789	0.283	0.125	1.20859e-47	RG	NCK1
7.13723e-52	0.612392	0.447	0.264	1.53015e-47	RG	KTN1
3.34208e-51	0.677701	0.373	0.199	7.16508e-47	RG	TET1
4.25118e-51	0.676409	0.316	0.152	9.11411e-47	RG	ABCA1
4.33657e-51	0.580257	0.746	0.625	9.29717e-47	RG	TNRC6A
4.37479e-50	0.774089	0.3	0.143	9.37912e-46	RG	KCNIP1
1.89645e-49	0.908508	0.357	0.19	4.06579e-45	RG	MDM2
1.98285e-49	0.697896	0.286	0.134	4.25103e-45	RG	RP11-37B2.1
2.3502e-49	0.605594	0.323	0.159	5.03859e-45	RG	NFE2L2
2.39286e-49	0.428447	0.608	0.397	5.13006e-45	RG	MAGI1
5.14694e-49	0.598347	0.486	0.298	1.10345e-44	RG	SND1
7.34e-49	0.639163	0.278	0.129	1.57362e-44	RG	RP11-509J21.1
1.15087e-48	0.741709	0.338	0.18	2.46734e-44	RG	RP11-287D1.3
1.50256e-48	0.653472	0.548	0.375	3.22135e-44	RG	TSC22D1
1.47239e-47	0.770265	0.424	0.255	3.15666e-43	RG	GAPDH
1.73141e-47	0.652025	0.416	0.243	3.71196e-43	RG	LARP4B
2.06642e-47	0.539275	0.43	0.252	4.43019e-43	RG	PIK3C2A
2.12344e-47	0.596783	0.349	0.183	4.55243e-43	RG	UMAD1
2.65062e-47	0.598976	0.37	0.202	5.68267e-43	RG	PTPN13
3.71396e-47	0.42087	0.996	0.999	7.96236e-43	RG	MALAT1
4.0042e-47	0.648802	0.277	0.129	8.5846e-43	RG	CAMKMT
5.21437e-47	0.632401	0.357	0.191	1.11791e-42	RG	HNRNPK
9.61284e-47	0.502395	0.573	0.386	2.0609e-42	RG	FNDC3B
1.77076e-46	0.579263	0.366	0.197	3.79633e-42	RG	HDLBP
2.97465e-46	0.503667	0.288	0.134	6.37735e-42	RG	LRRC1
1.16185e-45	0.386491	0.55	0.358	2.49088e-41	RG	PRKG1
1.27289e-45	0.336388	0.86	0.653	2.72895e-41	RG	KAZN
4.0018e-45	0.496932	0.36	0.186	8.57946e-41	RG	DACH1
6.51402e-45	0.473219	0.73	0.589	1.39654e-40	RG	SETD5
1.06532e-44	0.640542	0.258	0.119	2.28394e-40	RG	PPP3CC
1.62134e-44	0.665482	0.292	0.144	3.47599e-40	RG	NTRK2
1.67296e-44	0.706842	0.325	0.174	3.58666e-40	RG	SLC20A2
1.81496e-44	0.562609	0.377	0.213	3.89109e-40	RG	IGF2R
6.69409e-44	0.540392	0.331	0.171	1.43514e-39	RG	CLSTN1
1.43697e-43	0.527887	0.546	0.369	3.08071e-39	RG	CHD2
1.79097e-43	0.548676	0.412	0.243	3.83966e-39	RG	LDB2
2.20743e-43	0.575239	0.301	0.153	4.7325e-39	RG	LYPLAL1
3.88569e-43	0.517803	0.308	0.155	8.33054e-39	RG	TMEM245
4.08629e-43	0.687396	0.264	0.125	8.7606e-39	RG	SEMA5B
9.56924e-43	0.655338	0.422	0.262	2.05155e-38	RG	ESYT2
9.72495e-43	0.517702	0.257	0.118	2.08493e-38	RG	USP40
1.40054e-42	0.63481	0.35	0.193	3.00261e-38	RG	PPFIA4
1.75556e-42	0.691588	0.329	0.179	3.76374e-38	RG	PKNOX2
5.91326e-42	0.393848	0.603	0.418	1.26774e-37	RG	PAM
8.54427e-42	0.567836	0.274	0.134	1.83181e-37	RG	AP3D1
9.95476e-42	0.397952	0.821	0.722	2.1342e-37	RG	MAGI2
1.89359e-41	0.578513	0.539	0.369	4.05966e-37	RG	SRRM2
2.45397e-41	0.533231	0.426	0.261	5.26107e-37	RG	ATM
4.92202e-41	0.620073	0.255	0.12	1.05523e-36	RG	ROR1
8.96803e-41	0.526214	0.38	0.222	1.92266e-36	RG	OSBPL1A
1.47931e-40	0.834742	0.255	0.128	3.1715e-36	RG	SMC6
1.75327e-40	0.536284	0.253	0.12	3.75883e-36	RG	IFT172
2.04252e-40	0.69217	0.253	0.123	4.37895e-36	RG	OXR1
4.36198e-40	0.606042	0.358	0.205	9.35165e-36	RG	FAM162A
2.51386e-39	0.490248	0.286	0.146	5.38947e-35	RG	USO1
2.77872e-39	0.547788	0.276	0.139	5.95729e-35	RG	PIGN
2.90975e-39	0.493853	0.438	0.272	6.2382e-35	RG	TCF25
3.25398e-39	0.623615	0.312	0.168	6.97622e-35	RG	KSR1
3.25962e-39	0.505134	0.337	0.186	6.9883e-35	RG	INTU
7.16877e-39	0.549845	0.257	0.122	1.53691e-34	RG	CTD-3006G17.2
9.45367e-39	0.478595	0.327	0.179	2.02677e-34	RG	UNC5D
1.49587e-38	0.545791	0.386	0.232	3.20699e-34	RG	ARID5B
1.54472e-38	0.43627	0.408	0.241	3.31173e-34	RG	ERBIN
1.80423e-38	0.499114	0.274	0.138	3.86809e-34	RG	ZNRF3
2.40163e-38	0.512785	0.452	0.29	5.14886e-34	RG	TRPM7
3.01457e-38	0.455932	0.447	0.278	6.46294e-34	RG	PEAK1
4.35994e-38	0.621724	0.307	0.169	9.34727e-34	RG	FAM208B
9.34936e-38	0.484072	0.359	0.208	2.00441e-33	RG	STAG2
1.71192e-37	0.485394	0.42	0.258	3.67018e-33	RG	BRD4
1.8554e-37	0.665172	0.562	0.427	3.97779e-33	RG	DAAM1
2.79526e-37	0.531375	0.275	0.143	5.99277e-33	RG	TMF1
3.09406e-37	0.500135	0.356	0.208	6.63335e-33	RG	RNMT
3.23542e-37	0.476938	0.398	0.239	6.93642e-33	RG	BBX
3.30758e-37	0.478589	0.327	0.181	7.09113e-33	RG	KIAA0319L
3.34291e-37	0.536812	0.264	0.131	7.16687e-33	RG	HIF3A
5.03272e-37	0.579031	0.26	0.13	1.07897e-32	RG	DFNB31
5.8654e-37	0.384555	0.747	0.602	1.25748e-32	RG	PTPRG
9.11297e-37	0.454022	0.358	0.206	1.95373e-32	RG	RP11-319G6.1
1.41639e-36	0.491147	0.309	0.169	3.03661e-32	RG	CUL4A
1.73794e-36	0.464565	0.382	0.228	3.72597e-32	RG	EVI5
2.03727e-36	0.472782	0.379	0.226	4.3677e-32	RG	MTR
3.45179e-36	0.553073	0.258	0.131	7.40029e-32	RG	VCL
3.78537e-36	0.50261	0.349	0.2	8.11547e-32	RG	RP11-307N16.6
6.23095e-36	0.514449	0.373	0.224	1.33585e-31	RG	SPRED1
3.5463e-35	0.505235	0.381	0.231	7.60292e-31	RG	RP11-357C3.3
3.59859e-35	0.45804	0.391	0.238	7.71503e-31	RG	METTL15
5.51294e-35	0.437551	0.597	0.432	1.18192e-30	RG	DDX17
2.57799e-34	0.523235	0.338	0.196	5.52696e-30	RG	PLEKHG1
2.68218e-34	0.498611	0.358	0.212	5.75033e-30	RG	ARRDC3
3.25639e-34	0.49063	0.258	0.133	6.98138e-30	RG	PDIA3
7.75222e-34	0.710494	0.311	0.183	1.662e-29	RG	PRKD1
9.35146e-34	0.531225	0.25	0.128	2.00486e-29	RG	XPC
1.93425e-33	0.471656	0.273	0.147	4.14684e-29	RG	AC007246.3
2.03042e-33	0.498556	0.352	0.208	4.35301e-29	RG	PDE8A
3.77443e-33	0.425176	0.256	0.13	8.092e-29	RG	STIM1
4.85396e-33	0.50451	0.645	0.523	1.04064e-28	RG	USP34
6.75069e-33	0.574111	0.468	0.323	1.44728e-28	RG	SFMBT2
7.55818e-33	0.445862	0.359	0.214	1.6204e-28	RG	WDR59
9.43179e-33	0.546982	0.496	0.347	2.02208e-28	RG	NOS1AP
9.71135e-33	0.405262	0.574	0.413	2.08202e-28	RG	LPP
9.84109e-33	0.457337	0.403	0.258	2.10983e-28	RG	ANKHD1
2.86245e-32	0.514978	0.416	0.278	6.1368e-28	RG	FAM63B
9.50421e-32	0.397365	0.523	0.367	2.03761e-27	RG	VGLL4
9.99627e-32	0.480451	0.577	0.427	2.1431e-27	RG	QKI
1.40869e-31	0.401524	0.388	0.241	3.02008e-27	RG	VPS41
3.20715e-31	0.439948	0.519	0.365	6.87581e-27	RG	UTY
4.30776e-31	0.424193	0.417	0.271	9.23541e-27	RG	PREPL
9.58441e-31	0.38676	0.288	0.16	2.0548e-26	RG	RSRP1
1.12668e-30	0.475989	0.261	0.14	2.41549e-26	RG	DCAF8
1.14083e-30	0.476356	0.428	0.281	2.44583e-26	RG	RP11-486O13.4
1.45098e-30	0.52606	0.281	0.161	3.11076e-26	RG	CEP126
1.63553e-30	0.444718	0.357	0.218	3.50641e-26	RG	SIL1
3.51773e-30	0.709227	0.281	0.166	7.54166e-26	RG	EFR3B
5.54072e-30	0.389998	0.259	0.136	1.18788e-25	RG	GAB1
6.10931e-30	0.434238	0.758	0.646	1.30978e-25	RG	WSB1
1.56248e-29	0.382403	0.401	0.253	3.3498e-25	RG	CUX1
2.76437e-29	0.441758	0.299	0.175	5.92653e-25	RG	DZIP3
5.22593e-29	0.379863	0.386	0.243	1.12039e-24	RG	PHC3
7.57595e-29	0.413722	0.283	0.162	1.62421e-24	RG	ORC3
1.04118e-28	0.550103	0.434	0.295	2.23219e-24	RG	LRP1
1.13065e-28	0.43354	0.321	0.193	2.42399e-24	RG	MANBA
1.74754e-28	0.429343	0.464	0.32	3.74656e-24	RG	HELZ
2.45315e-28	0.425377	0.36	0.229	5.25931e-24	RG	SEC24B
3.22372e-28	0.379747	0.319	0.189	6.91133e-24	RG	MID1
4.90718e-28	0.36862	0.292	0.165	1.05205e-23	RG	PLCH1
5.26477e-28	0.426563	0.343	0.212	1.12871e-23	RG	ZFHX3
5.54146e-28	0.414291	0.492	0.346	1.18803e-23	RG	CTC-432M15.3
6.86107e-28	0.433909	0.581	0.456	1.47094e-23	RG	RFX3
8.33185e-28	0.545363	0.573	0.453	1.78626e-23	RG	CAMK1D
9.17132e-28	0.488513	0.452	0.317	1.96624e-23	RG	CHST11
9.22368e-28	0.486825	0.255	0.143	1.97746e-23	RG	PDK3
1.10592e-27	0.364657	0.333	0.202	2.37099e-23	RG	SRP54
1.43227e-27	0.398162	0.309	0.185	3.07065e-23	RG	RP11-563J2.2
1.65238e-27	0.57476	0.309	0.191	3.54255e-23	RG	RP11-665G4.1
2.79257e-27	0.488567	0.351	0.228	5.98698e-23	RG	WDR60
4.29004e-27	0.451113	0.378	0.249	9.19742e-23	RG	NBEAL1
6.25133e-27	0.43036	0.556	0.425	1.34022e-22	RG	AEBP2
1.02627e-26	0.40504	0.257	0.146	2.20021e-22	RG	SGK3
1.0353e-26	0.579583	0.269	0.157	2.21959e-22	RG	SLC4A4
1.07699e-26	0.530143	0.316	0.197	2.30896e-22	RG	MTHFD1L
1.18804e-26	0.441206	0.344	0.217	2.54703e-22	RG	CNOT1
1.44094e-26	0.459786	0.251	0.14	3.08922e-22	RG	BOC
1.58567e-26	0.496924	0.288	0.172	3.39952e-22	RG	OBSCN
1.86939e-26	0.35787	0.295	0.174	4.00778e-22	RG	STAT3
8.14821e-26	0.408528	0.32	0.198	1.7469e-21	RG	SAFB2
8.38618e-26	0.442616	0.586	0.445	1.79791e-21	RG	LRP1B
9.55437e-26	0.399054	0.688	0.559	2.04836e-21	RG	REV3L
9.82567e-26	0.42375	0.29	0.173	2.10653e-21	RG	LRIG1
1.44139e-25	0.354136	0.316	0.192	3.0902e-21	RG	UBE2E1
2.24171e-25	0.375544	0.259	0.148	4.80599e-21	RG	SMAD5
2.69263e-25	0.443097	0.326	0.207	5.77273e-21	RG	ANKRD26
3.04601e-25	0.490475	0.365	0.243	6.53035e-21	RG	IQSEC1
4.9364e-25	0.481114	0.258	0.151	1.05832e-20	RG	ABHD2
6.32944e-25	0.36901	0.463	0.322	1.35697e-20	RG	PDK1
7.05667e-25	0.437073	0.39	0.265	1.51288e-20	RG	DLG1
8.99823e-25	0.339062	0.361	0.232	1.92913e-20	RG	MXI1
1.11596e-24	0.41016	0.377	0.253	2.39251e-20	RG	SLC25A36
1.12125e-24	0.336934	0.527	0.386	2.40384e-20	RG	KDM3A
1.363e-24	0.379209	0.433	0.301	2.92213e-20	RG	PIAS2
1.62274e-24	0.527719	0.278	0.167	3.47899e-20	RG	FLNA
1.98528e-24	0.417901	0.306	0.191	4.25623e-20	RG	PNN
3.28968e-24	0.369147	0.253	0.146	7.05275e-20	RG	CDYL
4.81861e-24	0.262978	0.458	0.308	1.03306e-19	RG	ZEB1
6.45235e-24	0.361549	0.286	0.173	1.38332e-19	RG	NME7
7.46297e-24	0.348897	0.335	0.213	1.59999e-19	RG	SNX13
1.36169e-23	0.373944	0.325	0.207	2.91934e-19	RG	EGLN1
2.63914e-23	0.362254	0.578	0.458	5.65806e-19	RG	N4BP2L2
3.19423e-23	0.303269	0.285	0.172	6.84812e-19	RG	APPBP2
4.08395e-23	0.372321	0.277	0.168	8.75559e-19	RG	HSPA4L
4.38175e-23	0.372261	0.374	0.256	9.39402e-19	RG	FAM135A
5.08293e-23	0.425182	0.28	0.172	1.08973e-18	RG	RIC1
5.3966e-23	0.393102	0.333	0.218	1.15698e-18	RG	MBNL2
6.26569e-23	0.389959	0.367	0.25	1.3433e-18	RG	DMXL1
7.05126e-23	0.369085	0.286	0.175	1.51172e-18	RG	ATG10
9.16092e-23	0.403749	0.264	0.159	1.96401e-18	RG	45545
9.56098e-23	0.367036	0.445	0.322	2.04978e-18	RG	MAP2K5
1.11581e-22	0.391265	0.294	0.185	2.39218e-18	RG	CAPN7
1.31141e-22	0.406769	0.399	0.282	2.81152e-18	RG	UVRAG
1.40584e-22	0.393119	0.321	0.205	3.01399e-18	RG	NUMA1
1.7547e-22	0.342083	0.413	0.287	3.76191e-18	RG	CSNK1A1
2.25875e-22	0.439836	0.363	0.246	4.84254e-18	RG	IARS
2.31788e-22	0.374469	0.327	0.212	4.96931e-18	RG	ARFGEF2
2.51083e-22	0.343131	0.259	0.154	5.38296e-18	RG	SPG11
3.62365e-22	0.30271	0.278	0.168	7.76875e-18	RG	WASHC4
3.86943e-22	0.568425	0.305	0.198	8.29567e-18	RG	VIM
4.81395e-22	0.479313	0.431	0.32	1.03206e-17	RG	ATP2C1
5.10645e-22	0.432257	0.29	0.183	1.09477e-17	RG	IKBKAP
9.44068e-22	0.353022	0.302	0.192	2.02399e-17	RG	RNF145
1.0646e-21	0.33574	0.366	0.245	2.28239e-17	RG	TPT1-AS1
1.11751e-21	0.439453	0.254	0.155	2.39583e-17	RG	IRS2
1.15645e-21	0.494209	0.481	0.373	2.47931e-17	RG	AC093375.1
1.23337e-21	0.333059	0.285	0.177	2.64421e-17	RG	CHKA
1.35554e-21	0.399565	0.34	0.227	2.90614e-17	RG	PCNX4
1.55796e-21	0.384165	0.521	0.394	3.3401e-17	RG	PVT1
1.62784e-21	0.373729	0.274	0.168	3.48993e-17	RG	BAZ2A
2.20914e-21	0.345672	0.321	0.208	4.73616e-17	RG	TNKS2
2.84093e-21	0.319623	0.367	0.25	6.09067e-17	RG	TPR
2.90272e-21	0.339803	0.759	0.677	6.22315e-17	RG	RP11-344E13.3
3.07658e-21	0.314745	0.256	0.153	6.59588e-17	RG	KDM2B
3.46992e-21	0.405375	0.277	0.17	7.43915e-17	RG	MOB3B
3.72282e-21	0.37974	0.306	0.196	7.98134e-17	RG	MTERF1
4.31391e-21	0.29574	0.451	0.32	9.24859e-17	RG	PARK2
4.46085e-21	0.333159	0.402	0.282	9.56362e-17	RG	PHF3
4.47781e-21	0.354094	0.399	0.278	9.59997e-17	RG	COPA
5.15718e-21	0.281596	0.308	0.195	1.10565e-16	RG	RP11-437B10.1
6.34343e-21	0.322709	0.511	0.385	1.35997e-16	RG	UBE2E2
1.42984e-20	0.387106	0.493	0.379	3.06543e-16	RG	AHCYL2
1.43064e-20	0.358266	0.46	0.332	3.06715e-16	RG	SSBP3
2.30435e-20	0.324806	0.488	0.36	4.94029e-16	RG	TEAD1
2.52553e-20	0.520491	0.399	0.293	5.41448e-16	RG	SLC1A3
2.68436e-20	0.345257	0.32	0.21	5.75501e-16	RG	MAGED1
3.01266e-20	0.327526	0.262	0.162	6.45885e-16	RG	WASF2
4.15027e-20	0.38528	0.306	0.198	8.89776e-16	RG	SRSF5
6.96654e-20	0.378806	0.251	0.155	1.49356e-15	RG	PDIA6
7.45587e-20	0.315324	0.252	0.151	1.59846e-15	RG	IQGAP2
9.26213e-20	0.355654	0.275	0.175	1.98571e-15	RG	BCKDHB
1.06254e-19	0.305682	0.431	0.312	2.27797e-15	RG	RAB1A
1.16744e-19	0.325418	0.258	0.16	2.50287e-15	RG	PIKFYVE
1.16915e-19	0.349933	0.462	0.343	2.50655e-15	RG	STOX2
1.35337e-19	0.311842	0.368	0.251	2.90148e-15	RG	ZNF536
1.59124e-19	0.284918	0.27	0.168	3.41146e-15	RG	NUCB2
1.6018e-19	0.354758	0.309	0.205	3.4341e-15	RG	DIAPH2
2.34085e-19	0.351107	0.297	0.194	5.01854e-15	RG	HSPA9
2.60419e-19	0.307359	0.316	0.209	5.58312e-15	RG	KIAA1324L
2.90676e-19	0.38615	0.26	0.164	6.23181e-15	RG	ATN1
3.91828e-19	0.4058	0.375	0.271	8.40041e-15	RG	PALLD
5.81958e-19	0.308409	0.253	0.157	1.24766e-14	RG	KIAA1370
7.10013e-19	0.324853	0.307	0.204	1.5222e-14	RG	TRPC1
9.40742e-19	0.360349	0.273	0.177	2.01686e-14	RG	SPG7
9.5345e-19	0.347337	0.275	0.177	2.0441e-14	RG	PIK3CB
1.38774e-18	0.296389	0.369	0.257	2.97518e-14	RG	CNNM2
1.51168e-18	0.325999	0.313	0.21	3.24089e-14	RG	RBBP6
1.5605e-18	0.313018	0.41	0.296	3.34555e-14	RG	WDPCP
2.93403e-18	0.360081	0.307	0.205	6.29028e-14	RG	SPAG16
3.49256e-18	0.314619	0.307	0.203	7.48771e-14	RG	NFX1
4.17931e-18	0.323357	0.505	0.387	8.96002e-14	RG	GLG1
4.30278e-18	0.291926	0.286	0.187	9.22474e-14	RG	INVS
4.99144e-18	0.284409	0.308	0.204	1.07012e-13	RG	STARD9
8.73529e-18	0.292831	0.268	0.171	1.87276e-13	RG	ZHX2
9.26578e-18	0.287328	0.368	0.256	1.98649e-13	RG	RP11-472I20.4
1.04375e-17	0.266093	0.271	0.174	2.23769e-13	RG	NSRP1
1.07038e-17	0.271565	0.556	0.441	2.2948e-13	RG	MKLN1
1.16316e-17	0.591079	0.348	0.259	2.49369e-13	RG	LIFR
1.38886e-17	0.381747	0.457	0.354	2.97757e-13	RG	MAPK10
3.03882e-17	0.299643	0.338	0.233	6.51493e-13	RG	PIK3C3
3.0729e-17	0.340422	0.391	0.284	6.58799e-13	RG	FOXO3
3.45056e-17	0.301813	0.298	0.199	7.39765e-13	RG	ATG7
5.08341e-17	0.327181	0.293	0.2	1.08983e-12	RG	ZNF326
5.70405e-17	0.294717	0.376	0.267	1.22289e-12	RG	CPNE1
5.79809e-17	0.294771	0.336	0.234	1.24305e-12	RG	LONP2
9.16077e-17	0.260785	0.286	0.189	1.96398e-12	RG	SLC30A9
9.86136e-17	0.275349	0.312	0.212	2.11418e-12	RG	CFDP1
1.02656e-16	0.341988	0.331	0.231	2.20085e-12	RG	ANKRD10
1.07789e-16	0.274929	0.295	0.198	2.31089e-12	RG	MOB1B
1.15634e-16	0.267646	0.339	0.235	2.47907e-12	RG	HS2ST1
1.29082e-16	0.297047	0.315	0.219	2.76739e-12	RG	PPFIA1
1.43547e-16	0.340605	0.32	0.222	3.0775e-12	RG	BNIP3
2.32308e-16	0.293176	0.368	0.264	4.98046e-12	RG	FARS2
3.15742e-16	0.290932	0.473	0.369	6.7692e-12	RG	SEC31A
3.49166e-16	0.335064	0.618	0.519	7.48578e-12	RG	MIR99AHG
4.404e-16	0.301875	0.401	0.295	9.44173e-12	RG	SF3B1
5.53493e-16	0.322404	0.42	0.314	1.18663e-11	RG	DYM
7.30806e-16	0.263461	0.267	0.177	1.56678e-11	RG	SETX
1.64233e-15	0.259233	0.297	0.201	3.52099e-11	RG	SCAF11
2.37581e-15	0.313365	0.256	0.171	5.09351e-11	RG	FAM134B
2.91387e-15	0.290849	0.254	0.168	6.24705e-11	RG	TBC1D9
3.61556e-15	0.258118	0.304	0.21	7.75141e-11	RG	PIP5K1A
3.72881e-15	0.275716	0.28	0.19	7.99419e-11	RG	MDM4
5.51219e-15	0.255279	0.41	0.308	1.18176e-10	RG	RP11-499F3.2
5.87606e-15	0.327195	0.357	0.264	1.25977e-10	RG	CPEB4
5.99578e-15	0.285807	0.279	0.191	1.28544e-10	RG	TBC1D15
6.2341e-15	0.280721	0.314	0.221	1.33653e-10	RG	NAA25
7.30065e-15	0.250036	0.429	0.322	1.56519e-10	RG	TP53BP1
8.51473e-15	0.311237	0.297	0.205	1.82547e-10	RG	GAK
8.95073e-15	0.317337	0.416	0.311	1.91895e-10	RG	PJA2
1.53201e-14	0.264839	0.427	0.322	3.28447e-10	RG	TBC1D22A
1.7067e-14	0.264825	0.512	0.408	3.65899e-10	RG	FNDC3A
2.03123e-14	0.287458	0.273	0.186	4.35476e-10	RG	EEPD1
2.32604e-14	0.293889	0.539	0.435	4.98679e-10	RG	MARK3
5.08378e-14	0.259457	0.282	0.194	1.08991e-09	RG	HMGN3
5.17489e-14	0.258985	0.292	0.203	1.10944e-09	RG	PTCD3
5.39933e-14	0.272221	0.572	0.474	1.15756e-09	RG	BRWD1
5.53582e-14	0.265426	0.443	0.342	1.18682e-09	RG	VPS13C
8.58376e-14	0.25753	0.286	0.199	1.84027e-09	RG	XRRA1
1.18619e-13	0.299663	0.326	0.235	2.54308e-09	RG	SUMF1
1.19069e-13	0.319852	0.392	0.302	2.55272e-09	RG	PPP1R12B
1.26729e-13	0.268001	0.425	0.325	2.71695e-09	RG	PKN2
1.48393e-13	0.283964	0.299	0.212	3.1814e-09	RG	PTPRF
1.88776e-13	0.25032	0.304	0.215	4.04716e-09	RG	RYK
1.9943e-13	0.538506	0.336	0.251	4.27558e-09	RG	CDH20
8.89782e-13	0.267768	0.34	0.248	1.9076e-08	RG	CLTC
1.50729e-12	0.271698	0.423	0.324	3.23147e-08	RG	SON
1.69876e-12	0.261793	0.422	0.329	3.64197e-08	RG	ZMYND8
1.86381e-12	0.252325	0.413	0.317	3.99583e-08	RG	NCOR2
3.08242e-12	0.302316	0.41	0.317	6.6084e-08	RG	CYFIP2
4.66987e-12	0.36	0.503	0.414	1.00117e-07	RG	CTBP2
4.4272e-11	0.258317	0.499	0.407	9.49146e-07	RG	GRB10
1.6415e-10	0.30584	0.295	0.22	3.51922e-06	RG	PAG1
1.80479e-10	0.262645	0.395	0.315	3.86928e-06	RG	DENND4A
2.36369e-10	0.280996	0.255	0.186	5.06751e-06	RG	DOT1L
2.53887e-10	0.253102	0.419	0.336	5.44309e-06	RG	USP3
1.10886e-09	0.292899	0.313	0.24	2.37727e-05	RG	APLP2
1.35839e-09	0.263049	0.407	0.327	2.91226e-05	RG	RPS6KA2
3.1246e-09	0.266451	0.291	0.222	6.69884e-05	RG	PLD3
7.94617e-09	0.261481	0.52	0.441	0.000170358	RG	CCNY
7.05559e-08	0.260255	0.272	0.21	0.00151265	RG	WNK2
1.96029e-07	0.269056	0.573	0.514	0.00420266	RG	RABGAP1L
3.03188e-07	0.301585	0.342	0.281	0.00650006	RG	SYT14
5.63357e-07	0.268453	0.258	0.202	0.0120778	RG	KCNN3
1.57321e-06	0.251039	0.354	0.294	0.033728	RG	LARGE
2.49181e-06	0.254274	0.559	0.504	0.0534219	RG	MARK1
1.41176e-05	0.289988	0.525	0.484	0.302667	RG	DST
9.3653e-05	0.293528	0.404	0.362	1	RG	SYNE1
0	3.41779	0.836	0.024	0	Div RG	DIAPH3
0	2.91915	0.639	0.005	0	Div RG	MKI67
0	2.82674	0.648	0.003	0	Div RG	AC104794.5
0	2.35984	0.5	0.007	0	Div RG	TOP2A
0	2.30979	0.598	0.017	0	Div RG	FANCI
0	2.22875	0.525	0.009	0	Div RG	TPX2
0	1.91943	0.451	0.005	0	Div RG	DTL
0	1.79185	0.451	0.005	0	Div RG	MELK
0	1.53042	0.352	0.003	0	Div RG	AC005307.5
0	1.52965	0.311	0.001	0	Div RG	KIF18B
0	1.42443	0.328	0.001	0	Div RG	AC007240.1
0	1.27206	0.287	0.001	0	Div RG	RRM2
4.86952e-305	1.8674	0.443	0.008	1.04398e-300	Div RG	POLQ
6.04023e-285	2.19589	0.598	0.021	1.29496e-280	Div RG	CENPK
4.1004e-276	2.44747	0.615	0.023	8.79085e-272	Div RG	BRIP1
3.7031e-270	1.31566	0.254	0.001	7.93908e-266	Div RG	ESCO2
1.57232e-262	1.79715	0.393	0.007	3.3709e-258	Div RG	NCAPG
3.88096e-259	1.50696	0.303	0.003	8.32039e-255	Div RG	IQGAP3
1.47438e-257	1.57688	0.336	0.005	3.16092e-253	Div RG	FAM111B
2.64612e-254	1.31798	0.295	0.003	5.67302e-250	Div RG	NDC80
1.02625e-250	2.42633	0.492	0.015	2.20018e-246	Div RG	CENPF
5.36919e-246	1.37285	0.311	0.004	1.1511e-241	Div RG	RAD51AP1
1.16242e-242	1.51909	0.393	0.009	2.49212e-238	Div RG	CENPU
2.37826e-236	1.90962	0.369	0.008	5.09876e-232	Div RG	ASPM
4.34572e-234	1.51176	0.352	0.007	9.31679e-230	Div RG	BUB1B
2.38694e-227	1.70056	0.402	0.01	5.11736e-223	Div RG	KIF11
9.4226e-226	1.7026	0.467	0.015	2.02011e-221	Div RG	FANCD2
5.67957e-213	1.26261	0.27	0.004	1.21764e-208	Div RG	GTSE1
2.55919e-212	1.61328	0.336	0.007	5.48665e-208	Div RG	KIF4A
4.96344e-211	1.53978	0.361	0.009	1.06411e-206	Div RG	BRCA2
4.42563e-210	1.21455	0.295	0.005	9.48811e-206	Div RG	NUF2
1.87525e-208	1.8049	0.418	0.013	4.02035e-204	Div RG	NUSAP1
4.29093e-205	1.32214	0.27	0.004	9.19932e-201	Div RG	CDC25C
1.02147e-204	1.61263	0.369	0.01	2.18993e-200	Div RG	RTKN2
2.39537e-183	1.23762	0.287	0.006	5.13544e-179	Div RG	TACC3
9.08382e-183	1.41433	0.328	0.009	1.94748e-178	Div RG	XRCC2
5.98254e-178	1.40495	0.303	0.007	1.2826e-173	Div RG	CASC5
7.3136e-176	2.15258	0.557	0.033	1.56796e-171	Div RG	FANCA
2.10744e-170	1.14412	0.262	0.005	4.51813e-166	Div RG	MYBL1
6.64726e-167	1.55823	0.361	0.013	1.42511e-162	Div RG	ANLN
2.0426e-164	2.27367	0.598	0.043	4.37912e-160	Div RG	SMC4
2.5042e-164	2.55433	0.672	0.056	5.36876e-160	Div RG	HELLS
3.73879e-164	1.23834	0.262	0.006	8.01559e-160	Div RG	BUB1
8.80146e-157	1.32259	0.287	0.008	1.88695e-152	Div RG	CLSPN
9.34594e-155	1.98813	0.574	0.041	2.00368e-150	Div RG	KNTC1
2.05726e-153	1.46903	0.303	0.009	4.41056e-149	Div RG	CENPE
5.78179e-153	1.28601	0.311	0.01	1.23956e-148	Div RG	BLM
6.37904e-153	2.01916	0.549	0.039	1.3676e-148	Div RG	BRCA1
5.35471e-150	1.26341	0.279	0.008	1.148e-145	Div RG	KIAA1524
6.17845e-143	1.62664	0.451	0.026	1.3246e-138	Div RG	E2F7
7.99505e-139	1.30217	0.336	0.014	1.71406e-134	Div RG	CENPI
1.13382e-136	1.43953	0.361	0.017	2.43079e-132	Div RG	ECT2
8.74915e-132	1.78165	0.475	0.033	1.87573e-127	Div RG	NCAPG2
1.78339e-126	1.11663	0.27	0.009	3.8234e-122	Div RG	TICRR
5.23357e-126	2.3349	0.59	0.057	1.12202e-121	Div RG	ATAD2
1.08713e-122	1.3488	0.287	0.011	2.33069e-118	Div RG	STIL
2.62037e-117	1.54628	0.32	0.015	5.61781e-113	Div RG	MIS18BP1
3.42655e-117	1.64816	0.402	0.026	7.34617e-113	Div RG	ZGRF1
4.28569e-106	1.26423	0.295	0.015	9.1881e-102	Div RG	SGO2
2.53777e-101	1.43596	0.287	0.015	5.44073e-97	Div RG	SMC2
1.766e-100	1.7756	0.443	0.038	3.78613e-96	Div RG	POLE
3.02301e-97	1.12847	0.254	0.012	6.48104e-93	Div RG	GINS1
8.76314e-94	1.57713	0.352	0.025	1.87873e-89	Div RG	CIT
7.85449e-89	2.19322	0.648	0.1	1.68392e-84	Div RG	CENPP
6.25619e-87	1.14899	0.287	0.017	1.34126e-82	Div RG	RACGAP1
8.70567e-84	1.16165	0.303	0.021	1.86641e-79	Div RG	C21orf58
6.09087e-82	1.35734	0.32	0.023	1.30582e-77	Div RG	CHAF1A
9.18917e-82	1.37021	0.402	0.038	1.97007e-77	Div RG	CEP152
6.41255e-79	1.51479	0.434	0.047	1.37479e-74	Div RG	ATAD5
9.40763e-79	1.633	0.5	0.062	2.0169e-74	Div RG	BARD1
2.64026e-77	1.7953	0.607	0.095	5.66045e-73	Div RG	PRIM2
3.28375e-74	1.31436	0.279	0.02	7.04002e-70	Div RG	CHEK1
2.25213e-72	2.1774	0.672	0.135	4.82835e-68	Div RG	MMS22L
2.21231e-71	2.50516	0.73	0.163	4.74297e-67	Div RG	APOLD1
3.88874e-70	2.2224	0.746	0.161	8.33708e-66	Div RG	RP11-76I14.1
1.40775e-64	1.24707	0.369	0.041	3.01807e-60	Div RG	DNA2
8.51233e-63	1.36615	0.385	0.046	1.82496e-58	Div RG	CCDC18
1.11071e-62	1.39599	0.361	0.04	2.38125e-58	Div RG	FBLN7
9.45487e-62	1.09375	0.303	0.029	2.02703e-57	Div RG	MASTL
3.59489e-57	1.27677	0.311	0.033	7.70709e-53	Div RG	CENPJ
4.77552e-56	2.1254	0.582	0.123	1.02382e-51	Div RG	RFC3
3.20726e-55	1.33288	0.311	0.034	6.87605e-51	Div RG	RP1-167A14.2
1.1945e-53	1.77631	0.697	0.181	2.5609e-49	Div RG	POLA1
1.25763e-53	1.1219	0.262	0.025	2.69622e-49	Div RG	AC034193.5
2.41596e-53	1.21024	0.459	0.073	5.17959e-49	Div RG	SAE1
4.35531e-51	1.33129	0.287	0.031	9.33736e-47	Div RG	CTC-260E6.6
4.93978e-51	1.76214	0.91	0.336	1.05904e-46	Div RG	GLI3
2.84666e-49	1.36427	0.369	0.053	6.10296e-45	Div RG	TMEM194A
1.06497e-48	1.2946	0.385	0.058	2.28319e-44	Div RG	NCAPD3
8.56857e-48	1.47458	0.549	0.117	1.83702e-43	Div RG	C14orf145
5.87146e-47	1.33674	0.41	0.066	1.25878e-42	Div RG	STXBP6
1.07726e-46	1.21225	0.361	0.052	2.30954e-42	Div RG	LMNB1
2.96453e-46	1.2344	0.328	0.045	6.35565e-42	Div RG	WDHD1
1.60555e-45	0.965938	0.295	0.036	3.44214e-41	Div RG	RFWD3
5.85865e-45	1.32902	0.328	0.046	1.25604e-40	Div RG	AL163953.3
1.28085e-44	1.15611	0.32	0.044	2.74602e-40	Div RG	ZNF730
2.99775e-44	0.853008	0.279	0.034	6.42688e-40	Div RG	CKAP2
3.26924e-44	1.56392	0.623	0.158	7.00893e-40	Div RG	CNTLN
6.02976e-44	1.32483	0.393	0.066	1.29272e-39	Div RG	RBL1
1.04433e-43	1.57262	0.811	0.281	2.23893e-39	Div RG	CDH20
2.63366e-43	1.55663	0.459	0.093	5.6463e-39	Div RG	AC004158.2
1.1665e-42	1.19223	0.336	0.05	2.50085e-38	Div RG	FBLN1
1.51341e-42	1.62003	0.639	0.179	3.2446e-38	Div RG	EZH2
1.57797e-42	1.0412	0.254	0.029	3.383e-38	Div RG	RP11-726G1.2
5.94769e-42	1.20511	0.426	0.079	1.27513e-37	Div RG	LIG1
6.20083e-41	1.08238	0.344	0.054	1.3294e-36	Div RG	POLD3
5.76723e-40	1.58863	0.844	0.33	1.23644e-35	Div RG	RP11-436D23.1
2.49298e-39	1.16712	0.287	0.04	5.3447e-35	Div RG	RRM1
2.88768e-39	1.83747	0.639	0.183	6.1909e-35	Div RG	GLI2
4.83905e-38	1.43208	0.516	0.128	1.03744e-33	Div RG	SPATA5
5.86781e-38	1.24093	0.451	0.095	1.258e-33	Div RG	GLYATL2
2.07024e-36	1.35225	0.434	0.094	4.43838e-32	Div RG	VRK1
2.85767e-36	1.19659	0.877	0.331	6.12655e-32	Div RG	SLC1A3
7.26925e-36	1.06307	0.254	0.035	1.55845e-31	Div RG	C1orf112
1.26213e-34	1.13952	0.393	0.079	2.70587e-30	Div RG	RAD18
6.84893e-34	1.18172	0.369	0.072	1.46834e-29	Div RG	SMC1A
2.29387e-33	1.29541	0.328	0.06	4.91782e-29	Div RG	TMPO
3.27898e-33	1.48394	0.836	0.358	7.0298e-29	Div RG	NPAS3
4.13489e-33	1.3758	0.738	0.295	8.86479e-29	Div RG	NSD2
1.16663e-32	1.45018	0.402	0.086	2.50113e-28	Div RG	MOXD1
3.13598e-32	1.47434	0.82	0.386	6.72323e-28	Div RG	SHROOM3
4.75857e-32	1.37153	0.418	0.096	1.02019e-27	Div RG	PAX6
6.75869e-32	1.53391	0.82	0.394	1.44899e-27	Div RG	RAD51B
1.45356e-31	1.54552	0.902	0.476	3.11628e-27	Div RG	NKAIN3
2.92466e-31	1.28991	0.746	0.284	6.27017e-27	Div RG	PLCE1
3.33041e-31	1.11087	0.475	0.119	7.14006e-27	Div RG	AP001347.6
1.49194e-30	1.18659	0.385	0.085	3.19857e-26	Div RG	DNMT1
1.16919e-29	0.941351	0.336	0.067	2.50663e-25	Div RG	CMC2
1.57646e-29	1.26915	0.295	0.055	3.37978e-25	Div RG	PIEZO2
1.8218e-29	1.49461	0.779	0.371	3.90575e-25	Div RG	DLEU2
6.89532e-29	1.13667	0.369	0.082	1.47829e-24	Div RG	E2F3
8.79119e-29	1.15416	0.951	0.626	1.88474e-24	Div RG	SYNE2
4.22183e-28	1.24746	0.598	0.194	9.05118e-24	Div RG	SORCS1
1.75895e-27	1.43161	0.754	0.34	3.77101e-23	Div RG	PTN
2.69631e-27	1.20068	0.434	0.118	5.78061e-23	Div RG	FANCC
6.14146e-27	1.09399	0.762	0.313	1.31667e-22	Div RG	ZFHX4
1.38855e-26	1.14231	0.934	0.61	2.97692e-22	Div RG	GPC6
1.70576e-26	1.24911	0.582	0.206	3.65697e-22	Div RG	CEP192
1.90973e-26	0.929767	0.402	0.101	4.09427e-22	Div RG	SLF1
1.9515e-26	1.3105	0.566	0.195	4.18382e-22	Div RG	NASP
5.14398e-26	1.01397	0.41	0.105	1.10282e-21	Div RG	ELOVL2
6.20423e-26	0.979393	0.262	0.049	1.33013e-21	Div RG	NCAPD2
6.24551e-26	0.921125	0.27	0.051	1.33898e-21	Div RG	TUBA1B
6.32094e-26	1.18885	0.582	0.201	1.35515e-21	Div RG	LRRC3B
1.2628e-25	1.28572	0.443	0.128	2.70732e-21	Div RG	DEK
2.53426e-25	1.18781	0.885	0.446	5.4332e-21	Div RG	FBXL7
4.07693e-25	1.23841	0.672	0.259	8.74053e-21	Div RG	DACH1
5.61479e-25	1.0873	0.336	0.078	1.20376e-20	Div RG	ZNF385D
6.94757e-25	0.97999	0.352	0.085	1.48949e-20	Div RG	TBC1D31
2.10345e-24	1.13694	0.59	0.217	4.50958e-20	Div RG	PLCH1
2.15519e-24	1.0395	0.279	0.057	4.62051e-20	Div RG	RP11-120D5.1
3.304e-24	1.20529	0.861	0.477	7.08344e-20	Div RG	PTPRM
4.40732e-24	1.16509	0.328	0.077	9.44885e-20	Div RG	LAMA3
4.69923e-24	1.19797	0.836	0.489	1.00747e-19	Div RG	MAGI1
1.51486e-22	1.18595	0.656	0.276	3.2477e-18	Div RG	PRKDC
1.67626e-22	1.08633	0.467	0.148	3.59373e-18	Div RG	FANCL
3.01602e-22	1.05493	0.77	0.36	6.46604e-18	Div RG	FUT9
3.95777e-22	1.01157	0.631	0.235	8.48507e-18	Div RG	PRKD1
4.25748e-22	1.17522	0.598	0.229	9.12762e-18	Div RG	TOX
6.55672e-22	1.04938	0.361	0.099	1.40569e-17	Div RG	CEP78
8.5721e-22	0.711743	0.254	0.051	1.83777e-17	Div RG	RELL1
1.04097e-21	0.910355	0.27	0.058	2.23173e-17	Div RG	CTC-467M3.1
2.25718e-21	0.977465	0.27	0.06	4.83917e-17	Div RG	EGFR
2.53648e-21	0.880616	0.385	0.109	5.43796e-17	Div RG	RTTN
3.84353e-21	0.786232	0.311	0.075	8.24015e-17	Div RG	PBX3
5.21786e-21	0.972524	0.344	0.091	1.11866e-16	Div RG	KCNH1
7.74189e-21	0.97419	0.697	0.31	1.65978e-16	Div RG	TRIM9
1.05243e-20	0.762194	0.27	0.06	2.25632e-16	Div RG	ITGA2
1.19159e-20	0.997567	0.541	0.206	2.55465e-16	Div RG	CCDC14
1.36018e-20	0.922576	0.648	0.256	2.9161e-16	Div RG	AC018730.1
1.46181e-20	1.05062	0.426	0.136	3.13398e-16	Div RG	SUPT16H
1.64711e-20	1.09328	0.361	0.103	3.53124e-16	Div RG	CASP8AP2
1.87913e-20	1.0091	0.648	0.27	4.02866e-16	Div RG	LTBP1
3.02808e-20	1.18611	0.754	0.369	6.4919e-16	Div RG	ADGRV1
3.53444e-20	0.706835	0.262	0.058	7.57748e-16	Div RG	CARD8
4.86205e-20	1.01075	0.295	0.075	1.04238e-15	Div RG	RAD54B
5.99662e-20	1.18664	0.451	0.155	1.28562e-15	Div RG	CHSY3
6.49101e-20	0.863358	0.287	0.07	1.39161e-15	Div RG	HEG1
7.0451e-20	0.924401	0.279	0.066	1.5104e-15	Div RG	LAMA1
7.65975e-20	1.18688	0.623	0.297	1.64217e-15	Div RG	CDK5RAP2
1.49035e-19	0.912518	0.434	0.139	3.19517e-15	Div RG	MEGF10
2.03289e-19	1.24027	0.795	0.439	4.35832e-15	Div RG	WWOX
2.28247e-19	1.11988	0.549	0.222	4.89339e-15	Div RG	UTRN
2.91921e-19	1.02252	0.721	0.345	6.25849e-15	Div RG	MPPED2
3.65138e-19	0.900119	0.59	0.241	7.82819e-15	Div RG	VIM
3.73548e-19	0.70997	0.844	0.389	8.0085e-15	Div RG	SOX6
3.92101e-19	1.08846	0.672	0.342	8.40625e-15	Div RG	FUS
5.59255e-19	1.04805	0.639	0.271	1.19899e-14	Div RG	TMEM132B
7.53308e-19	0.991455	0.73	0.371	1.61502e-14	Div RG	ZEB1
8.65241e-19	0.937355	0.549	0.214	1.85499e-14	Div RG	MOB3B
8.6639e-19	1.08136	0.762	0.421	1.85745e-14	Div RG	FHOD3
1.4655e-18	0.814694	0.5	0.179	3.14189e-14	Div RG	LRP4
1.95473e-18	0.915751	0.303	0.081	4.19075e-14	Div RG	HMGA2
4.86887e-18	0.94202	0.385	0.12	1.04384e-13	Div RG	POU3F2
5.18569e-18	1.00194	0.418	0.14	1.11176e-13	Div RG	COL4A2
6.53298e-18	0.97246	0.484	0.179	1.40061e-13	Div RG	ZNF83
7.86821e-18	1.0148	0.279	0.072	1.68687e-13	Div RG	MFGE8
8.11447e-18	0.912864	0.418	0.143	1.73966e-13	Div RG	SPECC1
8.44912e-18	0.967066	0.533	0.213	1.81141e-13	Div RG	PKP4
1.34739e-17	1.08513	0.689	0.351	2.88867e-13	Div RG	ATRNL1
3.8241e-17	0.855711	0.254	0.063	8.19848e-13	Div RG	GJC1
3.8862e-17	1.04645	0.352	0.11	8.33162e-13	Div RG	EVA1C
6.70293e-17	1.04347	0.41	0.144	1.43704e-12	Div RG	TBC1D1
6.83019e-17	0.85645	0.869	0.56	1.46432e-12	Div RG	MIR99AHG
1.18245e-16	1.07178	0.32	0.094	2.53505e-12	Div RG	NOTCH1
1.40119e-16	0.865765	0.352	0.112	3.00401e-12	Div RG	ABHD3
3.01603e-16	0.634368	0.885	0.513	6.46606e-12	Div RG	PARD3B
3.11639e-16	0.736872	0.32	0.095	6.68123e-12	Div RG	CCDC138
5.29357e-16	0.957343	0.68	0.372	1.13489e-11	Div RG	SPIDR
6.67445e-16	0.93479	0.369	0.125	1.43093e-11	Div RG	SFXN5
9.6846e-16	0.853757	0.828	0.538	2.07628e-11	Div RG	TSPAN5
1.02312e-15	0.896517	0.484	0.193	2.19347e-11	Div RG	SH3RF1
1.0458e-15	0.867548	0.369	0.125	2.2421e-11	Div RG	PREX2
1.15808e-15	1.08249	0.508	0.215	2.48281e-11	Div RG	SNCAIP
1.63187e-15	0.835036	0.795	0.492	3.49856e-11	Div RG	QKI
1.63812e-15	0.863677	0.385	0.135	3.51197e-11	Div RG	DDAH1
1.65892e-15	0.66399	0.279	0.077	3.55655e-11	Div RG	NUP85
1.74131e-15	0.712098	0.262	0.071	3.73319e-11	Div RG	ZNF519
2.92988e-15	0.874604	0.828	0.523	6.28136e-11	Div RG	PTPRZ1
3.14114e-15	0.852041	0.385	0.136	6.7343e-11	Div RG	H2AFY
3.23755e-15	1.27542	0.443	0.18	6.94099e-11	Div RG	CDK6
4.65132e-15	0.938834	0.451	0.177	9.97196e-11	Div RG	STK3
4.99935e-15	0.618776	0.279	0.079	1.07181e-10	Div RG	RP11-225L12.2
5.47607e-15	0.758864	0.639	0.296	1.17402e-10	Div RG	GPM6B
7.40788e-15	0.943591	0.484	0.202	1.58818e-10	Div RG	CKAP5
7.50838e-15	0.917666	0.557	0.26	1.60972e-10	Div RG	IPO9
9.60938e-15	0.891187	0.336	0.109	2.06016e-10	Div RG	ZNF718
1.14308e-14	0.885005	0.508	0.213	2.45064e-10	Div RG	SVIL
1.27952e-14	0.806892	0.459	0.174	2.74316e-10	Div RG	C14orf23
1.28708e-14	0.632486	0.287	0.084	2.75937e-10	Div RG	THSD4
1.41184e-14	0.861714	0.369	0.129	3.02685e-10	Div RG	CKB
1.63149e-14	0.83051	0.41	0.151	3.49774e-10	Div RG	SSX2IP
2.11183e-14	0.788694	0.475	0.193	4.52756e-10	Div RG	EPHB2
2.76398e-14	0.831375	0.467	0.19	5.92569e-10	Div RG	ARNT2
3.1845e-14	0.898676	0.615	0.31	6.82724e-10	Div RG	CHD7
5.60433e-14	0.708063	0.762	0.427	1.20151e-09	Div RG	ASAP1
6.26672e-14	0.873702	0.451	0.187	1.34352e-09	Div RG	MPHOSPH9
1.09124e-13	0.854253	0.352	0.123	2.33951e-09	Div RG	MTAP
1.19961e-13	1.01824	0.475	0.211	2.57184e-09	Div RG	ACTR3B
1.32272e-13	0.939525	0.279	0.088	2.83577e-09	Div RG	CGGBP1
1.43186e-13	0.872501	0.598	0.302	3.06977e-09	Div RG	RANBP17
1.73127e-13	0.857035	0.533	0.239	3.71166e-09	Div RG	DOK5
1.80011e-13	0.889578	0.623	0.325	3.85927e-09	Div RG	TMTC2
2.00796e-13	0.870049	0.451	0.185	4.30487e-09	Div RG	ABTB2
2.04947e-13	0.744075	0.295	0.093	4.39385e-09	Div RG	CARHSP1
2.33338e-13	0.772333	0.295	0.095	5.00253e-09	Div RG	CCDC109B
2.51392e-13	0.862281	0.418	0.17	5.38959e-09	Div RG	SACS
2.72801e-13	0.898232	0.369	0.135	5.84858e-09	Div RG	PEG10
2.76244e-13	0.78554	0.541	0.254	5.92239e-09	Div RG	RB1
2.79265e-13	0.817771	0.549	0.259	5.98717e-09	Div RG	DOCK1
2.79955e-13	1.07354	0.254	0.076	6.00195e-09	Div RG	KLHDC8A
3.31495e-13	0.806048	0.525	0.244	7.10693e-09	Div RG	MID1
3.56033e-13	0.858121	0.377	0.141	7.63298e-09	Div RG	GRID2
3.5745e-13	0.851892	0.443	0.185	7.66337e-09	Div RG	SEMA5B
4.10525e-13	0.896821	0.525	0.251	8.80124e-09	Div RG	TRIM24
4.60271e-13	0.744661	0.803	0.491	9.86775e-09	Div RG	MEIS2
5.71448e-13	0.521088	0.443	0.17	1.22513e-08	Div RG	TNC
5.92463e-13	0.863295	0.295	0.096	1.27018e-08	Div RG	LIN54
5.92474e-13	0.571088	0.254	0.075	1.27021e-08	Div RG	TPM4
6.35225e-13	0.789945	0.295	0.097	1.36186e-08	Div RG	USP13
6.5409e-13	0.968957	0.385	0.151	1.4023e-08	Div RG	CELSR1
7.90163e-13	0.680782	0.91	0.704	1.69403e-08	Div RG	TTC28
9.46617e-13	0.754385	0.328	0.114	2.02945e-08	Div RG	BMPR1B
9.96106e-13	0.70834	0.262	0.081	2.13555e-08	Div RG	RNF168
1.07779e-12	0.656043	0.254	0.078	2.31068e-08	Div RG	PRDM5
1.56978e-12	0.853945	0.443	0.189	3.36545e-08	Div RG	GAB1
1.60874e-12	0.680927	0.262	0.082	3.44898e-08	Div RG	RP11-255H23.2
2.03236e-12	0.756984	0.344	0.127	4.35718e-08	Div RG	NPAT
2.58394e-12	0.76635	0.475	0.214	5.5397e-08	Div RG	RP11-12J10.3
2.94797e-12	0.806781	0.369	0.148	6.32016e-08	Div RG	ZRANB3
4.1314e-12	0.783751	0.639	0.335	8.85731e-08	Div RG	LDLRAD3
4.16756e-12	0.841162	0.32	0.118	8.93483e-08	Div RG	TMTC4
4.63997e-12	0.782661	0.516	0.247	9.94763e-08	Div RG	ST6GALNAC5
5.48561e-12	0.822569	0.754	0.471	1.17606e-07	Div RG	SLC35F1
6.22939e-12	0.619715	0.525	0.24	1.33552e-07	Div RG	CRB1
6.62546e-12	0.86014	0.434	0.187	1.42043e-07	Div RG	BOC
7.50821e-12	0.6781	0.434	0.182	1.60968e-07	Div RG	STRA6
7.72277e-12	0.873369	0.697	0.417	1.65569e-07	Div RG	NRG1
9.18997e-12	0.774306	0.598	0.314	1.97024e-07	Div RG	PALLD
1.01118e-11	0.777027	0.607	0.312	2.16787e-07	Div RG	FAT3
1.03199e-11	0.794947	0.516	0.247	2.21249e-07	Div RG	SEL1L3
1.05046e-11	0.714895	0.262	0.085	2.25208e-07	Div RG	DNAJC9
1.09451e-11	0.97305	0.713	0.457	2.34651e-07	Div RG	NRCAM
1.21718e-11	0.815998	0.451	0.201	2.60952e-07	Div RG	TLE1
2.12781e-11	0.939791	0.434	0.202	4.56181e-07	Div RG	SCLT1
2.30579e-11	0.85652	0.557	0.29	4.94339e-07	Div RG	NAALADL2
2.46228e-11	0.702299	0.295	0.105	5.27887e-07	Div RG	RNF180
2.50976e-11	0.962129	0.574	0.301	5.38068e-07	Div RG	ZNF536
2.89821e-11	0.545037	0.59	0.285	6.21347e-07	Div RG	ZFPM2
3.80145e-11	0.836256	0.475	0.232	8.14993e-07	Div RG	RIF1
4.26609e-11	0.669099	0.582	0.299	9.14606e-07	Div RG	NEGR1
5.20986e-11	0.806358	0.443	0.198	1.11694e-06	Div RG	ADGRL2
5.67738e-11	0.749615	0.336	0.132	1.21717e-06	Div RG	GMPS
6.08299e-11	0.676265	0.557	0.28	1.30413e-06	Div RG	RP11-384F7.2
6.66368e-11	0.611389	0.303	0.11	1.42863e-06	Div RG	NEDD4
7.21627e-11	0.51402	0.32	0.118	1.5471e-06	Div RG	PSAT1
7.3276e-11	0.816688	0.336	0.135	1.57096e-06	Div RG	SOX2
7.77876e-11	0.758145	0.648	0.392	1.66769e-06	Div RG	SIPA1L1
8.42609e-11	0.562831	0.926	0.677	1.80647e-06	Div RG	ADGRB3
1.1515e-10	0.651393	0.434	0.191	2.4687e-06	Div RG	YAP1
1.73453e-10	0.865677	0.377	0.164	3.71865e-06	Div RG	NDUFAF6
1.83585e-10	0.692769	0.254	0.087	3.93588e-06	Div RG	GNB4
2.35649e-10	0.598414	0.459	0.204	5.05207e-06	Div RG	SLC4A4
2.66171e-10	0.583933	0.27	0.096	5.70644e-06	Div RG	CEP162
2.86466e-10	0.551424	0.377	0.159	6.14155e-06	Div RG	DCP2
3.33986e-10	0.637747	0.311	0.122	7.16033e-06	Div RG	CEP295
3.66665e-10	0.65328	0.385	0.169	7.86093e-06	Div RG	BCL2
3.72047e-10	0.806744	0.27	0.101	7.97631e-06	Div RG	XYLB
4.79082e-10	0.825271	0.5	0.256	1.0271e-05	Div RG	RP11-7O11.7
4.83664e-10	0.747639	0.426	0.201	1.03693e-05	Div RG	SMC3
5.53251e-10	0.619596	0.631	0.331	1.18611e-05	Div RG	VCAN
5.72967e-10	0.724497	0.336	0.135	1.22838e-05	Div RG	PDE3B
6.09605e-10	0.579441	0.861	0.616	1.30693e-05	Div RG	ZBTB20
6.76319e-10	0.692179	0.459	0.219	1.44996e-05	Div RG	ITGB8
7.07492e-10	0.852636	0.377	0.166	1.51679e-05	Div RG	FAT1
7.15178e-10	0.693027	0.713	0.449	1.53327e-05	Div RG	PDE4B
8.02396e-10	0.581977	0.311	0.119	1.72026e-05	Div RG	HS6ST2
9.33284e-10	0.736615	0.77	0.532	2.00087e-05	Div RG	PCM1
1.02443e-09	0.615417	0.844	0.57	2.19627e-05	Div RG	NCAM1
1.23584e-09	0.785042	0.492	0.257	2.64951e-05	Div RG	TLN2
1.29986e-09	0.661893	0.451	0.222	2.78678e-05	Div RG	AHI1
1.63835e-09	0.555321	0.377	0.166	3.51245e-05	Div RG	SUZ12
1.63948e-09	0.603025	0.41	0.187	3.51487e-05	Div RG	ZNF804A
2.11764e-09	0.570835	0.254	0.092	4.54001e-05	Div RG	DPY19L4
2.13596e-09	0.635458	0.262	0.096	4.57928e-05	Div RG	RP11-266O8.1
2.3732e-09	0.589979	0.607	0.33	5.08791e-05	Div RG	FARP1
2.5251e-09	0.642886	0.295	0.118	5.41356e-05	Div RG	S100PBP
2.54952e-09	0.826571	0.459	0.242	5.46591e-05	Div RG	HP1BP3
3.46511e-09	0.571327	0.279	0.107	7.42884e-05	Div RG	RPA1
3.50156e-09	0.856122	0.484	0.266	7.50699e-05	Div RG	ASAP2
3.55777e-09	0.524425	0.295	0.114	7.62749e-05	Div RG	SKA2
3.75658e-09	0.763609	0.451	0.226	8.05374e-05	Div RG	TTC7B
3.88148e-09	0.683151	0.5	0.271	8.3215e-05	Div RG	PDE8A
4.09135e-09	0.694074	0.41	0.194	8.77145e-05	Div RG	IQGAP2
4.16176e-09	0.673603	0.77	0.537	8.92239e-05	Div RG	SETBP1
4.4727e-09	0.559573	0.566	0.299	9.58902e-05	Div RG	CREB5
5.38199e-09	0.619087	0.467	0.239	0.000115385	Div RG	CEP112
5.77707e-09	0.629034	0.607	0.344	0.000123855	Div RG	SAMD4A
5.83947e-09	0.502695	0.393	0.178	0.000125192	Div RG	TLE4
6.357e-09	0.579537	0.311	0.127	0.000136288	Div RG	PREX1
6.70837e-09	0.646454	0.418	0.203	0.000143821	Div RG	KPNB1
7.20016e-09	0.527264	0.393	0.182	0.000154364	Div RG	SLF2
7.36648e-09	0.817426	0.41	0.202	0.00015793	Div RG	NLGN4X
7.87884e-09	0.587833	0.639	0.39	0.000168914	Div RG	CDKAL1
9.67028e-09	0.628726	0.377	0.174	0.000207321	Div RG	ITGB3BP
1.10376e-08	0.541593	0.27	0.105	0.000236635	Div RG	EBF4
1.20721e-08	0.763609	0.311	0.135	0.000258814	Div RG	CCP110
1.50909e-08	0.692372	0.426	0.215	0.000323533	Div RG	PHYHIPL
1.56809e-08	0.511662	0.451	0.223	0.000336182	Div RG	NUCKS1
1.57184e-08	0.6315	0.467	0.244	0.000336986	Div RG	ALMS1
1.64742e-08	0.569792	0.27	0.107	0.00035319	Div RG	NUP205
1.71401e-08	0.518934	0.5	0.258	0.000367466	Div RG	PLEKHG1
1.71724e-08	0.698563	0.533	0.303	0.00036816	Div RG	MBNL1
1.87677e-08	0.667569	0.254	0.098	0.000402361	Div RG	FADS2
1.97275e-08	0.584138	0.566	0.321	0.000422939	Div RG	PELI2
2.04944e-08	0.559199	0.549	0.297	0.00043938	Div RG	ROCK2
2.05413e-08	0.60041	0.402	0.194	0.000440385	Div RG	EXOC6
2.07176e-08	0.662746	0.566	0.307	0.000444164	Div RG	COL11A1
2.18965e-08	0.602367	0.451	0.232	0.000469439	Div RG	ZHX3
2.20949e-08	0.648892	0.336	0.152	0.000473692	Div RG	SMARCC2
2.43594e-08	0.676972	0.385	0.185	0.000522241	Div RG	RAD21
2.57364e-08	0.507356	0.869	0.649	0.000551762	Div RG	PBX1
2.74395e-08	0.694598	0.664	0.432	0.000588276	Div RG	PHIP
2.83879e-08	0.439536	0.27	0.105	0.000608609	Div RG	PDE3A
3.23178e-08	0.610384	0.557	0.315	0.000692861	Div RG	FUT8
3.4838e-08	0.668131	0.607	0.385	0.000746891	Div RG	SCMH1
4.0287e-08	0.508026	0.459	0.231	0.000863714	Div RG	EFNB2
4.24674e-08	0.500556	0.566	0.325	0.00091046	Div RG	PDS5A
4.3304e-08	0.527705	0.295	0.124	0.000928394	Div RG	FGFR1OP
4.6097e-08	0.743636	0.582	0.359	0.000988274	Div RG	SLC1A2
5.05392e-08	0.626825	0.492	0.265	0.00108351	Div RG	RP11-307N16.6
5.06391e-08	0.557369	0.361	0.171	0.00108565	Div RG	SRSF4
5.10947e-08	0.77916	0.32	0.141	0.00109542	Div RG	NR2F1
5.13222e-08	0.799492	0.418	0.216	0.0011003	Div RG	LINC00511
5.99368e-08	0.520209	0.443	0.223	0.00128499	Div RG	LRIG1
6.06162e-08	0.481695	0.648	0.388	0.00129955	Div RG	SMCHD1
6.24351e-08	0.468393	0.869	0.667	0.00133855	Div RG	PLCB1
6.28138e-08	0.825023	0.254	0.106	0.00134667	Div RG	KIAA1841
7.341e-08	0.573871	0.254	0.103	0.00157384	Div RG	AZIN1
7.54472e-08	0.608136	0.262	0.109	0.00161751	Div RG	NUP107
7.55345e-08	0.512567	0.279	0.117	0.00161938	Div RG	APAF1
7.56779e-08	0.551806	0.541	0.315	0.00162246	Div RG	ERBIN
8.15218e-08	0.569524	0.27	0.113	0.00174775	Div RG	TFDP1
8.80813e-08	0.497573	0.525	0.289	0.00188837	Div RG	ZNF704
8.85858e-08	0.654691	0.352	0.169	0.00189919	Div RG	CNTRL
1.00451e-07	0.465387	0.377	0.181	0.00215357	Div RG	VPS45
1.03675e-07	0.537955	0.68	0.411	0.00222268	Div RG	NOS1AP
1.07098e-07	0.574268	0.451	0.236	0.00229606	Div RG	TNPO3
1.09321e-07	0.656272	0.418	0.216	0.00234373	Div RG	VAV2
1.1702e-07	0.592625	0.639	0.408	0.0025088	Div RG	FOXP1
1.21637e-07	0.672396	0.344	0.163	0.00260777	Div RG	SLCO5A1
1.24959e-07	0.401857	0.574	0.318	0.00267899	Div RG	PRDM16
1.28005e-07	0.341862	0.467	0.245	0.0027443	Div RG	RGS6
1.32593e-07	0.539478	0.68	0.443	0.00284267	Div RG	45546
1.33053e-07	0.499231	0.385	0.192	0.00285253	Div RG	CDYL
1.38541e-07	0.597095	0.434	0.227	0.00297018	Div RG	RALY
1.39144e-07	0.436623	0.713	0.45	0.00298311	Div RG	CTBP2
1.51462e-07	0.559078	0.352	0.172	0.00324719	Div RG	ULK2
1.54207e-07	0.542967	0.262	0.109	0.00330604	Div RG	MAP3K20
1.67917e-07	0.444165	0.82	0.54	0.00359996	Div RG	ODZ4
1.78034e-07	0.491578	0.475	0.249	0.00381687	Div RG	FGFR1
2.15432e-07	0.391722	0.943	0.739	0.00461865	Div RG	NFIA
2.15856e-07	0.557844	0.27	0.118	0.00462773	Div RG	HSPB11
2.56744e-07	0.69799	0.434	0.24	0.00550434	Div RG	MYRIP
2.60528e-07	0.56441	0.426	0.223	0.00558546	Div RG	EEPD1
2.694e-07	0.531488	0.262	0.111	0.00577566	Div RG	LRIG3
2.71081e-07	0.462725	0.27	0.116	0.00581171	Div RG	MRC2
2.81716e-07	0.436892	0.32	0.148	0.00603971	Div RG	RP11-432B6.3
2.92854e-07	0.527033	0.303	0.136	0.00627851	Div RG	TOX3
3.0646e-07	0.437591	0.426	0.218	0.00657019	Div RG	BAZ1B
3.07371e-07	0.495114	0.385	0.191	0.00658973	Div RG	MSH2
3.11018e-07	0.56161	0.582	0.356	0.00666792	Div RG	NSMCE2
3.29333e-07	0.647913	0.492	0.276	0.00706056	Div RG	HNRNPD
3.4933e-07	0.504785	0.328	0.154	0.00748928	Div RG	ETV1
3.49681e-07	0.565541	0.5	0.289	0.00749681	Div RG	STAG1
3.52089e-07	0.740095	0.254	0.109	0.00754844	Div RG	MYO16
3.75375e-07	0.399055	0.492	0.261	0.00804767	Div RG	TRPS1
3.96092e-07	0.431556	0.836	0.625	0.00849181	Div RG	NEDD4L
4.01216e-07	0.432993	0.648	0.409	0.00860167	Div RG	MYH10
4.35566e-07	0.484302	0.697	0.483	0.00933811	Div RG	BICD1
4.71115e-07	0.43218	0.254	0.106	0.0101002	Div RG	CEP57L1
4.76446e-07	0.715617	0.279	0.125	0.0102145	Div RG	DCBLD2
5.23221e-07	0.564802	0.254	0.109	0.0112173	Div RG	PARP1
5.50945e-07	0.517709	0.311	0.15	0.0118117	Div RG	CNOT10
5.54429e-07	0.621263	0.5	0.287	0.0118864	Div RG	CCND2
6.20504e-07	0.64086	0.361	0.185	0.013303	Div RG	PMS1
6.36891e-07	0.5227	0.369	0.182	0.0136543	Div RG	LHX2
7.66783e-07	0.415648	0.893	0.658	0.0164391	Div RG	NLGN1
8.42198e-07	0.528423	0.393	0.206	0.0180559	Div RG	MFSD14C
8.75261e-07	0.488929	0.459	0.251	0.0187647	Div RG	PAG1
8.85693e-07	0.794273	0.32	0.161	0.0189884	Div RG	NFIC
8.89962e-07	0.490068	0.254	0.109	0.0190799	Div RG	ZNF682
1.01558e-06	0.616252	0.492	0.29	0.0217731	Div RG	KIAA1958
1.1648e-06	0.694094	0.377	0.201	0.0249721	Div RG	CBX5
1.21469e-06	0.649504	0.254	0.113	0.0260418	Div RG	YPEL1
1.29716e-06	0.500293	0.738	0.525	0.0278098	Div RG	LSAMP
1.39827e-06	0.448697	0.344	0.172	0.0299775	Div RG	ZMAT1
1.44275e-06	0.469788	0.287	0.132	0.0309312	Div RG	EPB41L2
1.63487e-06	0.335603	0.27	0.121	0.0350501	Div RG	CEP89
1.64553e-06	0.466006	0.295	0.138	0.0352785	Div RG	PTMA
1.75446e-06	0.568723	0.525	0.319	0.0376139	Div RG	DLG1
1.81897e-06	0.577483	0.254	0.113	0.038997	Div RG	GNG4
1.97433e-06	0.52661	0.443	0.25	0.0423277	Div RG	MYO9B
1.98244e-06	0.374223	0.254	0.11	0.0425016	Div RG	MEIS1
2.13168e-06	0.674739	0.295	0.143	0.045701	Div RG	SOGA1
2.19381e-06	0.517651	0.336	0.17	0.0470331	Div RG	SRSF10
2.21247e-06	0.512512	0.295	0.14	0.0474332	Div RG	POLH
2.57549e-06	0.50226	0.254	0.113	0.0552159	Div RG	SLC20A1
2.64358e-06	0.494575	0.287	0.133	0.0566757	Div RG	RP11-90J7.3
2.77547e-06	0.579404	0.295	0.147	0.0595032	Div RG	FAM184A
2.79635e-06	0.489238	0.426	0.244	0.059951	Div RG	CTDSPL2
3.12745e-06	0.633123	0.426	0.25	0.0670494	Div RG	MTHFD1L
3.13547e-06	0.424857	0.426	0.234	0.0672214	Div RG	SH3PXD2B
3.19009e-06	0.522141	0.484	0.287	0.0683924	Div RG	KLF12
3.21402e-06	0.427527	0.508	0.295	0.0689053	Div RG	FHIT
3.23649e-06	0.648831	0.311	0.159	0.0693872	Div RG	REV1
3.29945e-06	0.472284	0.648	0.417	0.070737	Div RG	PUM2
3.39234e-06	0.483895	0.254	0.114	0.0727284	Div RG	CSE1L
3.48536e-06	0.471951	0.262	0.122	0.0747227	Div RG	BCL7C
3.56455e-06	0.357232	0.27	0.123	0.0764203	Div RG	ETV6
3.80692e-06	0.529314	0.303	0.15	0.0816165	Div RG	FSTL1
3.95861e-06	0.584279	0.393	0.215	0.0848686	Div RG	DOT1L
3.97177e-06	0.464187	0.279	0.133	0.0851509	Div RG	CENPC
4.08789e-06	0.410115	0.623	0.386	0.0876403	Div RG	PARD3
4.09777e-06	0.537149	0.672	0.478	0.087852	Div RG	FRYL
4.20073e-06	0.611012	0.484	0.29	0.0900594	Div RG	PDE10A
4.49289e-06	0.521212	0.279	0.137	0.096323	Div RG	ANO6
4.67017e-06	0.408596	0.287	0.137	0.100124	Div RG	SLC44A2
5.45961e-06	0.567516	0.279	0.135	0.117049	Div RG	KB-1507C5.2
5.56798e-06	0.487754	0.393	0.219	0.119372	Div RG	SPECC1L
6.12997e-06	0.459896	0.426	0.245	0.13142	Div RG	ELP4
6.36876e-06	0.637404	0.295	0.151	0.13654	Div RG	RFC1
6.93357e-06	0.545857	0.656	0.451	0.148649	Div RG	ADK
7.18149e-06	0.379669	0.352	0.185	0.153964	Div RG	NAA16
7.41627e-06	0.461062	0.607	0.404	0.158998	Div RG	POU2F1
7.51892e-06	0.495795	0.303	0.154	0.161198	Div RG	KIAA0922
7.59137e-06	0.343354	0.607	0.376	0.162751	Div RG	PTBP2
7.66715e-06	0.572647	0.434	0.253	0.164376	Div RG	NOTCH2
8.12408e-06	0.469158	0.262	0.124	0.174172	Div RG	FEZ1
8.65428e-06	0.292446	0.27	0.127	0.185539	Div RG	AGPS
8.88751e-06	0.564735	0.467	0.279	0.190539	Div RG	MED12L
9.01677e-06	0.537945	0.639	0.462	0.193311	Div RG	FAF1
9.14915e-06	0.650422	0.311	0.16	0.196149	Div RG	LNPEP
9.51392e-06	0.574901	0.557	0.379	0.203969	Div RG	RP3-487J7.2
9.70779e-06	0.464673	0.475	0.282	0.208125	Div RG	UGGT2
9.82056e-06	0.553283	0.254	0.122	0.210543	Div RG	HMGXB4
1.0361e-05	0.63636	0.5	0.326	0.22213	Div RG	NAP1L1
1.04111e-05	0.598065	0.385	0.224	0.223204	Div RG	RP11-485F13.1
1.05943e-05	0.556732	0.393	0.222	0.227131	Div RG	SPATA6
1.1278e-05	0.566246	0.59	0.398	0.241788	Div RG	HNRNPA2B1
1.13304e-05	0.431492	0.336	0.177	0.242912	Div RG	SP3
1.22512e-05	0.445794	0.344	0.18	0.262653	Div RG	RFFL
1.24515e-05	0.486372	0.393	0.223	0.266947	Div RG	DPYSL5
1.2863e-05	0.524806	0.59	0.415	0.27577	Div RG	IGF2BP3
1.32952e-05	0.352416	0.361	0.192	0.285037	Div RG	TRA2B
1.33789e-05	0.433486	0.311	0.158	0.286831	Div RG	CDH23
1.39805e-05	0.394629	0.262	0.125	0.299729	Div RG	SRSF3
1.65233e-05	0.496345	0.311	0.164	0.354243	Div RG	TXNRD1
1.75836e-05	0.433671	0.598	0.411	0.376975	Div RG	CECR2
1.88601e-05	0.413241	0.311	0.162	0.404341	Div RG	ZNF827
1.934e-05	0.425207	0.41	0.238	0.414629	Div RG	PHACTR4
2.0892e-05	0.3403	0.254	0.122	0.447903	Div RG	PTGFRN
2.09401e-05	0.441527	0.5	0.309	0.448935	Div RG	FARS2
2.22301e-05	0.429371	0.607	0.424	0.476591	Div RG	TBC1D5
2.22425e-05	0.58591	0.254	0.126	0.476857	Div RG	EIF2AK2
2.24371e-05	0.51099	0.459	0.274	0.481029	Div RG	MAST4
2.30809e-05	0.629465	0.5	0.326	0.49483	Div RG	SFPQ
2.31894e-05	0.359267	0.631	0.422	0.497158	Div RG	SMARCC1
2.33303e-05	0.264151	0.344	0.181	0.500179	Div RG	OXR1
2.46819e-05	0.334304	0.475	0.282	0.529154	Div RG	CD47
2.48727e-05	0.514466	0.262	0.13	0.533246	Div RG	ADAM22
2.49209e-05	0.458423	0.336	0.183	0.534278	Div RG	SRBD1
2.53618e-05	0.54064	0.369	0.216	0.543732	Div RG	NSRP1
2.55683e-05	0.542911	0.287	0.149	0.548159	Div RG	ACTB
2.57202e-05	0.467762	0.549	0.339	0.551416	Div RG	FAM171B
2.73794e-05	0.52392	0.451	0.275	0.586987	Div RG	STAG2
2.7529e-05	0.516715	0.516	0.341	0.590194	Div RG	SMC5
2.85908e-05	0.502541	0.303	0.161	0.612959	Div RG	RAPH1
2.92953e-05	0.456554	0.434	0.268	0.628061	Div RG	AIG1
3.04812e-05	0.423139	0.336	0.18	0.653486	Div RG	PTCHD4
3.06498e-05	0.486879	0.344	0.193	0.657102	Div RG	GOLIM4
3.32176e-05	0.387773	0.648	0.454	0.712152	Div RG	PSD3
3.35481e-05	0.438169	0.361	0.201	0.719238	Div RG	SESTD1
3.36387e-05	0.607913	0.32	0.177	0.72118	Div RG	NR2C2
3.4594e-05	0.47422	0.336	0.184	0.74166	Div RG	FNIP2
3.46373e-05	0.44368	0.279	0.144	0.742588	Div RG	TTYH3
3.5969e-05	0.466823	0.648	0.465	0.77114	Div RG	PRKCA
3.61476e-05	0.368127	0.434	0.252	0.774968	Div RG	MAST2
3.68945e-05	0.466957	0.303	0.161	0.790982	Div RG	EPC2
3.69038e-05	0.467976	0.615	0.415	0.79118	Div RG	CDK14
3.78832e-05	0.554571	0.484	0.309	0.812179	Div RG	BMPR1A
3.8297e-05	0.498826	0.303	0.164	0.821049	Div RG	ZDHHC21
3.89051e-05	0.542447	0.557	0.386	0.834086	Div RG	SMARCA2
4.20624e-05	0.382857	0.557	0.361	0.901775	Div RG	ZMIZ1
4.30206e-05	0.394112	0.377	0.214	0.922318	Div RG	TCF7L1
4.42985e-05	0.398899	0.303	0.16	0.949716	Div RG	FOXN2
4.60696e-05	0.508241	0.459	0.286	0.987686	Div RG	XRCC5
4.84282e-05	0.337628	0.402	0.233	1	Div RG	NFE2L2
4.9071e-05	0.444907	0.516	0.35	1	Div RG	PHLPP1
4.9959e-05	0.534877	0.344	0.197	1	Div RG	BMP2K
5.14883e-05	0.531889	0.467	0.301	1	Div RG	TRERF1
5.15088e-05	0.323365	0.721	0.553	1	Div RG	SDK1
5.59849e-05	0.406708	0.303	0.164	1	Div RG	ATR
6.01275e-05	0.440733	0.426	0.26	1	Div RG	ARID1A
6.32744e-05	0.401611	0.32	0.176	1	Div RG	TMBIM6
6.3356e-05	0.382052	0.434	0.262	1	Div RG	RAF1
6.41219e-05	0.469733	0.287	0.153	1	Div RG	ZNF236
6.57416e-05	0.475422	0.402	0.245	1	Div RG	ILF3
6.72572e-05	0.323602	0.303	0.162	1	Div RG	NISCH
7.04306e-05	0.340294	0.426	0.249	1	Div RG	STARD9
7.34658e-05	0.331928	0.27	0.141	1	Div RG	PCBP2
7.87024e-05	0.372057	0.27	0.141	1	Div RG	PCNT
8.03482e-05	0.388957	0.254	0.13	1	Div RG	KLHL22
8.06279e-05	0.434061	0.426	0.259	1	Div RG	AC087859.1
8.28167e-05	0.471005	0.369	0.217	1	Div RG	BACH1
8.4711e-05	0.577399	0.393	0.241	1	Div RG	HIP1
8.61281e-05	0.366268	0.402	0.239	1	Div RG	OLA1
9.27073e-05	0.452922	0.459	0.294	1	Div RG	RP1-80B9.2
9.54974e-05	0.489784	0.377	0.225	1	Div RG	KCNN3
0.000106559	0.307935	0.549	0.342	1	Div RG	SEMA6A
0.000108657	0.358697	0.459	0.292	1	Div RG	TTLL5
0.000109843	0.379969	0.295	0.16	1	Div RG	MARCKS
0.000113707	0.393874	0.262	0.138	1	Div RG	SIMC1
0.000114321	0.419066	0.311	0.174	1	Div RG	ATG4B
0.000115519	0.380566	0.475	0.309	1	Div RG	RTN1
0.000121338	0.439061	0.279	0.149	1	Div RG	G3BP1
0.000124895	0.336207	0.484	0.299	1	Div RG	C1orf61
0.000125811	0.408519	0.557	0.383	1	Div RG	RASAL2
0.000127222	0.277056	0.73	0.52	1	Div RG	ANKRD28
0.000128831	0.356289	0.336	0.192	1	Div RG	STK33
[truncated: 723 more rows]

## Sheet: Yoon, et al._Markers
p_val	avg_log2FC	pct.1	pct.2	p_val_adj	cluster	gene
0	1.11632	0.942	0.378	0	Ex Neu	STMN2
0	0.984673	0.689	0.193	0	Ex Neu	NEUROD6
0	0.959614	0.687	0.161	0	Ex Neu	NSG2
0	0.925649	0.515	0.072	0	Ex Neu	CELF4
0	0.922573	0.75	0.248	0	Ex Neu	RTN1
0	0.890808	0.496	0.105	0	Ex Neu	LMO3
0	0.868674	0.882	0.384	0	Ex Neu	DCX
0	0.859058	0.56	0.107	0	Ex Neu	INA
0	0.79036	0.455	0.065	0	Ex Neu	SYT4
0	0.770061	0.513	0.121	0	Ex Neu	NEUROD2
0	0.76436	0.601	0.194	0	Ex Neu	TMEM35
0	0.759588	0.523	0.133	0	Ex Neu	CNTNAP2
0	0.756496	0.588	0.182	0	Ex Neu	ATP1A3
0	0.747796	0.853	0.468	0	Ex Neu	GAP43
0	0.735175	0.545	0.137	0	Ex Neu	NSG1
0	0.712923	0.444	0.081	0	Ex Neu	GRIA2
0	0.710794	0.525	0.132	0	Ex Neu	RAB3A
0	0.701944	0.406	0.058	0	Ex Neu	CAMKV
0	0.699398	0.428	0.076	0	Ex Neu	LINGO1
0	0.698055	0.718	0.321	0	Ex Neu	CRMP1
0	0.692341	0.501	0.137	0	Ex Neu	SYP
0	0.682585	0.518	0.168	0	Ex Neu	OLFM1
0	0.662096	0.553	0.193	0	Ex Neu	GNG2
0	0.660801	0.664	0.305	0	Ex Neu	MAPT
0	0.57467	0.919	0.616	0	Ex Neu	GPM6A
0	0.510204	0.769	0.498	0	Ex Neu	YWHAB
0	0.485666	0.914	0.677	0	Ex Neu	STMN1
0	0.471307	0.855	0.602	0	Ex Neu	DPYSL3
0	0.462235	0.857	0.618	0	Ex Neu	TUBB2A
0	0.441075	0.881	0.661	0	Ex Neu	UCHL1
0	0.428744	0.924	0.737	0	Ex Neu	MAP1B
0	0.421438	0.896	0.698	0	Ex Neu	VAMP2
0	0.388005	0.98	0.859	0	Ex Neu	TMSB10
0	0.368905	0.943	0.81	0	Ex Neu	BASP1
0	0.263169	0.987	0.941	0	Ex Neu	TUBA1A
7.19145e-302	0.655299	0.416	0.089	1.1589e-297	Ex Neu	PGM2L1
2.33731e-293	0.641217	0.476	0.139	3.76657e-289	Ex Neu	PKIA
1.69124e-292	0.456206	0.878	0.651	2.72543e-288	Ex Neu	SOX4
6.24806e-290	0.631214	0.381	0.075	1.00687e-285	Ex Neu	NELL2
2.51867e-288	0.655752	0.354	0.055	4.05884e-284	Ex Neu	THSD7A
5.18934e-288	0.628591	0.472	0.119	8.36262e-284	Ex Neu	CELF3
1.32938e-279	0.61646	0.532	0.187	2.1423e-275	Ex Neu	RBFOX2
2.0573e-278	0.609475	0.59	0.254	3.31534e-274	Ex Neu	TUBB4A
7.32105e-277	0.741856	0.375	0.086	1.17979e-272	Ex Neu	LPL
2.50873e-272	0.419473	0.812	0.591	4.04281e-268	Ex Neu	RTN4
6.62913e-272	0.600345	0.385	0.081	1.06828e-267	Ex Neu	KIAA1598
1.68894e-268	0.615083	0.527	0.189	2.72173e-264	Ex Neu	SYT1
2.49221e-268	0.455833	0.824	0.572	4.01619e-264	Ex Neu	NREP
4.23797e-263	0.580997	0.394	0.086	6.82949e-259	Ex Neu	L1CAM
1.35441e-261	0.563122	0.328	0.049	2.18263e-257	Ex Neu	SNAP25
6.95197e-260	0.586999	0.413	0.105	1.12031e-255	Ex Neu	SEZ6L2
3.81595e-259	0.59961	0.472	0.156	6.1494e-255	Ex Neu	XPR1
4.39983e-257	0.53008	0.676	0.385	7.09033e-253	Ex Neu	IDS
3.01129e-256	0.577903	0.269	0.021	4.8527e-252	Ex Neu	MEF2C
4.45292e-254	0.518401	0.746	0.429	7.17589e-250	Ex Neu	MLLT11
4.35023e-253	0.576172	0.572	0.253	7.0104e-249	Ex Neu	CAMK2N1
5.23257e-252	0.578822	0.395	0.097	8.43228e-248	Ex Neu	CDKN2D
2.44638e-250	0.548669	0.311	0.046	3.94233e-246	Ex Neu	SCN3B
1.64745e-246	0.550781	0.3	0.041	2.65487e-242	Ex Neu	PDE1A
2.39142e-245	0.751332	0.285	0.038	3.85377e-241	Ex Neu	NTS
3.94597e-244	0.568891	0.364	0.082	6.35893e-240	Ex Neu	FAM49A
2.78612e-235	0.562264	0.411	0.119	4.48984e-231	Ex Neu	CADM3
6.84576e-235	0.479961	0.764	0.464	1.10319e-230	Ex Neu	ELAVL3
2.7038e-227	0.45248	0.713	0.462	4.35718e-223	Ex Neu	CALM3
3.62509e-226	0.527612	0.321	0.062	5.84183e-222	Ex Neu	GABRB3
1.92076e-225	0.485718	0.766	0.466	3.0953e-221	Ex Neu	TUBB3
4.92777e-224	0.597244	0.468	0.181	7.9411e-220	Ex Neu	ENC1
1.81643e-222	0.540513	0.289	0.049	2.92717e-218	Ex Neu	EDIL3
1.48041e-220	0.529144	0.578	0.283	2.38569e-216	Ex Neu	GNAO1
2.83509e-220	0.538873	0.359	0.085	4.56875e-216	Ex Neu	TBR1
4.22561e-220	0.546569	0.36	0.087	6.80958e-216	Ex Neu	SLC17A7
3.60927e-213	0.531988	0.335	0.075	5.81634e-209	Ex Neu	BCL11B
1.08717e-210	0.528565	0.447	0.16	1.75198e-206	Ex Neu	STXBP1
5.58835e-209	0.455399	0.717	0.44	9.00562e-205	Ex Neu	45538
6.07722e-209	0.483506	0.639	0.359	9.79344e-205	Ex Neu	YWHAG
5.42746e-206	0.519147	0.609	0.314	8.74635e-202	Ex Neu	STMN4
6.3578e-201	0.489177	0.283	0.055	1.02456e-196	Ex Neu	VSTM2L
4.61212e-200	0.468321	0.271	0.046	7.43243e-196	Ex Neu	SPINT2
1.68064e-198	0.487008	0.287	0.058	2.70835e-194	Ex Neu	CAMK2B
2.80463e-198	0.528288	0.449	0.18	4.51967e-194	Ex Neu	NSMF
3.0538e-198	0.464422	0.258	0.039	4.92121e-194	Ex Neu	SNCA
1.75642e-197	0.416069	0.771	0.517	2.83047e-193	Ex Neu	HN1
2.57272e-197	0.507502	0.496	0.215	4.14593e-193	Ex Neu	ATAT1
5.61681e-189	0.464531	0.27	0.05	9.05149e-185	Ex Neu	PCLO
8.82724e-188	0.495173	0.481	0.192	1.42251e-183	Ex Neu	SCG3
3.07805e-187	0.494752	0.421	0.157	4.96028e-183	Ex Neu	KIFAP3
4.12739e-183	0.493543	0.45	0.174	6.65129e-179	Ex Neu	CDK5R1
2.76845e-182	0.468309	0.595	0.337	4.46136e-178	Ex Neu	SPTAN1
2.2105e-179	0.51091	0.453	0.182	3.56222e-175	Ex Neu	BCL11A
5.98183e-177	0.414749	0.708	0.459	9.63973e-173	Ex Neu	TERF2IP
8.93945e-177	0.480629	0.26	0.052	1.44059e-172	Ex Neu	NEFM
1.67868e-174	0.481066	0.362	0.122	2.70519e-170	Ex Neu	NRCAM
2.00821e-171	0.413711	0.713	0.468	3.23623e-167	Ex Neu	ENO2
2.20682e-170	0.379097	0.759	0.536	3.55628e-166	Ex Neu	NCAM1
7.67441e-169	0.472199	0.455	0.172	1.23673e-164	Ex Neu	ELAVL4
1.43636e-167	0.444587	0.309	0.086	2.3147e-163	Ex Neu	CXADR
2.62908e-163	0.450046	0.357	0.116	4.23676e-159	Ex Neu	CELF5
1.53814e-162	0.462918	0.494	0.245	2.47872e-158	Ex Neu	SV2A
2.10942e-161	0.432231	0.275	0.068	3.39933e-157	Ex Neu	NBEA
1.3595e-160	0.42501	0.309	0.085	2.19083e-156	Ex Neu	RUNDC3A
6.4967e-160	0.442315	0.591	0.339	1.04694e-155	Ex Neu	BEX1
9.52641e-160	0.429242	0.285	0.076	1.53518e-155	Ex Neu	PRKACB
6.23356e-158	0.450753	0.523	0.279	1.00454e-153	Ex Neu	TMEM59L
1.54964e-157	0.46173	0.482	0.225	2.49725e-153	Ex Neu	SBK1
3.07951e-157	0.456577	0.426	0.187	4.96264e-153	Ex Neu	KLC1
1.25626e-156	0.405386	0.273	0.063	2.02446e-152	Ex Neu	PPFIA2
2.97937e-156	0.479912	0.369	0.14	4.80126e-152	Ex Neu	FEZF2
1.13325e-150	0.44603	0.409	0.168	1.82623e-146	Ex Neu	CHD3
4.44851e-146	0.400378	0.278	0.076	7.16877e-142	Ex Neu	CD200
3.61065e-142	0.361411	0.678	0.474	5.81856e-138	Ex Neu	DYNLL1
1.36868e-140	0.400476	0.31	0.101	2.20562e-136	Ex Neu	DLG4
1.69422e-139	0.42833	0.433	0.202	2.73023e-135	Ex Neu	KIDINS220
1.52497e-137	0.428749	0.431	0.201	2.4575e-133	Ex Neu	CNIH2
7.61022e-135	0.373934	0.275	0.079	1.22639e-130	Ex Neu	KIF3C
3.01258e-131	0.374156	0.6	0.39	4.85477e-127	Ex Neu	CDC42
8.37412e-130	0.398689	0.316	0.115	1.34949e-125	Ex Neu	C7orf41
4.50646e-129	0.426285	0.47	0.251	7.26216e-125	Ex Neu	ZBTB18
3.15568e-127	0.396232	0.516	0.287	5.08538e-123	Ex Neu	THRA
7.9562e-127	0.395047	0.51	0.29	1.28214e-122	Ex Neu	SERINC1
7.21484e-124	0.389489	0.294	0.104	1.16267e-119	Ex Neu	DPP6
6.50431e-122	0.367838	0.299	0.103	1.04817e-117	Ex Neu	ADD2
5.87861e-120	0.384704	0.372	0.162	9.47338e-116	Ex Neu	TCEAL2
1.08979e-118	0.2592	0.825	0.676	1.75619e-114	Ex Neu	CALM2
4.83716e-118	0.400766	0.416	0.208	7.79508e-114	Ex Neu	ATP1B1
2.51416e-117	0.385191	0.381	0.177	4.05157e-113	Ex Neu	YWHAH
3.95105e-116	0.284473	0.8	0.629	6.36711e-112	Ex Neu	TTC3
1.64666e-115	0.357025	0.292	0.101	2.65359e-111	Ex Neu	ISLR2
3.07661e-115	0.360533	0.317	0.119	4.95795e-111	Ex Neu	ATCAY
6.23791e-115	0.374486	0.316	0.121	1.00524e-110	Ex Neu	NRN1
6.33484e-115	0.380465	0.272	0.09	1.02086e-110	Ex Neu	BHLHE22
1.10809e-114	0.378978	0.517	0.307	1.78568e-110	Ex Neu	BEX2
2.27292e-114	0.387391	0.463	0.251	3.66281e-110	Ex Neu	DAAM1
5.01819e-114	0.377391	0.301	0.118	8.08681e-110	Ex Neu	IGSF3
7.27969e-114	0.366748	0.557	0.345	1.17312e-109	Ex Neu	CMIP
1.74286e-113	0.366467	0.316	0.128	2.80862e-109	Ex Neu	ATP6V1G2
1.58206e-110	0.366736	0.319	0.134	2.54948e-106	Ex Neu	ATP6V1A
5.07937e-110	0.3488	0.277	0.1	8.1854e-106	Ex Neu	PPP2R5B
5.46237e-110	0.331189	0.262	0.084	8.8026e-106	Ex Neu	KIF21B
7.53516e-110	0.377606	0.433	0.232	1.21429e-105	Ex Neu	SSBP2
1.28332e-108	0.36455	0.517	0.305	2.06806e-104	Ex Neu	DPYSL2
2.01846e-108	0.311361	0.676	0.493	3.25274e-104	Ex Neu	COX7A2
5.62088e-108	0.34902	0.292	0.113	9.05806e-104	Ex Neu	NECAP1
1.36344e-107	0.369937	0.369	0.175	2.19719e-103	Ex Neu	CADM1
6.49547e-106	0.342554	0.289	0.11	1.04674e-101	Ex Neu	WASF1
9.62021e-106	0.33922	0.27	0.096	1.5503e-101	Ex Neu	BZW2
1.6108e-105	0.341684	0.273	0.1	2.59581e-101	Ex Neu	TSPAN13
3.17637e-104	0.336038	0.599	0.407	5.11872e-100	Ex Neu	FXYD6
5.18583e-104	0.276109	0.787	0.615	8.35696e-100	Ex Neu	MAP2
9.96481e-104	0.327841	0.636	0.441	1.60583e-99	Ex Neu	DSTN
2.60646e-100	0.354514	0.484	0.289	4.20031e-96	Ex Neu	APLP1
4.14576e-100	0.332495	0.3	0.123	6.68089e-96	Ex Neu	SCAMP5
1.28065e-99	0.346181	0.327	0.149	2.06377e-95	Ex Neu	NRXN2
2.56308e-99	0.329895	0.26	0.096	4.13041e-95	Ex Neu	TCEAL5
3.09831e-99	0.326752	0.265	0.1	4.99293e-95	Ex Neu	SMAP2
2.10111e-98	0.355983	0.386	0.2	3.38594e-94	Ex Neu	SEC11C
2.80964e-98	0.346143	0.363	0.167	4.52773e-94	Ex Neu	PAK3
3.41337e-98	0.351047	0.346	0.166	5.50065e-94	Ex Neu	HK1
7.65086e-96	0.34307	0.387	0.194	1.23294e-91	Ex Neu	CLASP2
2.71511e-95	0.302965	0.665	0.482	4.3754e-91	Ex Neu	EEF1B2
9.10667e-95	0.335191	0.325	0.149	1.46754e-90	Ex Neu	SCAMP1
8.84182e-94	0.328602	0.297	0.127	1.42486e-89	Ex Neu	KIF3A
2.3627e-93	0.332142	0.277	0.114	3.80749e-89	Ex Neu	BLCAP
1.44873e-92	0.310669	0.262	0.102	2.33463e-88	Ex Neu	MAPRE3
5.03053e-92	0.323339	0.309	0.138	8.1067e-88	Ex Neu	PPP3CB
6.87316e-92	0.328511	0.291	0.127	1.10761e-87	Ex Neu	KIF3B
7.43449e-91	0.340426	0.419	0.224	1.19807e-86	Ex Neu	GNG4
3.22108e-89	0.307079	0.259	0.101	5.19077e-85	Ex Neu	NRXN1
1.62929e-88	0.317945	0.31	0.142	2.6256e-84	Ex Neu	MAPRE2
3.42076e-88	0.291711	0.658	0.51	5.51255e-84	Ex Neu	NFIB
8.64501e-88	0.339681	0.384	0.208	1.39314e-83	Ex Neu	CTNND2
2.88157e-87	0.307829	0.623	0.432	4.64364e-83	Ex Neu	KIF5C
2.89341e-87	0.332081	0.447	0.27	4.66273e-83	Ex Neu	MDH1
1.41825e-85	0.327726	0.458	0.267	2.28551e-81	Ex Neu	FNBP1L
2.71026e-83	0.256154	0.731	0.57	4.36758e-79	Ex Neu	YWHAZ
7.74346e-83	0.295375	0.25	0.101	1.24786e-78	Ex Neu	COTL1
1.32875e-81	0.290671	0.606	0.431	2.14128e-77	Ex Neu	DYNLRB1
2.52044e-80	0.293205	0.259	0.109	4.06168e-76	Ex Neu	CCDC23
4.91416e-80	0.290988	0.251	0.104	7.91916e-76	Ex Neu	B3GAT1
7.22559e-80	0.347993	0.382	0.222	1.1644e-75	Ex Neu	ID2
7.31884e-80	0.316018	0.404	0.221	1.17943e-75	Ex Neu	CEP170
1.67258e-79	0.317179	0.431	0.251	2.69537e-75	Ex Neu	CELF1
2.09645e-79	0.301258	0.301	0.142	3.37842e-75	Ex Neu	RAC3
1.62601e-78	0.312019	0.483	0.314	2.62031e-74	Ex Neu	ATP6V0B
2.01502e-78	0.309051	0.514	0.335	3.2472e-74	Ex Neu	PJA2
3.07216e-78	0.330816	0.357	0.193	4.95079e-74	Ex Neu	CSRP2
2.87496e-77	0.297752	0.282	0.132	4.633e-73	Ex Neu	SPTBN1
4.56309e-76	0.316326	0.428	0.255	7.35341e-72	Ex Neu	AKAP9
1.13397e-75	0.273561	0.252	0.106	1.8274e-71	Ex Neu	KIAA0895L
1.29774e-73	0.250234	0.683	0.534	2.09131e-69	Ex Neu	GNB1
2.36814e-71	0.281178	0.277	0.132	3.81626e-67	Ex Neu	TM2D3
5.19905e-71	0.294454	0.428	0.257	8.37828e-67	Ex Neu	GSTA4
1.20132e-70	0.298426	0.331	0.18	1.93593e-66	Ex Neu	PGRMC1
2.43114e-70	0.270502	0.277	0.128	3.91778e-66	Ex Neu	MTSS1
1.06817e-69	0.261835	0.639	0.478	1.72135e-65	Ex Neu	CSDE1
2.10581e-69	0.283892	0.25	0.114	3.39351e-65	Ex Neu	LRRN3
1.82289e-68	0.2889	0.327	0.177	2.93759e-64	Ex Neu	CLSTN3
3.35773e-67	0.278885	0.374	0.203	5.41098e-63	Ex Neu	OLFM2
4.87339e-67	0.28263	0.51	0.34	7.85346e-63	Ex Neu	NUDT3
2.28336e-66	0.286052	0.317	0.171	3.67964e-62	Ex Neu	TSPAN7
6.58427e-66	0.282177	0.38	0.223	1.06105e-61	Ex Neu	RUFY3
4.44056e-64	0.265631	0.301	0.151	7.15596e-60	Ex Neu	CCSAP
4.55145e-64	0.263543	0.313	0.159	7.33466e-60	Ex Neu	TAGLN3
7.84778e-64	0.26977	0.284	0.145	1.26467e-59	Ex Neu	ARHGEF7
1.13394e-63	0.274539	0.325	0.18	1.82734e-59	Ex Neu	ATP6V0A1
1.87375e-63	0.269179	0.327	0.182	3.01956e-59	Ex Neu	ARF3
4.39069e-63	0.266604	0.279	0.141	7.0756e-59	Ex Neu	ZNF91
4.64156e-62	0.273056	0.516	0.342	7.47987e-58	Ex Neu	TUBBP1
4.16536e-61	0.268051	0.342	0.193	6.71248e-57	Ex Neu	IRF2BPL
1.24879e-60	0.268523	0.399	0.242	2.01242e-56	Ex Neu	VDAC3
1.79269e-60	0.265354	0.326	0.183	2.88892e-56	Ex Neu	HCFC1R1
4.37456e-60	0.251509	0.27	0.136	7.0496e-56	Ex Neu	TSPYL4
5.69816e-60	0.25846	0.626	0.454	9.18259e-56	Ex Neu	APP
8.32904e-60	0.260353	0.51	0.36	1.34223e-55	Ex Neu	AP2B1
8.81933e-60	0.256257	0.322	0.174	1.42124e-55	Ex Neu	PAFAH1B3
2.07172e-59	0.268883	0.362	0.211	3.33858e-55	Ex Neu	DPYSL5
2.46788e-59	0.258357	0.284	0.149	3.97698e-55	Ex Neu	ATP6V1B2
3.74481e-59	0.251667	0.259	0.129	6.03476e-55	Ex Neu	AASDHPPT
1.25464e-58	0.257183	0.293	0.156	2.02186e-54	Ex Neu	ZC2HC1A
1.75196e-57	0.265257	0.496	0.328	2.82328e-53	Ex Neu	CPE
3.54811e-56	0.2602	0.323	0.189	5.71778e-52	Ex Neu	GTF2H5
5.07283e-56	0.251402	0.297	0.163	8.17486e-52	Ex Neu	STMN3
5.51395e-56	0.252556	0.325	0.186	8.88573e-52	Ex Neu	MEAF6
6.16479e-56	0.252714	0.338	0.196	9.93456e-52	Ex Neu	SRPK2
1.37659e-55	0.258845	0.376	0.234	2.21838e-51	Ex Neu	NDUFA5
1.52564e-55	0.253361	0.287	0.159	2.45856e-51	Ex Neu	RAB6B
5.96632e-55	0.251557	0.506	0.364	9.61473e-51	Ex Neu	ATPIF1
9.22032e-54	0.250121	0.3	0.168	1.48585e-49	Ex Neu	PPP3CA
3.0666e-53	0.252885	0.454	0.307	4.94183e-49	Ex Neu	DDX24
6.20768e-53	0.252827	0.442	0.295	1.00037e-48	Ex Neu	EEF1B2P3
4.82591e-52	0.260934	0.447	0.308	7.77696e-48	Ex Neu	PBX1
0	0.890543	0.397	0.051	0	IPC	NHLH1
0	0.85201	0.349	0.035	0	IPC	EOMES
1.00865e-192	0.606511	0.839	0.558	1.62545e-188	IPC	SOX11
3.89609e-144	0.477143	0.856	0.613	6.27854e-140	IPC	TUBB3
5.51978e-104	0.322375	0.882	0.769	8.89513e-100	IPC	TMSB4XP8
8.5291e-103	0.35767	0.916	0.766	1.37446e-98	IPC	SOX4
1.43307e-93	0.533907	0.432	0.195	2.3094e-89	IPC	RCOR2
6.58059e-84	0.258259	0.926	0.824	1.06046e-79	IPC	TUBB
3.47881e-68	0.279168	0.788	0.693	5.6061e-64	IPC	HNRNPA1
2.82581e-66	0.44222	0.517	0.344	4.55379e-62	IPC	DDAH2
1.28616e-56	0.274038	0.822	0.704	2.07264e-52	IPC	NREP
1.74743e-55	0.309611	0.728	0.597	2.81598e-51	IPC	MLLT11
6.55044e-55	0.423257	0.499	0.308	1.0556e-50	IPC	MEIS2
4.26913e-53	0.425598	0.368	0.196	6.8797e-49	IPC	EZR
2.59164e-46	0.40512	0.45	0.291	4.17644e-42	IPC	MIAT
2.64913e-45	0.348759	0.554	0.421	4.26907e-41	IPC	SLC38A2
1.12264e-40	0.356714	0.511	0.378	1.80914e-36	IPC	NFIA
3.16293e-39	0.372345	0.36	0.211	5.09707e-35	IPC	NXPH4
4.64646e-39	0.365444	0.272	0.138	7.48777e-35	IPC	HES6
6.1655e-36	0.320611	0.523	0.403	9.9357e-32	IPC	TCF4
6.28983e-34	0.259372	0.602	0.52	1.01361e-29	IPC	H3F3AP4
1.32677e-33	0.407168	0.272	0.15	2.13808e-29	IPC	CRABP1
5.31107e-33	0.32048	0.449	0.32	8.55879e-29	IPC	ELAVL4
3.17363e-30	0.251409	0.802	0.654	5.1143e-26	IPC	DCX
7.57013e-29	0.275718	0.513	0.42	1.21993e-24	IPC	MEX3A
1.8328e-28	0.300234	0.43	0.332	2.95356e-24	IPC	DBN1
6.90799e-28	0.326161	0.283	0.174	1.11322e-23	IPC	TP53I11
1.70468e-27	0.259909	0.522	0.457	2.74709e-23	IPC	PRDX1
4.97953e-26	0.298378	0.251	0.147	8.02451e-22	IPC	CORO2B
7.19337e-26	0.306823	0.298	0.182	1.15921e-21	IPC	BHLHE22
3.76194e-24	0.296892	0.255	0.156	6.06236e-20	IPC	SEZ6
4.32454e-22	0.285789	0.259	0.164	6.969e-18	IPC	GPC2
2.57775e-19	0.273718	0.295	0.207	4.15405e-15	IPC	MYO6
1.66617e-17	0.252931	0.319	0.239	2.68504e-13	IPC	TAGLN3
0	1.24271	0.937	0.303	0	RG	VIM
0	1.07819	0.869	0.343	0	RG	PTN
0	0.929575	0.643	0.139	0	RG	SOX2
0	0.893648	0.529	0.091	0	RG	ZFP36L1
0	0.8062	0.444	0.111	0	RG	SFRP1
0	0.804229	0.574	0.165	0	RG	TTYH1
0	0.80364	0.68	0.265	0	RG	CLU
0	0.740965	0.577	0.186	0	RG	QKI
0	0.689419	0.779	0.44	0	RG	IGFBP2
0	0.686535	0.361	0.061	0	RG	SOX3
0	0.679717	0.347	0.054	0	RG	ARX
4.18386e-293	0.571269	0.835	0.596	6.74229e-289	RG	PEA15
9.72171e-283	0.563165	0.312	0.053	1.56665e-278	RG	FKBP10
4.98114e-255	0.658645	0.481	0.164	8.0271e-251	RG	P4HA1
5.52313e-254	0.546192	0.287	0.05	8.90052e-250	RG	SERPINH1
3.98744e-245	0.456653	0.847	0.694	6.42576e-241	RG	C1orf61
2.30327e-228	0.625177	0.433	0.137	3.71172e-224	RG	PAX6
1.0165e-226	0.40462	0.87	0.695	1.63809e-222	RG	ENO1
9.52457e-222	0.58944	0.344	0.086	1.53488e-217	RG	SLC1A3
5.48035e-213	0.26517	0.944	0.87	8.83159e-209	RG	GAPDH
6.17177e-209	0.508787	0.299	0.065	9.94581e-205	RG	PPAP2B
1.32438e-203	0.54961	0.332	0.091	2.13424e-199	RG	SLC16A1
3.08552e-199	0.522987	0.313	0.08	4.97232e-195	RG	NBPF10
3.67187e-196	0.54232	0.701	0.476	5.91723e-192	RG	HSPA5
4.57578e-189	0.57951	0.446	0.168	7.37387e-185	RG	AC018730.1
4.22272e-188	0.582557	0.338	0.103	6.80491e-184	RG	SLC2A1
8.45198e-186	0.562075	0.587	0.303	1.36204e-181	RG	VEGFA
2.17648e-178	0.543358	0.479	0.2	3.50739e-174	RG	RPS27L
1.17428e-177	0.619215	0.401	0.143	1.89235e-173	RG	CDKN1A
5.27388e-176	0.307467	0.875	0.767	8.49885e-172	RG	RPS6
4.14471e-175	0.500598	0.339	0.108	6.67919e-171	RG	RCN1
7.9712e-169	0.454994	0.295	0.081	1.28456e-164	RG	ANXA5
5.05765e-164	0.521466	0.557	0.286	8.1504e-160	RG	DDR1
8.49546e-163	0.505527	0.653	0.415	1.36904e-158	RG	SCD
3.16589e-161	0.50459	0.323	0.098	5.10183e-157	RG	SPARC
2.09749e-159	0.452578	0.276	0.074	3.38011e-155	RG	SOX9
1.17708e-146	0.330462	0.819	0.664	1.89686e-142	RG	PKM
2.60874e-139	0.464436	0.333	0.123	4.20398e-135	RG	HSPB1
3.0744e-131	0.492274	0.55	0.313	4.9544e-127	RG	GPM6B
2.17507e-129	0.485965	0.316	0.119	3.50512e-125	RG	CHRDL1
2.29923e-127	0.432619	0.698	0.564	3.70521e-123	RG	FTL
3.60453e-123	0.418321	0.289	0.098	5.8087e-119	RG	NES
2.88457e-115	0.391693	0.275	0.098	4.64848e-111	RG	ERF
4.40995e-115	0.455162	0.473	0.259	7.10663e-111	RG	BNIP3
8.12117e-113	0.373756	0.289	0.104	1.30873e-108	RG	GNG5
8.83314e-113	0.380824	0.27	0.094	1.42346e-108	RG	NPC2
6.12154e-112	0.388398	0.269	0.093	9.86487e-108	RG	STC2
2.70155e-109	0.399192	0.621	0.431	4.35355e-105	RG	CALR
2.84372e-107	0.403143	0.602	0.402	4.58266e-103	RG	GNAI2
4.65956e-107	0.39246	0.649	0.466	7.50888e-103	RG	HSP90B1
3.70069e-106	0.291197	0.766	0.63	5.96366e-102	RG	NPM1
3.85208e-106	0.442177	0.423	0.216	6.20762e-102	RG	HERPUD1
7.25177e-103	0.379344	0.617	0.424	1.16862e-98	RG	GSTP1
5.02681e-102	0.417347	0.498	0.296	8.1007e-98	RG	CD63
3.94981e-100	0.270456	0.773	0.663	6.36512e-96	RG	CTD.2031P19.4
3.76731e-97	0.400183	0.48	0.267	6.07102e-93	RG	45537
1.50613e-93	0.403581	0.276	0.116	2.42713e-89	RG	CHPF
4.26203e-93	0.252343	0.809	0.724	6.86826e-89	RG	CKB
7.41024e-93	0.318059	0.702	0.538	1.19416e-88	RG	TMBIM6
9.33394e-90	0.366739	0.327	0.142	1.50416e-85	RG	B2M
9.51332e-89	0.366138	0.265	0.107	1.53307e-84	RG	PSAT1
2.80231e-88	0.35398	0.251	0.097	4.51592e-84	RG	ZMAT3
2.91207e-87	0.373695	0.347	0.168	4.6928e-83	RG	CALU
4.79157e-87	0.39609	0.436	0.247	7.72162e-83	RG	P4HB
4.98087e-87	0.429629	0.554	0.366	8.02666e-83	RG	FABP7
1.25351e-85	0.397762	0.465	0.285	2.02002e-81	RG	45546
1.32766e-84	0.347588	0.265	0.109	2.13952e-80	RG	PHGDH
3.27544e-82	0.332168	0.272	0.115	5.27837e-78	RG	ATP6V0E1
8.44768e-82	0.335941	0.278	0.119	1.36134e-77	RG	NFIC
1.49827e-81	0.319787	0.648	0.502	2.41446e-77	RG	SERF2
4.42889e-81	0.361197	0.319	0.15	7.13716e-77	RG	SHMT2
6.04441e-81	0.372048	0.391	0.208	9.74057e-77	RG	BTG1
2.1172e-80	0.377323	0.39	0.211	3.41186e-76	RG	ATP1B2
2.15944e-80	0.372187	0.433	0.242	3.47994e-76	RG	CNN3
9.5837e-80	0.385653	0.471	0.302	1.54441e-75	RG	CCND2
9.80404e-80	0.347999	0.567	0.388	1.57992e-75	RG	EEF1D
1.69401e-79	0.351837	0.541	0.37	2.72989e-75	RG	CANX
1.77944e-79	0.38271	0.4	0.227	2.86757e-75	RG	BNIP3P1
1.0594e-76	0.275591	0.739	0.613	1.70722e-72	RG	PGK1
5.21368e-75	0.358395	0.505	0.336	8.40184e-71	RG	SLC3A2
7.35495e-75	0.386497	0.347	0.188	1.18525e-70	RG	SQSTM1
8.34793e-73	0.346139	0.379	0.208	1.34527e-68	RG	DARS
6.02312e-70	0.314937	0.273	0.126	9.70625e-66	RG	LRRC58
2.08921e-67	0.338219	0.286	0.14	3.36677e-63	RG	HLA.B
2.09548e-67	0.357097	0.504	0.366	3.37686e-63	RG	LHX2
4.84552e-67	0.333217	0.266	0.126	7.80856e-63	RG	SAT1
1.40324e-64	0.322055	0.324	0.172	2.26132e-60	RG	PRDX4
9.62947e-60	0.31157	0.28	0.145	1.55179e-55	RG	CTSD
1.02573e-59	0.327482	0.405	0.254	1.65296e-55	RG	HSPA9
2.16862e-57	0.31318	0.318	0.177	3.49472e-53	RG	RAB3GAP2
1.30942e-56	0.30438	0.332	0.182	2.11013e-52	RG	EZR
2.19894e-56	0.309826	0.33	0.187	3.54359e-52	RG	45544
4.52476e-56	0.300665	0.515	0.369	7.29165e-52	RG	TRMT112
9.78797e-55	0.305607	0.345	0.204	1.57733e-50	RG	PDIA6
3.02295e-54	0.306353	0.366	0.218	4.87148e-50	RG	GLUL
2.50245e-53	0.294661	0.474	0.327	4.0327e-49	RG	LAPTM4A
1.39978e-52	0.278056	0.275	0.144	2.25575e-48	RG	SERP1
3.67528e-52	0.302546	0.39	0.25	5.92271e-48	RG	WBP5
6.46853e-52	0.289251	0.258	0.132	1.0424e-47	RG	MDK
2.88517e-51	0.288211	0.452	0.309	4.64945e-47	RG	GANAB
4.07981e-51	0.29809	0.428	0.289	6.57461e-47	RG	SNHG5
1.40016e-50	0.298192	0.445	0.299	2.25636e-46	RG	FAM162A
1.58412e-50	0.302918	0.295	0.167	2.5528e-46	RG	RP11.166D19.1
3.41695e-48	0.279084	0.498	0.362	5.50642e-44	RG	MCL1
1.75626e-47	0.27294	0.304	0.173	2.83021e-43	RG	PTBP1
5.90903e-47	0.264844	0.292	0.164	9.5224e-43	RG	CLNS1A
3.71829e-45	0.322634	0.29	0.17	5.99202e-41	RG	ATF5
4.21067e-45	0.275455	0.412	0.281	6.78549e-41	RG	PDIA3
1.03399e-44	0.301513	0.331	0.207	1.66628e-40	RG	H1F0
3.83846e-44	0.28016	0.375	0.25	6.18568e-40	RG	SCRN1
1.12065e-43	0.270748	0.255	0.139	1.80593e-39	RG	EMX2
5.2716e-43	0.275098	0.262	0.151	8.49519e-39	RG	GPC1
8.89684e-43	0.253835	0.513	0.39	1.43373e-38	RG	ST13
9.14496e-43	0.265747	0.402	0.272	1.47371e-38	RG	GLO1
2.3675e-41	0.265761	0.271	0.159	3.81523e-37	RG	CNTFR
2.44713e-40	0.267513	0.278	0.161	3.94354e-36	RG	MT3
2.31036e-38	0.251425	0.382	0.262	3.72315e-34	RG	CSTB
2.9773e-38	0.257594	0.302	0.184	4.79791e-34	RG	GOLGA4
1.54714e-36	0.250155	0.387	0.262	2.49321e-32	RG	GPR56
0	1.66198	0.775	0.021	0	Div RG	TOP2A
0	1.46653	0.914	0.222	0	Div RG	HMGB2
0	1.4105	0.669	0.036	0	Div RG	CENPF
0	1.36114	0.759	0.074	0	Div RG	SMC4
0	1.35223	0.662	0.023	0	Div RG	NUSAP1
0	1.28785	0.572	0.02	0	Div RG	UBE2C
0	1.26679	0.611	0.041	0	Div RG	PTTG1
0	1.12042	0.53	0.022	0	Div RG	TPX2
0	1.06442	0.541	0.032	0	Div RG	PRC1
0	1.0532	0.494	0.007	0	Div RG	NUF2
0	1.0414	0.497	0.008	0	Div RG	MKI67
0	1.01869	0.495	0.01	0	Div RG	BIRC5
0	1.01557	0.484	0.014	0	Div RG	CDK1
0	0.980719	0.559	0.071	0	Div RG	CKS1B
0	0.968216	0.428	0.008	0	Div RG	ASPM
0	0.890258	0.435	0.008	0	Div RG	PBK
0	0.868168	0.424	0.009	0	Div RG	KIFC1
0	0.835452	0.395	0.006	0	Div RG	HJURP
0	0.835278	0.397	0.016	0	Div RG	PRR11
0	0.824808	0.366	0.008	0	Div RG	CCNB2
0	0.818389	0.382	0.007	0	Div RG	NDC80
0	0.81795	0.364	0.024	0	Div RG	PLK1
0	0.807127	0.413	0.021	0	Div RG	NCAPG
0	0.776913	0.325	0.004	0	Div RG	CDC20
0	0.775313	0.353	0.004	0	Div RG	FAM64A
0	0.77489	0.329	0.013	0	Div RG	CCNB1
0	0.736108	0.351	0.019	0	Div RG	KIAA0101
0	0.733583	0.356	0.024	0	Div RG	MLF1IP
0	0.729833	0.344	0.008	0	Div RG	KIF11
0	0.729426	0.338	0.01	0	Div RG	TACC3
0	0.72661	0.329	0.014	0	Div RG	CENPE
0	0.714314	0.309	0.003	0	Div RG	KIF2C
0	0.708725	0.331	0.011	0	Div RG	CCNA2
0	0.703081	0.32	0.007	0	Div RG	CDCA8
0	0.69952	0.314	0.004	0	Div RG	AURKB
0	0.694874	0.325	0.007	0	Div RG	KIF15
0	0.679428	0.32	0.014	0	Div RG	SGOL2
0	0.678885	0.314	0.004	0	Div RG	FOXM1
0	0.676802	0.307	0.013	0	Div RG	AURKA
0	0.674569	0.298	0.007	0	Div RG	TROAP
0	0.670701	0.311	0.006	0	Div RG	CKAP2L
0	0.653513	0.293	0.005	0	Div RG	RRM2
0	0.598566	0.265	0.005	0	Div RG	TTK
0	0.585048	0.263	0.007	0	Div RG	KIF4A
0	0.570428	0.254	0.002	0	Div RG	DLGAP5
0	0.569851	0.258	0.008	0	Div RG	RAD51AP1
0	0.568339	0.258	0.004	0	Div RG	SGOL1
0	0.561568	0.25	0.005	0	Div RG	GTSE1
0	0.546195	0.25	0.008	0	Div RG	ZWINT
0	0.544492	0.254	0.003	0	Div RG	KIF18B
5.21607e-291	0.901393	0.984	0.643	8.40569e-287	Div RG	TUBA1B
1.56215e-263	0.702369	0.375	0.036	2.51741e-259	Div RG	KIF22
1.02364e-257	0.586687	0.283	0.019	1.6496e-253	Div RG	CENPK
6.51613e-257	0.840522	0.479	0.067	1.05007e-252	Div RG	H2AFX
2.08936e-251	0.608884	0.294	0.021	3.367e-247	Div RG	ECT2
4.97357e-242	0.614804	0.307	0.025	8.0149e-238	Div RG	MAD2L1
4.49143e-233	0.881971	0.499	0.082	7.23794e-229	Div RG	CKAP2
1.05315e-217	0.579484	0.293	0.026	1.69714e-213	Div RG	NCAPD2
4.27038e-217	0.639145	0.335	0.035	6.88172e-213	Div RG	TYMS
2.37092e-202	0.52601	0.26	0.021	3.82073e-198	Div RG	RACGAP1
6.6121e-199	0.857176	0.556	0.119	1.06554e-194	Div RG	TMPO
6.91429e-192	0.800325	0.404	0.064	1.11424e-187	Div RG	HIST1H4C
7.36421e-188	0.663562	0.333	0.042	1.18674e-183	Div RG	CDC25B
1.14318e-183	0.614126	0.314	0.037	1.84223e-179	Div RG	FBXO5
1.15128e-180	0.693619	0.92	0.617	1.85528e-176	Div RG	H2AFZ
2.09393e-172	0.598408	0.947	0.702	3.37437e-168	Div RG	HMGB1
3.19042e-170	0.536915	0.265	0.028	5.14136e-166	Div RG	ATAD2
1.47899e-163	0.898045	0.636	0.203	2.3834e-159	Div RG	CKS2
1.21521e-161	0.628583	0.921	0.64	1.95832e-157	Div RG	HNRNPA2B1
3.91531e-158	0.833604	0.636	0.177	6.30952e-154	Div RG	PAX6
1.50035e-152	0.599617	0.331	0.05	2.41782e-148	Div RG	SMC2
1.85451e-152	0.796222	0.552	0.151	2.98855e-148	Div RG	HMGB3
3.35452e-151	0.524217	0.265	0.032	5.40581e-147	Div RG	KIF20B
2.70982e-145	0.655196	0.38	0.072	4.36688e-141	Div RG	UBE2T
1.1711e-141	0.765423	0.547	0.152	1.88723e-137	Div RG	ANP32E
4.18442e-137	0.77136	0.603	0.195	6.74319e-133	Div RG	H2AFV
6.69318e-137	0.601795	0.344	0.06	1.07861e-132	Div RG	LMNB1
1.02309e-134	0.511846	0.271	0.037	1.64871e-130	Div RG	ORC6
2.65399e-131	0.700439	0.344	0.064	4.27691e-127	Div RG	HES5
1.79072e-129	0.754526	0.64	0.221	2.88574e-125	Div RG	DEK
1.46395e-125	0.501886	0.272	0.04	2.35916e-121	Div RG	DMRTA2
1.8858e-124	0.757994	0.629	0.206	3.03896e-120	Div RG	AC018730.1
1.04075e-122	0.592714	0.353	0.071	1.67718e-118	Div RG	HMGN2
1.47496e-114	0.491241	0.941	0.731	2.3769e-110	Div RG	CKB
2.82869e-113	0.512207	0.28	0.048	4.55844e-109	Div RG	GMNN
1.52197e-111	0.677352	0.455	0.126	2.45265e-107	Div RG	PHGDH
3.36599e-109	0.753574	0.461	0.14	5.4243e-105	Div RG	KPNA2
1.03337e-107	0.524195	0.888	0.644	1.66527e-103	Div RG	NUCKS1
6.22895e-96	0.526121	0.324	0.072	1.0038e-91	Div RG	EZH2
3.67468e-95	0.480505	0.269	0.051	5.92175e-91	Div RG	DBF4
9.24513e-93	0.691034	0.437	0.136	1.48985e-88	Div RG	HES6
4.14946e-92	0.449719	0.907	0.692	6.68685e-88	Div RG	HNRNPA1
2.94609e-89	0.558514	0.388	0.108	4.74763e-85	Div RG	TRMT5
1.16273e-87	0.613902	0.377	0.108	1.87374e-83	Div RG	PCNA
2.71524e-83	0.60913	0.473	0.168	4.37561e-79	Div RG	RRM1
2.0919e-80	0.53023	0.375	0.109	3.37109e-76	Div RG	HMGB1P5
2.42672e-79	0.652131	0.638	0.336	3.91067e-75	Div RG	TUBB4B
4.82564e-78	0.607936	0.488	0.167	7.77653e-74	Div RG	SFRP1
2.51814e-77	0.608658	0.687	0.384	4.05799e-73	Div RG	HDGF
5.67214e-77	0.579031	0.417	0.137	9.14065e-73	Div RG	LBR
1.02196e-76	0.601818	0.722	0.378	1.64688e-72	Div RG	LHX2
1.60722e-76	0.527132	0.41	0.129	2.59003e-72	Div RG	GNG5
5.84355e-76	0.375879	0.929	0.761	9.41688e-72	Div RG	NAP1L1
3.59194e-71	0.595213	0.58	0.23	5.78841e-67	Div RG	SOX2
3.54513e-69	0.542924	0.42	0.148	5.71298e-65	Div RG	USP1
1.53156e-68	0.599909	0.843	0.435	2.46811e-64	Div RG	PTN
1.76078e-68	0.548766	0.481	0.186	2.83749e-64	Div RG	PTBP1
2.52343e-68	0.295085	0.931	0.829	4.06651e-64	Div RG	TUBB
7.71833e-67	0.624726	0.75	0.423	1.24381e-62	Div RG	VIM
1.14663e-66	0.576196	0.623	0.313	1.84779e-62	Div RG	NASP
6.22302e-64	0.447431	0.797	0.564	1.00284e-59	Div RG	FUS
1.96427e-63	0.442554	0.793	0.571	3.16542e-59	Div RG	RAN
4.51823e-63	0.506792	0.356	0.113	7.28112e-59	Div RG	SOX3
1.67112e-60	0.54443	0.57	0.27	2.69301e-56	Div RG	TMSB15A
9.15804e-60	0.525887	0.614	0.329	1.47582e-55	Div RG	MAZ
1.98001e-59	0.520019	0.645	0.368	3.19079e-55	Div RG	RBMX
1.55121e-58	0.450347	0.782	0.548	2.49978e-54	Div RG	SFPQ
2.3972e-58	0.427932	0.309	0.091	3.86309e-54	Div RG	DACH1
2.7313e-56	0.314619	0.929	0.783	4.40149e-52	Div RG	RPS6
7.01138e-56	0.497852	0.38	0.141	1.12988e-51	Div RG	NFIC
1.0342e-54	0.51017	0.649	0.405	1.66661e-50	Div RG	RAD21
1.1281e-53	0.505168	0.457	0.2	1.81793e-49	Div RG	SKA2
2.52661e-53	0.492372	0.653	0.39	4.07163e-49	Div RG	HNRNPD
2.46493e-49	0.500231	0.446	0.207	3.97224e-45	Div RG	CKAP5
1.36947e-48	0.470749	0.384	0.152	2.20691e-44	Div RG	EMX2
2.85794e-48	0.432317	0.316	0.107	4.60557e-44	Div RG	ARX
1.76953e-47	0.423498	0.25	0.078	2.8516e-43	Div RG	MCM4
6.13824e-47	0.385654	0.256	0.08	9.89178e-43	Div RG	MAGI1
4.34405e-46	0.467157	0.36	0.146	7.00043e-42	Div RG	MCM7
4.24335e-43	0.46412	0.51	0.263	6.83815e-39	Div RG	CARHSP1
3.29324e-42	0.369249	0.254	0.084	5.30705e-38	Div RG	UBALD2
4.2787e-41	0.403135	0.335	0.132	6.89513e-37	Div RG	BTG3
3.03529e-40	0.441059	0.389	0.179	4.89137e-36	Div RG	BUB3
5.24663e-40	0.417808	0.678	0.435	8.45494e-36	Div RG	SRSF3
5.98398e-40	0.432113	0.616	0.383	9.64318e-36	Div RG	HNRNPUL1
3.0081e-38	0.390147	0.291	0.113	4.84755e-34	Div RG	CCDC34
3.65094e-36	0.403054	0.66	0.414	5.88349e-32	Div RG	EEF1D
3.69804e-36	0.409137	0.369	0.169	5.95939e-32	Div RG	TPM4
5.29095e-36	0.418951	0.55	0.327	8.52636e-32	Div RG	SSRP1
8.04115e-36	0.401228	0.607	0.38	1.29583e-31	Div RG	ILF2
1.94412e-35	0.424656	0.441	0.231	3.13295e-31	Div RG	ANP32B
3.97149e-35	0.376856	0.287	0.116	6.40006e-31	Div RG	IDH2
6.9181e-35	0.411681	0.536	0.306	1.11485e-30	Div RG	HMGN3
2.98891e-34	0.382365	0.654	0.443	4.81663e-30	Div RG	HNRNPR
1.787e-33	0.329971	0.252	0.092	2.87975e-29	Div RG	CHD7
2.20264e-33	0.363088	0.294	0.12	3.54955e-29	Div RG	EFNB1
9.48404e-33	0.365416	0.307	0.13	1.52835e-28	Div RG	TCF3
1.31515e-32	0.381461	0.629	0.407	2.11937e-28	Div RG	H2AFY
4.44349e-32	0.388763	0.415	0.203	7.16069e-28	Div RG	EZR
5.90516e-32	0.361328	0.294	0.121	9.51616e-28	Div RG	SYNE2
1.33913e-31	0.373244	0.649	0.433	2.158e-27	Div RG	HNRNPA3
2.96855e-31	0.362591	0.307	0.135	4.78382e-27	Div RG	PMF1
5.36336e-31	0.375192	0.313	0.141	8.64305e-27	Div RG	DCXR
5.38807e-31	0.393345	0.388	0.201	8.68288e-27	Div RG	RBBP7
1.87811e-30	0.392273	0.433	0.226	3.02657e-26	Div RG	PHIP
3.17227e-30	0.390295	0.505	0.298	5.11211e-26	Div RG	SRSF2
3.84476e-30	0.384367	0.38	0.194	6.19583e-26	Div RG	SNRPB
1.36197e-29	0.38055	0.51	0.297	2.19482e-25	Div RG	HNRNPAB
3.79037e-29	0.323003	0.267	0.11	6.10818e-25	Div RG	MPPED2
4.51696e-29	0.337621	0.686	0.499	7.27908e-25	Div RG	KPNB1
4.76467e-29	0.350285	0.338	0.152	7.67826e-25	Div RG	CHRDL1
7.42736e-29	0.340235	0.311	0.132	1.19692e-24	Div RG	SLC1A3
1.19946e-28	0.353019	0.263	0.115	1.93293e-24	Div RG	RANGAP1
1.70366e-28	0.320277	0.256	0.103	2.74546e-24	Div RG	SNORD3A
2.00554e-28	0.377851	0.473	0.26	3.23193e-24	Div RG	C14orf23
2.12902e-28	0.347427	0.298	0.137	3.43091e-24	Div RG	SAE1
3.81308e-28	0.375584	0.356	0.178	6.14477e-24	Div RG	SHMT2
5.64395e-28	0.368904	0.545	0.344	9.09523e-24	Div RG	KIF5B
1.70776e-27	0.347998	0.331	0.16	2.75206e-23	Div RG	RDX
2.29479e-27	0.328587	0.267	0.115	3.69806e-23	Div RG	NT5DC2
8.6113e-27	0.266731	0.815	0.671	1.38771e-22	Div RG	MARCKS
1.00676e-26	0.267722	0.793	0.655	1.6224e-22	Div RG	HNRNPDL
2.90803e-26	0.265722	0.832	0.672	4.68629e-22	Div RG	HNRNPK
3.80942e-26	0.339626	0.654	0.455	6.13888e-22	Div RG	GSTP1
7.89872e-26	0.360436	0.484	0.291	1.27288e-21	Div RG	PARP1
8.7126e-26	0.359373	0.367	0.194	1.40404e-21	Div RG	KLF6
1.28175e-25	0.36284	0.505	0.314	2.06554e-21	Div RG	HNRNPM
2.35019e-25	0.358764	0.419	0.238	3.78733e-21	Div RG	SRSF10
4.95952e-25	0.356991	0.446	0.262	7.99227e-21	Div RG	SMC3
7.75978e-25	0.322002	0.289	0.133	1.25049e-20	Div RG	PSAT1
9.13287e-25	0.343206	0.569	0.378	1.47176e-20	Div RG	ILF3
1.08442e-24	0.337564	0.36	0.176	1.74754e-20	Div RG	ZFP36L1
1.66444e-24	0.328885	0.607	0.425	2.68225e-20	Div RG	TRIM28
1.23801e-23	0.32878	0.623	0.432	1.99505e-19	Div RG	TUBBP1
1.60245e-23	0.342661	0.466	0.259	2.58235e-19	Div RG	QKI
2.26019e-23	0.333939	0.399	0.225	3.64229e-19	Div RG	CBX5
3.00261e-23	0.325662	0.592	0.417	4.83871e-19	Div RG	HNRNPU
3.13631e-23	0.30874	0.305	0.149	5.05417e-19	Div RG	SRSF1
3.40041e-23	0.291898	0.709	0.544	5.47977e-19	Div RG	KHDRBS1
4.18995e-23	0.324447	0.305	0.154	6.7521e-19	Div RG	WHSC1
5.9136e-23	0.33836	0.461	0.285	9.52977e-19	Div RG	SNRPD1
1.20976e-22	0.340036	0.408	0.237	1.94953e-18	Div RG	CENPV
2.35633e-22	0.337778	0.34	0.184	3.79722e-18	Div RG	IVNS1ABP
2.90642e-22	0.302408	0.258	0.121	4.6837e-18	Div RG	MYEF2
3.28345e-22	0.30158	0.272	0.13	5.29129e-18	Div RG	NME4
5.04022e-22	0.31114	0.278	0.132	8.12231e-18	Div RG	NES
1.64095e-21	0.298195	0.607	0.45	2.64438e-17	Div RG	HNRNPA0
1.72917e-21	0.319908	0.499	0.328	2.78655e-17	Div RG	CBX1
2.62208e-21	0.318812	0.519	0.345	4.22548e-17	Div RG	SNRPF
2.79313e-21	0.291694	0.258	0.12	4.50113e-17	Div RG	PHLDA1
3.20837e-21	0.312535	0.58	0.406	5.17029e-17	Div RG	PSIP1
7.20912e-21	0.31086	0.437	0.255	1.16175e-16	Div RG	DBI
1.99799e-20	0.325523	0.49	0.315	3.21976e-16	Div RG	45546
2.57294e-20	0.308004	0.342	0.189	4.14629e-16	Div RG	MRPL51
2.73356e-20	0.299956	0.256	0.123	4.40513e-16	Div RG	NBPF10
2.7946e-20	0.299361	0.633	0.471	4.5035e-16	Div RG	ENAH
6.39431e-20	0.281924	0.258	0.125	1.03044e-15	Div RG	NUP62
1.13938e-19	0.310578	0.563	0.405	1.83611e-15	Div RG	SNRPE
1.18835e-19	0.274362	0.66	0.521	1.91502e-15	Div RG	H3F3AP4
2.25891e-19	0.30317	0.367	0.21	3.64024e-15	Div RG	45544
1.94351e-18	0.304727	0.492	0.34	3.13197e-14	Div RG	SNRPG
2.43832e-18	0.289924	0.583	0.415	3.92936e-14	Div RG	HNRNPH1
3.65867e-18	0.290303	0.534	0.374	5.89594e-14	Div RG	ANAPC11
4.87679e-18	0.290724	0.634	0.498	7.85895e-14	Div RG	HSP90B1
6.12113e-18	0.349548	0.548	0.469	9.8642e-14	Div RG	ARL6IP1
6.42854e-18	0.310601	0.473	0.331	1.03596e-13	Div RG	HP1BP3
8.81031e-18	0.29084	0.528	0.367	1.41978e-13	Div RG	TRA2B
1.73987e-17	0.294243	0.428	0.274	2.8038e-13	Div RG	SYNCRIP
2.25023e-17	0.26715	0.293	0.158	3.62625e-13	Div RG	PSMC3
3.73447e-17	0.285233	0.42	0.258	6.0181e-13	Div RG	SNHG1
3.99213e-17	0.297681	0.441	0.286	6.43331e-13	Div RG	FBL
3.9967e-17	0.284283	0.375	0.227	6.44068e-13	Div RG	ARHGAP33
6.18488e-17	0.290796	0.419	0.245	9.96694e-13	Div RG	TTYH1
6.93453e-17	0.271026	0.296	0.162	1.1175e-12	Div RG	HSPB1
1.91754e-16	0.297456	0.561	0.398	3.09012e-12	Div RG	FABP7
5.5386e-16	0.276609	0.41	0.26	8.92545e-12	Div RG	EWSR1
5.84163e-16	0.267256	0.536	0.395	9.41378e-12	Div RG	PPIAP22
1.14033e-15	0.265954	0.664	0.505	1.83764e-11	Div RG	IGFBP2
1.49584e-15	0.279449	0.488	0.33	2.41054e-11	Div RG	CCND2
3.38477e-15	0.266783	0.477	0.332	5.45456e-11	Div RG	HNRNPL
9.05927e-15	0.25527	0.596	0.447	1.4599e-10	Div RG	HMGN1
3.49023e-14	0.266059	0.375	0.24	5.6245e-10	Div RG	NONO
8.08292e-14	0.251788	0.523	0.374	1.30256e-09	Div RG	RHOA
8.83896e-14	0.257345	0.296	0.177	1.4244e-09	Div RG	SUN2
1.2157e-13	0.260866	0.318	0.2	1.95911e-09	Div RG	MZT2B
2.53224e-13	0.252605	0.428	0.293	4.08071e-09	Div RG	GLO1
2.09839e-12	0.25126	0.428	0.311	3.38156e-08	Div RG	GDI2
2.46159e-12	0.251224	0.367	0.247	3.96685e-08	Div RG	PPP2R5C
2.69222e-11	0.253608	0.278	0.179	4.3385e-07	Div RG	DUT
0	1.74739	0.982	0.093	0	Astrocyte	NTRK2
0	1.57081	0.755	0.04	0	Astrocyte	SPARCL1
0	1.44211	0.918	0.113	0	Astrocyte	SPARC
0	1.44173	0.834	0.1	0	Astrocyte	CST3
0	1.42923	0.989	0.327	0	Astrocyte	CLU
0	1.4134	0.895	0.078	0	Astrocyte	BCAN
0	1.36743	0.791	0.054	0	Astrocyte	MFGE8
0	1.34423	0.823	0.069	0	Astrocyte	ATP1A2
0	1.33774	0.68	0.026	0	Astrocyte	PI15
0	1.31156	0.709	0.025	0	Astrocyte	EDNRB
0	1.30251	0.959	0.223	0	Astrocyte	TTYH1
0	1.30138	0.859	0.157	0	Astrocyte	MT3
0	1.28377	0.991	0.337	0	Astrocyte	GPM6B
0	1.24799	0.859	0.152	0	Astrocyte	B2M
0	1.22686	0.855	0.111	0	Astrocyte	SLC1A3
0	1.20449	0.791	0.087	0	Astrocyte	PPAP2B
0	1.18736	0.823	0.104	0	Astrocyte	SERPINE2
0	1.15769	0.718	0.059	0	Astrocyte	SMOC1
0	1.10918	0.725	0.056	0	Astrocyte	RAB31
0	1.10109	0.773	0.092	0	Astrocyte	PLTP
0	1.0258	0.739	0.109	0	Astrocyte	NR2F1
0	1.00236	0.618	0.024	0	Astrocyte	MGST1
0	0.923018	0.62	0.07	0	Astrocyte	CA12
0	0.91953	0.443	0.019	0	Astrocyte	PMP2
0	0.894527	0.605	0.064	0	Astrocyte	LRIG1
0	0.887107	0.57	0.032	0	Astrocyte	MLC1
0	0.885904	0.532	0.05	0	Astrocyte	GSN
0	0.855942	0.459	0.014	0	Astrocyte	TFPI
0	0.839993	0.434	0.006	0	Astrocyte	AQP4
0	0.824373	0.564	0.054	0	Astrocyte	NPAS3
0	0.824313	0.495	0.015	0	Astrocyte	SPON1
0	0.790224	0.539	0.053	0	Astrocyte	METRN
0	0.735071	0.475	0.031	0	Astrocyte	HLA.E
0	0.720291	0.441	0.018	0	Astrocyte	PDPN
0	0.705546	0.427	0.022	0	Astrocyte	CRISPLD1
0	0.680524	0.361	0.012	0	Astrocyte	S100B
0	0.678789	0.377	0.009	0	Astrocyte	VCAM1
0	0.673417	0.445	0.031	0	Astrocyte	ITPKB
0	0.640589	0.407	0.02	0	Astrocyte	ARHGEF6
0	0.640506	0.38	0.015	0	Astrocyte	S100A16
0	0.623503	0.37	0.011	0	Astrocyte	F3
0	0.612066	0.377	0.019	0	Astrocyte	FAM89A
0	0.586577	0.339	0.013	0	Astrocyte	LAMA4
0	0.558934	0.284	0.008	0	Astrocyte	CCL2
0	0.556344	0.345	0.018	0	Astrocyte	GJA1
0	0.511321	0.28	0.003	0	Astrocyte	AGT
0	0.5012	0.3	0.011	0	Astrocyte	FIBIN
9.61294e-308	0.497042	0.282	0.011	1.54913e-303	Astrocyte	FBLN5
3.57921e-306	0.653047	0.427	0.032	5.7679e-302	Astrocyte	FAM181B
9.4621e-306	0.808551	0.555	0.058	1.52482e-301	Astrocyte	NR2F2
2.28018e-305	0.984456	0.7	0.102	3.67451e-301	Astrocyte	NDRG2
1.02537e-297	1.01186	0.789	0.137	1.65238e-293	Astrocyte	SDC3
6.45089e-297	1.36491	1	0.433	1.03956e-292	Astrocyte	PTN
1.5293e-296	1.02922	0.734	0.114	2.46446e-292	Astrocyte	NES
6.32641e-296	0.868964	0.63	0.081	1.0195e-291	Astrocyte	GLUD1
2.68044e-295	0.604995	0.364	0.023	4.31953e-291	Astrocyte	FGFR3
7.99197e-295	0.701782	0.468	0.041	1.28791e-290	Astrocyte	SCRG1
2.3505e-291	0.691419	0.439	0.037	3.78783e-287	Astrocyte	WLS
7.41834e-288	0.445833	0.268	0.011	1.19547e-283	Astrocyte	APCDD1
1.7973e-285	0.996052	0.72	0.12	2.89635e-281	Astrocyte	GABBR2
2.4498e-283	1.13465	0.936	0.255	3.94786e-279	Astrocyte	CNN3
5.98933e-283	0.548323	0.345	0.021	9.65181e-279	Astrocyte	SLC4A4
8.78523e-281	0.612392	0.407	0.032	1.41574e-276	Astrocyte	S1PR1
2.87534e-277	0.556949	0.336	0.021	4.63361e-273	Astrocyte	TGFB2
4.86666e-274	0.811044	0.6	0.076	7.84262e-270	Astrocyte	FGFR1
1.03666e-273	0.684672	0.459	0.043	1.67058e-269	Astrocyte	NKAIN4
4.14266e-271	0.534139	0.359	0.025	6.6759e-267	Astrocyte	LAMB2
3.66342e-263	0.895117	0.507	0.058	5.9036e-259	Astrocyte	PTGDS
5.4488e-260	0.877786	0.673	0.104	8.78074e-256	Astrocyte	ANXA5
7.29488e-257	1.14891	0.889	0.238	1.17557e-252	Astrocyte	DBI
2.66654e-255	0.864269	0.625	0.094	4.29713e-251	Astrocyte	CSPG5
9.67652e-255	1.08694	0.927	0.241	1.55937e-250	Astrocyte	QKI
8.89899e-254	0.595185	0.411	0.037	1.43407e-249	Astrocyte	IRX1
4.78977e-253	0.696581	0.484	0.053	7.71872e-249	Astrocyte	PDLIM5
1.70726e-252	1.08897	0.923	0.219	2.75125e-248	Astrocyte	SOX2
2.14687e-247	0.528805	0.334	0.024	3.45968e-243	Astrocyte	RP11.849I19.1
4.05853e-246	0.562252	0.361	0.029	6.54032e-242	Astrocyte	SLITRK2
4.24855e-241	0.4955	0.318	0.022	6.84653e-237	Astrocyte	GLIPR2
2.83055e-239	0.436211	0.275	0.016	4.56143e-235	Astrocyte	METTL7A
9.45531e-239	1.02617	0.873	0.222	1.52372e-234	Astrocyte	ATP1B2
4.88476e-238	0.568442	0.35	0.028	7.87178e-234	Astrocyte	PDLIM3
5.09562e-238	0.771042	0.543	0.072	8.2116e-234	Astrocyte	CXCR4
2.43847e-237	0.529918	0.3	0.02	3.9296e-233	Astrocyte	ZFP36
1.72021e-234	0.724891	0.516	0.065	2.77211e-230	Astrocyte	PON2
4.13489e-234	0.485473	0.28	0.017	6.66338e-230	Astrocyte	PROX1
2.42281e-233	0.703731	0.432	0.045	3.90437e-229	Astrocyte	TNC
1.95107e-231	0.43725	0.259	0.014	3.14416e-227	Astrocyte	ITGB5
7.68822e-231	0.522401	0.307	0.021	1.23896e-226	Astrocyte	PLP1
6.97093e-229	0.438723	0.275	0.017	1.12336e-224	Astrocyte	GLIS3
2.80985e-225	0.564704	0.28	0.018	4.52808e-221	Astrocyte	APOE
1.18344e-224	0.638816	0.418	0.044	1.90712e-220	Astrocyte	HTRA1
5.98501e-224	0.749636	0.55	0.079	9.64484e-220	Astrocyte	TPP1
3.24124e-222	0.488562	0.302	0.022	5.22325e-218	Astrocyte	TSPAN11
4.49055e-220	0.536577	0.348	0.031	7.23652e-216	Astrocyte	KCNIP1
1.36778e-219	0.537163	0.382	0.037	2.20417e-215	Astrocyte	LRP10
2.36495e-219	0.964065	0.775	0.16	3.81111e-215	Astrocyte	ZFP36L1
1.18486e-217	0.484829	0.323	0.026	1.90941e-213	Astrocyte	ST5
1.44012e-217	0.531685	0.35	0.031	2.32075e-213	Astrocyte	PBXIP1
1.51082e-217	0.620779	0.443	0.052	2.43468e-213	Astrocyte	RHOC
5.16799e-216	0.836517	0.652	0.118	8.32822e-212	Astrocyte	SEMA6A
1.456e-211	0.81376	0.63	0.11	2.34634e-207	Astrocyte	NPC2
2.07459e-210	0.947339	0.782	0.188	3.34321e-206	Astrocyte	RGMA
4.87112e-206	0.689339	0.525	0.078	7.84981e-202	Astrocyte	DDAH1
5.26315e-205	1.01987	0.836	0.244	8.48156e-201	Astrocyte	ITM2C
2.26859e-202	0.529121	0.32	0.028	3.65583e-198	Astrocyte	TIMP3
9.25305e-202	0.435901	0.275	0.02	1.49113e-197	Astrocyte	IRX2
5.01678e-197	0.767647	0.582	0.097	8.08455e-193	Astrocyte	SOX9
5.29445e-197	0.576583	0.405	0.048	8.532e-193	Astrocyte	SPRY2
2.35982e-195	0.469614	0.3	0.025	3.80285e-191	Astrocyte	PLA2G16
1.45752e-192	0.855951	0.727	0.168	2.3488e-188	Astrocyte	LAMP1
9.42452e-192	0.942777	0.877	0.263	1.51876e-187	Astrocyte	GPR56
1.55731e-191	0.42866	0.255	0.018	2.5096e-187	Astrocyte	ANGPTL2
8.33642e-188	0.547787	0.375	0.042	1.34341e-183	Astrocyte	ALDH6A1
8.58613e-188	0.524687	0.334	0.033	1.38365e-183	Astrocyte	MEGF10
1.35082e-185	0.570575	0.43	0.056	2.17684e-181	Astrocyte	LIFR
2.12673e-185	0.522132	0.35	0.037	3.42723e-181	Astrocyte	SDC2
2.60522e-182	0.518294	0.384	0.045	4.19832e-178	Astrocyte	MAGT1
6.69167e-182	0.63268	0.448	0.063	1.07836e-177	Astrocyte	MRC2
8.92963e-181	0.422137	0.282	0.024	1.43901e-176	Astrocyte	KAT2B
1.18779e-180	0.474264	0.305	0.029	1.91412e-176	Astrocyte	C2orf72
6.21483e-180	0.954463	0.891	0.299	1.00152e-175	Astrocyte	PTPRZ1
1.47827e-179	0.40592	0.257	0.02	2.38223e-175	Astrocyte	S100A13
2.37983e-179	0.736124	0.582	0.109	3.83509e-175	Astrocyte	ADD3
2.61494e-179	0.918202	0.907	0.32	4.21398e-175	Astrocyte	DDR1
6.15839e-179	1.01574	0.975	0.417	9.92424e-175	Astrocyte	VIM
1.17293e-178	0.684167	0.527	0.088	1.89018e-174	Astrocyte	FERMT2
1.03546e-176	0.571304	0.395	0.05	1.66864e-172	Astrocyte	FSTL1
5.16747e-175	0.748539	0.62	0.121	8.32738e-171	Astrocyte	PSAT1
1.77252e-174	0.537852	0.382	0.047	2.85641e-170	Astrocyte	ALCAM
8.28803e-173	0.464965	0.314	0.031	1.33562e-168	Astrocyte	SOX6
2.65455e-172	0.486863	0.316	0.033	4.27781e-168	Astrocyte	PCDH7
1.8246e-171	0.523632	0.375	0.047	2.94035e-167	Astrocyte	ADAM9
2.21875e-170	0.472475	0.284	0.026	3.57552e-166	Astrocyte	MT2A
2.55708e-170	0.793382	0.661	0.144	4.12073e-166	Astrocyte	SPOCK2
7.85753e-170	0.478704	0.3	0.03	1.26624e-165	Astrocyte	IFITM3
1.7371e-169	0.621078	0.45	0.068	2.79933e-165	Astrocyte	BAG3
1.79691e-169	0.68767	0.991	0.645	2.89572e-165	Astrocyte	PSAP
5.43879e-169	0.409774	0.264	0.022	8.76461e-165	Astrocyte	HEATR5A
1.51038e-166	0.583955	0.427	0.062	2.43398e-162	Astrocyte	C1orf54
5.4035e-166	0.77383	0.989	0.633	8.70774e-162	Astrocyte	PEA15
6.34322e-166	0.47726	0.332	0.037	1.02221e-161	Astrocyte	GM2A
1.90591e-163	0.495312	0.343	0.041	3.07137e-159	Astrocyte	GNG12
2.54339e-162	0.46846	0.286	0.028	4.09867e-158	Astrocyte	LGALS1
6.31722e-161	0.786069	0.618	0.136	1.01802e-156	Astrocyte	SAT1
2.40007e-159	0.651187	0.486	0.086	3.86771e-155	Astrocyte	SLC1A4
4.67916e-158	0.423357	0.295	0.031	7.54047e-154	Astrocyte	NEK6
2.34767e-157	0.505413	0.373	0.049	3.78327e-153	Astrocyte	MDFI
3.70392e-157	0.372614	0.25	0.022	5.96887e-153	Astrocyte	CDC42EP1
1.91818e-155	0.682365	0.605	0.124	3.09115e-151	Astrocyte	GNG5
3.98525e-155	0.568254	0.448	0.072	6.42222e-151	Astrocyte	STAT3
1.68785e-153	0.792792	0.745	0.204	2.71998e-149	Astrocyte	DCLK2
5.31042e-152	0.553925	0.375	0.053	8.55774e-148	Astrocyte	WNT7B
1.53288e-149	0.830361	0.657	0.165	2.47024e-145	Astrocyte	EGR1
1.54686e-149	0.429534	0.3	0.034	2.49277e-145	Astrocyte	PLEC
2.37389e-149	0.663785	0.545	0.11	3.82552e-145	Astrocyte	ABAT
3.81567e-149	0.634173	0.523	0.1	6.14895e-145	Astrocyte	TRIM9
7.51077e-149	0.898863	0.925	0.384	1.21036e-144	Astrocyte	FABP7
1.02451e-147	0.825344	0.884	0.316	1.651e-143	Astrocyte	CD63
1.38994e-147	0.820628	0.768	0.231	2.23988e-143	Astrocyte	HLA.A
1.50456e-146	0.695208	0.568	0.12	2.4246e-142	Astrocyte	GRIA1
5.42735e-146	0.821068	0.893	0.388	8.74617e-142	Astrocyte	TIMP2
6.62266e-145	0.505643	0.366	0.052	1.06724e-140	Astrocyte	QPRT
4.22441e-144	0.473928	0.318	0.039	6.80764e-140	Astrocyte	SOX21
5.51704e-144	0.581442	0.427	0.072	8.89071e-140	Astrocyte	CDO1
9.98138e-142	0.780649	0.766	0.227	1.6085e-137	Astrocyte	PTTG1IP
2.09397e-141	0.55506	0.395	0.062	3.37443e-137	Astrocyte	SEMA6D
2.98774e-141	0.656272	0.534	0.112	4.81474e-137	Astrocyte	CD59
3.90902e-141	0.802955	0.85	0.29	6.29938e-137	Astrocyte	45537
1.38375e-140	0.754628	0.595	0.14	2.22991e-136	Astrocyte	MDK
5.33489e-140	0.804063	0.866	0.335	8.59718e-136	Astrocyte	TSPAN3
1.80414e-139	0.518177	0.386	0.059	2.90737e-135	Astrocyte	HES1
1.91943e-139	0.684842	0.593	0.136	3.09316e-135	Astrocyte	DTNA
4.20258e-139	0.577039	0.432	0.075	6.77246e-135	Astrocyte	SPATS2L
4.91002e-138	0.692344	0.582	0.132	7.91249e-134	Astrocyte	CHPF
1.14014e-137	0.472537	0.316	0.041	1.83734e-133	Astrocyte	EMP3
1.29777e-137	0.6196	0.48	0.093	2.09136e-133	Astrocyte	PHYHIPL
1.75474e-137	0.384634	0.275	0.031	2.82776e-133	Astrocyte	BDH2
9.23123e-137	0.670171	0.536	0.115	1.48761e-132	Astrocyte	LAMP2
2.02535e-136	0.467248	0.332	0.045	3.26386e-132	Astrocyte	NOTCH3
1.60488e-135	0.616363	0.391	0.065	2.58626e-131	Astrocyte	TAGLN2
4.20072e-135	0.616219	0.486	0.095	6.76945e-131	Astrocyte	ID4
5.75157e-135	0.484874	0.35	0.052	9.26866e-131	Astrocyte	GNPTG
4.8201e-134	0.562815	0.457	0.084	7.76759e-130	Astrocyte	HADHB
1.56035e-133	0.488189	0.368	0.056	2.51451e-129	Astrocyte	FAT1
2.51764e-133	0.689944	0.6	0.147	4.05718e-129	Astrocyte	DKK3
5.17826e-133	0.586326	0.482	0.093	8.34476e-129	Astrocyte	FKBP10
4.5191e-132	0.644534	0.577	0.13	7.28252e-128	Astrocyte	ATP6V0E1
8.20049e-132	0.52201	0.395	0.066	1.32151e-127	Astrocyte	PRCP
1.93277e-131	0.610284	0.966	0.717	3.11466e-127	Astrocyte	C1orf61
7.29083e-131	0.614433	0.425	0.077	1.17492e-126	Astrocyte	MASP1
2.40101e-130	0.548323	0.461	0.085	3.86922e-126	Astrocyte	SERPINH1
1.25953e-129	0.631331	0.498	0.104	2.02973e-125	Astrocyte	CDC42EP4
7.38972e-129	0.5412	0.439	0.079	1.19085e-124	Astrocyte	MYO10
1.12774e-128	0.55671	0.418	0.074	1.81736e-124	Astrocyte	SNCAIP
1.1368e-128	0.745955	0.761	0.237	1.83196e-124	Astrocyte	TTYH3
7.94351e-127	0.43349	0.298	0.039	1.2801e-122	Astrocyte	SPECC1
9.12494e-127	0.634938	0.557	0.129	1.47048e-122	Astrocyte	UBL3
1.40904e-126	0.409159	0.275	0.034	2.27067e-122	Astrocyte	ZFP36L2
8.83383e-126	0.440247	0.305	0.041	1.42357e-121	Astrocyte	NEDD9
8.60713e-125	0.65214	0.97	0.556	1.38704e-120	Astrocyte	TMBIM6
1.54528e-124	0.684633	0.643	0.169	2.49023e-120	Astrocyte	NOVA1
1.03397e-123	0.396109	0.275	0.035	1.66625e-119	Astrocyte	MYL12A
3.32491e-122	0.555193	0.452	0.089	5.35809e-118	Astrocyte	MSN
2.6656e-121	0.734644	0.768	0.256	4.29561e-117	Astrocyte	ITM2B
6.72326e-121	0.600339	0.484	0.103	1.08345e-116	Astrocyte	HLA.C
9.38146e-120	0.410572	0.286	0.039	1.51182e-115	Astrocyte	NAT8L
2.1559e-119	0.455503	0.348	0.056	3.47424e-115	Astrocyte	CLIC1
5.34437e-119	0.531986	0.43	0.083	8.61245e-115	Astrocyte	WASF2
1.72519e-118	0.732105	0.73	0.229	2.78015e-114	Astrocyte	GLUL
4.32984e-118	0.39057	0.275	0.036	6.97754e-114	Astrocyte	SFXN5
8.35922e-118	0.552194	0.443	0.089	1.34709e-113	Astrocyte	FJX1
1.943e-116	0.417305	0.295	0.042	3.13115e-112	Astrocyte	PCDH10
2.63484e-116	0.59275	0.491	0.108	4.24605e-112	Astrocyte	SLC44A2
1.42069e-115	0.488968	0.361	0.063	2.28943e-111	Astrocyte	LEPROT
3.16464e-115	0.578202	0.489	0.11	5.09982e-111	Astrocyte	LRRN2
5.63479e-115	0.681578	0.655	0.19	9.08046e-111	Astrocyte	LRP1
1.96874e-114	0.436131	0.339	0.055	3.17262e-110	Astrocyte	LLGL1
1.25346e-113	0.553783	0.477	0.104	2.01996e-109	Astrocyte	OBSL1
2.00908e-113	0.433507	0.325	0.051	3.23764e-109	Astrocyte	INPPL1
2.09404e-113	0.656117	0.58	0.156	3.37454e-109	Astrocyte	DCLK1
4.57505e-112	0.444839	0.327	0.053	7.37269e-108	Astrocyte	YBX3
1.64404e-111	0.425088	0.293	0.043	2.64937e-107	Astrocyte	CD82
4.5303e-111	0.481176	0.38	0.07	7.30058e-107	Astrocyte	TMEM47
9.67028e-111	0.398408	0.28	0.039	1.55837e-106	Astrocyte	PREX1
1.06163e-110	0.650463	0.62	0.168	1.71082e-106	Astrocyte	SEMA5B
8.07978e-110	0.505811	0.402	0.079	1.30206e-105	Astrocyte	LGALS3BP
7.28806e-108	0.399786	0.295	0.045	1.17447e-103	Astrocyte	ANXA6
6.16331e-107	0.433169	0.307	0.049	9.93218e-103	Astrocyte	ST8SIA1
9.01847e-107	0.574353	0.559	0.14	1.45333e-102	Astrocyte	RCN1
1.00202e-106	0.729091	0.798	0.305	1.61475e-102	Astrocyte	NDRG4
1.10834e-106	0.395049	0.289	0.043	1.7861e-102	Astrocyte	RAB9A
1.79344e-106	0.35475	0.25	0.033	2.89013e-102	Astrocyte	FZD7
2.54322e-106	0.585698	0.536	0.134	4.0984e-102	Astrocyte	ARHGAP5
7.85364e-106	0.602144	0.57	0.148	1.26561e-101	Astrocyte	MSI2
2.68443e-104	0.381492	0.266	0.038	4.32596e-100	Astrocyte	ELOVL2
2.3624e-103	0.459078	0.323	0.056	3.807e-99	Astrocyte	ARID5B
4.73608e-103	0.565421	0.968	0.627	7.63219e-99	Astrocyte	MYL6
4.92961e-103	0.354792	0.273	0.039	7.94407e-99	Astrocyte	CELSR1
5.92418e-103	0.443594	0.348	0.063	9.54681e-99	Astrocyte	GOLIM4
9.4011e-103	0.60096	0.575	0.157	1.51499e-98	Astrocyte	CTSD
2.7978e-101	0.470374	0.402	0.083	4.50865e-97	Astrocyte	SEPN1
4.3228e-101	0.455976	0.361	0.069	6.9662e-97	Astrocyte	MEST
7.39626e-100	0.421912	0.305	0.051	1.19191e-95	Astrocyte	COL4A2
1.32682e-98	0.378651	0.295	0.048	2.13817e-94	Astrocyte	ADAMTS3
6.69801e-98	0.382823	0.286	0.046	1.07938e-93	Astrocyte	VCL
6.48039e-97	0.455738	0.37	0.075	1.04431e-92	Astrocyte	SESN3
4.659e-96	0.41674	0.339	0.063	7.50798e-92	Astrocyte	PLIN3
2.11555e-95	0.38901	0.291	0.049	3.4092e-91	Astrocyte	SHISA4
2.69891e-95	0.379213	0.255	0.038	4.34929e-91	Astrocyte	LIPA
3.24013e-95	0.455277	0.339	0.064	5.22148e-91	Astrocyte	LITAF
5.32491e-95	0.619738	0.509	0.137	8.58108e-91	Astrocyte	FOSB
8.21006e-95	0.34432	0.255	0.038	1.32305e-90	Astrocyte	PLS3
1.25651e-94	0.458732	0.398	0.085	2.02486e-90	Astrocyte	ECI2
2.87509e-94	0.569586	0.532	0.144	4.63321e-90	Astrocyte	CTNNA1
2.69949e-93	0.510788	0.439	0.101	4.35023e-89	Astrocyte	PAG1
5.82297e-93	0.441584	0.366	0.075	9.38372e-89	Astrocyte	DAG1
6.52751e-93	0.374219	0.298	0.052	1.05191e-88	Astrocyte	GRN
7.56007e-93	0.367815	0.284	0.047	1.21831e-88	Astrocyte	ADCY2
2.71186e-92	0.504075	0.464	0.114	4.37016e-88	Astrocyte	SH3BGRL
8.26971e-92	0.423828	0.305	0.055	1.33266e-87	Astrocyte	KCNN3
8.86159e-92	0.393875	0.309	0.055	1.42804e-87	Astrocyte	ITGB8
1.24066e-91	0.472579	0.398	0.089	1.99933e-87	Astrocyte	HSD17B12
1.55147e-91	0.401264	0.311	0.056	2.5002e-87	Astrocyte	NOTCH2
3.55487e-91	0.474121	0.389	0.086	5.72868e-87	Astrocyte	G6PC3
4.90574e-91	0.439821	0.364	0.075	7.90559e-87	Astrocyte	ILK
2.31919e-90	0.651228	0.784	0.314	3.73737e-86	Astrocyte	CD81
2.48321e-90	0.422771	0.361	0.074	4.00169e-86	Astrocyte	BMP7
3.59153e-89	0.459075	0.391	0.086	5.78776e-85	Astrocyte	GPRC5B
3.73214e-89	0.389127	0.268	0.044	6.01435e-85	Astrocyte	CD9
1.05869e-88	0.626205	0.725	0.264	1.70608e-84	Astrocyte	FAM213A
2.45039e-88	0.481546	0.455	0.111	3.9488e-84	Astrocyte	AK4
1.05443e-87	0.434652	0.359	0.076	1.69922e-83	Astrocyte	SALL2
1.17563e-87	0.593711	0.6	0.19	1.89453e-83	Astrocyte	SRI
1.60401e-87	0.346426	0.27	0.045	2.58486e-83	Astrocyte	TIPARP
1.88146e-87	0.382068	0.305	0.056	3.03196e-83	Astrocyte	TSPAN6
1.47906e-86	0.498065	0.423	0.103	2.38351e-82	Astrocyte	EPHB1
8.4445e-86	0.414307	0.345	0.071	1.36083e-81	Astrocyte	JAM2
1.60149e-85	0.357948	0.264	0.044	2.58079e-81	Astrocyte	CYR61
2.89662e-85	0.595335	0.636	0.21	4.6679e-81	Astrocyte	SCD5
3.68954e-84	0.373492	0.293	0.055	5.9457e-80	Astrocyte	DNASE2
4.74021e-84	0.506902	0.489	0.133	7.63886e-80	Astrocyte	ZFAND3
6.2595e-84	0.633236	0.839	0.406	1.00872e-79	Astrocyte	CPE
1.78212e-83	0.611971	0.702	0.241	2.87189e-79	Astrocyte	RPS27L
2.10004e-83	0.526247	0.5	0.139	3.38422e-79	Astrocyte	CLDND1
5.06512e-83	0.436687	0.318	0.066	8.16244e-79	Astrocyte	SLIT2
6.47795e-83	0.491737	0.407	0.101	1.04392e-78	Astrocyte	JUNB
8.4459e-83	0.456489	0.393	0.093	1.36106e-78	Astrocyte	PAM
1.28124e-82	0.361648	0.293	0.056	2.06472e-78	Astrocyte	STIM1
1.39398e-82	0.438787	0.395	0.094	2.2464e-78	Astrocyte	WDR1
1.21435e-81	0.580345	0.677	0.234	1.95692e-77	Astrocyte	TMED10
2.48551e-81	0.383964	0.32	0.066	4.0054e-77	Astrocyte	LEPREL4
1.52417e-80	0.366993	0.284	0.054	2.4562e-76	Astrocyte	SH3PXD2B
2.79681e-80	0.366675	0.27	0.049	4.50705e-76	Astrocyte	KCND3
1.02435e-79	0.44714	0.416	0.104	1.65074e-75	Astrocyte	SCP2
1.66193e-79	0.377845	0.291	0.056	2.67819e-75	Astrocyte	BOC
1.95384e-79	0.420392	0.343	0.075	3.14861e-75	Astrocyte	TEAD1
2.65628e-79	0.608981	0.836	0.408	4.28059e-75	Astrocyte	PFN2
5.72031e-79	0.410896	0.332	0.072	9.21828e-75	Astrocyte	NCALD
6.92389e-79	0.435595	0.395	0.097	1.11579e-74	Astrocyte	SPAG16
1.74603e-78	0.405683	0.314	0.066	2.81373e-74	Astrocyte	TACC1
2.39258e-78	0.608364	0.827	0.362	3.85565e-74	Astrocyte	RHOA
4.20032e-78	0.486446	0.98	0.665	6.76881e-74	Astrocyte	MARCKS
4.4153e-78	0.497109	0.466	0.13	7.11526e-74	Astrocyte	TMEM9B
5.55937e-78	0.398269	0.295	0.06	8.95892e-74	Astrocyte	EPHB3
2.29036e-77	0.559993	0.595	0.199	3.69091e-73	Astrocyte	CTSB
6.1362e-77	0.362171	0.277	0.053	9.88848e-73	Astrocyte	IVD
6.3283e-77	0.44521	0.407	0.103	1.01981e-72	Astrocyte	VGLL4
1.03063e-76	0.365718	0.291	0.058	1.66086e-72	Astrocyte	WWC1
1.16668e-76	0.37472	0.291	0.058	1.88011e-72	Astrocyte	GULP1
6.62095e-76	0.473422	0.464	0.129	1.06697e-71	Astrocyte	CNP
4.22493e-75	0.58194	0.68	0.259	6.80848e-71	Astrocyte	APLP2
5.97839e-75	0.34805	0.273	0.053	9.63417e-71	Astrocyte	ZNF503
1.05661e-74	0.463988	0.455	0.126	1.70273e-70	Astrocyte	MPC1
6.09922e-74	0.508137	0.391	0.101	9.82889e-70	Astrocyte	FGFBP3
1.54292e-73	0.343074	0.273	0.053	2.48641e-69	Astrocyte	SPRED1
3.4187e-73	0.330721	0.25	0.046	5.50924e-69	Astrocyte	TLN1
4.87039e-72	0.463735	0.432	0.121	7.84863e-68	Astrocyte	ABHD2
5.67272e-72	0.437732	0.427	0.116	9.14158e-68	Astrocyte	GINM1
3.24409e-71	0.320482	0.261	0.051	5.22786e-67	Astrocyte	HSDL2
3.29285e-71	0.500349	0.523	0.166	5.30642e-67	Astrocyte	SIRT2
7.23733e-71	0.401765	0.357	0.088	1.1663e-66	Astrocyte	C10orf32
1.41829e-70	0.324997	0.259	0.05	2.28558e-66	Astrocyte	SMPD1
2.39819e-70	0.413478	0.38	0.096	3.86468e-66	Astrocyte	PALLD
4.47818e-70	0.356743	0.314	0.07	7.21658e-66	Astrocyte	GNA12
2.98748e-69	0.578416	0.77	0.326	4.81432e-65	Astrocyte	ARL6IP5
1.28053e-68	0.372615	0.339	0.08	2.06358e-64	Astrocyte	NF1
2.07731e-68	0.385468	0.332	0.079	3.34759e-64	Astrocyte	GNS
2.50439e-68	0.428274	0.391	0.105	4.03583e-64	Astrocyte	DST
3.82929e-68	0.42448	0.402	0.108	6.17091e-64	Astrocyte	NFE2L2
4.58586e-68	0.507286	0.561	0.189	7.39011e-64	Astrocyte	COL6A1
7.81211e-68	0.496237	0.502	0.161	1.25892e-63	Astrocyte	GPC1
5.6427e-67	0.367816	0.311	0.072	9.0932e-63	Astrocyte	PPT1
7.25688e-67	0.338138	0.277	0.059	1.16945e-62	Astrocyte	SPG20
1.73294e-66	0.355864	0.307	0.071	2.79263e-62	Astrocyte	ALDH5A1
2.00096e-66	0.329373	0.28	0.06	3.22454e-62	Astrocyte	HEXA
2.46093e-66	0.502243	0.525	0.177	3.96579e-62	Astrocyte	VEGFB
3.82186e-66	0.343951	0.307	0.07	6.15892e-62	Astrocyte	ITFG3
5.1454e-66	0.333716	0.28	0.061	8.29181e-62	Astrocyte	RHOQ
6.47552e-66	0.36283	0.993	0.815	1.04353e-61	Astrocyte	MT.RNR1
1.22585e-65	0.440565	0.448	0.13	1.97546e-61	Astrocyte	PHGDH
1.76521e-65	0.404406	0.361	0.094	2.84464e-61	Astrocyte	RRAGD
1.77462e-65	0.335785	0.27	0.057	2.8598e-61	Astrocyte	GLTP
1.9126e-65	0.346912	0.284	0.063	3.08215e-61	Astrocyte	FAT3
2.45326e-65	0.356259	0.289	0.065	3.95343e-61	Astrocyte	CBR1
5.36639e-65	0.387051	0.336	0.083	8.64794e-61	Astrocyte	TMEM98
6.60306e-65	0.478756	0.518	0.17	1.06408e-60	Astrocyte	CYB5R3
1.36964e-64	0.509117	0.577	0.203	2.20717e-60	Astrocyte	PTPRF
4.90617e-64	0.545108	0.641	0.252	7.9063e-60	Astrocyte	IRS2
5.1781e-64	0.4624	0.445	0.137	8.3445e-60	Astrocyte	DTX4
1.68037e-63	0.546973	0.875	0.448	2.70791e-59	Astrocyte	GSTP1
5.9042e-63	0.557315	0.468	0.158	9.51462e-59	Astrocyte	HLA.B
7.17244e-63	0.485787	0.582	0.206	1.15584e-58	Astrocyte	PPP2CB
1.43168e-62	0.367558	0.282	0.065	2.30715e-58	Astrocyte	CSRNP1
1.69668e-62	0.550881	0.62	0.239	2.73419e-58	Astrocyte	FOS
2.58257e-62	0.359008	0.33	0.083	4.16181e-58	Astrocyte	BLVRB
7.13002e-62	0.415372	0.411	0.12	1.149e-57	Astrocyte	IFI27L2
9.57685e-62	0.393049	0.384	0.107	1.54331e-57	Astrocyte	LINC00998
3.08329e-61	0.542022	0.832	0.428	4.96873e-57	Astrocyte	GNAI2
3.21479e-61	0.387962	0.377	0.103	5.18064e-57	Astrocyte	TCF12
3.49419e-61	0.53535	0.718	0.306	5.63089e-57	Astrocyte	PTPLAD1
5.08118e-61	0.394153	0.384	0.107	8.18833e-57	Astrocyte	ALDH7A1
6.33837e-61	0.465184	0.475	0.156	1.02143e-56	Astrocyte	ZYX
1.01386e-59	0.49082	0.573	0.207	1.63384e-55	Astrocyte	NLRP1
1.86098e-59	0.374188	0.323	0.084	2.99897e-55	Astrocyte	RNF13
1.91932e-59	0.408872	0.439	0.134	3.09299e-55	Astrocyte	GBAS
2.11611e-59	0.543588	0.814	0.389	3.41012e-55	Astrocyte	CANX
2.92665e-59	0.389656	0.327	0.086	4.7163e-55	Astrocyte	LMNA
5.05486e-59	0.440777	0.511	0.169	8.14591e-55	Astrocyte	CNTFR
1.28946e-58	0.378293	0.293	0.073	2.07797e-54	Astrocyte	BAALC
1.79115e-58	0.376712	0.323	0.085	2.88644e-54	Astrocyte	ADCYAP1R1
2.84896e-58	0.376138	0.348	0.095	4.5911e-54	Astrocyte	AGRN
3.79938e-58	0.425767	0.491	0.161	6.1227e-54	Astrocyte	NEO1
4.19014e-58	0.327023	0.273	0.063	6.7524e-54	Astrocyte	SOX1
6.72188e-58	0.471751	0.57	0.208	1.08323e-53	Astrocyte	SQSTM1
1.24449e-57	0.321844	0.305	0.075	2.00549e-53	Astrocyte	PGM1
3.19847e-57	0.351758	0.332	0.088	5.15433e-53	Astrocyte	NNT.AS1
4.11734e-57	0.502858	0.645	0.258	6.63509e-53	Astrocyte	GOLM1
6.38858e-57	0.463059	0.527	0.19	1.02952e-52	Astrocyte	PTPRA
7.02446e-57	0.454458	0.516	0.182	1.13199e-52	Astrocyte	UBE2E1
9.31625e-57	0.314364	0.268	0.062	1.50131e-52	Astrocyte	MPDZ
1.4397e-56	0.361095	0.325	0.087	2.32008e-52	Astrocyte	UROD
1.7142e-56	0.480732	0.595	0.229	2.76244e-52	Astrocyte	CHMP4B
2.32363e-56	0.369657	0.348	0.097	3.74454e-52	Astrocyte	TMBIM4
2.9262e-56	0.303717	0.266	0.062	4.71558e-52	Astrocyte	CRYL1
3.74034e-56	0.409249	0.275	0.069	6.02755e-52	Astrocyte	CPLX1
6.4741e-56	0.467763	0.525	0.189	1.0433e-51	Astrocyte	KLF6
7.32722e-56	0.43075	0.47	0.157	1.18078e-51	Astrocyte	MAPK1IP1L
1.09335e-55	0.424111	0.436	0.142	1.76193e-51	Astrocyte	LPCAT1
1.57679e-55	0.542247	0.848	0.45	2.54099e-51	Astrocyte	SCD
1.57971e-55	0.338419	0.286	0.072	2.5457e-51	Astrocyte	GPR155
2.40141e-55	0.440507	0.5	0.175	3.86988e-51	Astrocyte	MAPK8IP1
2.63229e-55	0.307761	0.257	0.059	4.24194e-51	Astrocyte	PDE4B
6.63235e-55	0.305575	0.25	0.057	1.0688e-50	Astrocyte	NRBP2
6.88172e-55	0.31845	0.275	0.067	1.10899e-50	Astrocyte	DLG5
8.07927e-55	0.516074	0.843	0.456	1.30197e-50	Astrocyte	CALR
1.33957e-54	0.476272	0.58	0.225	2.15872e-50	Astrocyte	AHCYL1
2.47416e-54	0.334415	0.33	0.089	3.98711e-50	Astrocyte	DHRS7
2.49537e-54	0.381064	0.293	0.075	4.02129e-50	Astrocyte	FAM107A
5.09541e-54	0.322409	0.302	0.078	8.21126e-50	Astrocyte	DENND5A
9.11445e-54	0.327648	0.293	0.075	1.46879e-49	Astrocyte	ALDH3A2
1.03919e-53	0.372076	0.352	0.103	1.67465e-49	Astrocyte	CAMK2G
1.52807e-53	0.309132	0.282	0.069	2.46248e-49	Astrocyte	TMEM123
2.00573e-53	0.446349	0.498	0.179	3.23223e-49	Astrocyte	EMC10
3.28313e-53	0.418778	0.45	0.153	5.29077e-49	Astrocyte	HIGD1A
3.47995e-53	0.365997	0.37	0.11	5.60794e-49	Astrocyte	GPT2
6.29085e-53	0.424457	0.445	0.149	1.01377e-48	Astrocyte	TRIB2
9.15107e-53	0.486551	0.675	0.284	1.4747e-48	Astrocyte	GLO1
1.5468e-52	0.314807	0.27	0.067	2.49267e-48	Astrocyte	CTSL
1.63884e-52	0.405212	0.459	0.154	2.64099e-48	Astrocyte	ADH5
3.44501e-52	0.339961	0.341	0.096	5.55164e-48	Astrocyte	SNX5
4.71569e-52	0.289048	0.257	0.06	7.59934e-48	Astrocyte	COL4A5
6.99925e-52	0.50463	0.682	0.304	1.12793e-47	Astrocyte	KIF1B
9.17385e-52	0.295642	0.27	0.066	1.47837e-47	Astrocyte	C1orf198
1.77426e-51	0.314895	0.275	0.07	2.85923e-47	Astrocyte	CHPT1
4.18174e-51	0.438414	0.509	0.188	6.73887e-47	Astrocyte	MACF1
1.74299e-50	0.484794	0.65	0.281	2.80884e-46	Astrocyte	FHL1
2.1613e-50	0.437154	0.518	0.192	3.48294e-46	Astrocyte	ACTN4
4.31497e-50	0.305951	0.286	0.075	6.95357e-46	Astrocyte	CAPN2
5.2806e-50	0.31146	0.261	0.066	8.50969e-46	Astrocyte	VAT1L
5.69307e-50	0.392772	0.423	0.141	9.17438e-46	Astrocyte	TMEM205
7.33616e-50	0.463398	0.552	0.222	1.18222e-45	Astrocyte	B3GNT1
2.55265e-49	0.399593	0.432	0.148	4.11359e-45	Astrocyte	PRDX6
2.67228e-49	0.294312	0.255	0.063	4.30638e-45	Astrocyte	TMEM129
3.85498e-49	0.31932	0.332	0.095	6.2123e-45	Astrocyte	CELSR2
4.14559e-49	0.368108	0.393	0.125	6.68062e-45	Astrocyte	ERF
5.12373e-49	0.295235	0.273	0.07	8.2569e-45	Astrocyte	HIPK2
5.68488e-49	0.379781	0.402	0.132	9.16119e-45	Astrocyte	FLOT2
6.19241e-49	0.303518	0.277	0.073	9.97906e-45	Astrocyte	CD151
1.88068e-48	0.376135	0.398	0.13	3.03072e-44	Astrocyte	CD276
2.03387e-48	0.31887	0.318	0.089	3.27758e-44	Astrocyte	CREB5
2.86887e-48	0.290129	0.264	0.068	4.62319e-44	Astrocyte	IFNAR1
3.06269e-48	0.371149	0.389	0.127	4.93553e-44	Astrocyte	LRPAP1
3.62291e-48	0.307216	0.286	0.077	5.83831e-44	Astrocyte	PIK3C2A
4.07146e-48	0.33193	0.339	0.099	6.56116e-44	Astrocyte	CALD1
7.51795e-48	0.377374	0.377	0.12	1.21152e-43	Astrocyte	ZMAT3
8.88292e-48	0.343149	0.375	0.118	1.43148e-43	Astrocyte	ATRAID
9.6391e-48	0.436108	0.55	0.217	1.55334e-43	Astrocyte	SNX3
1.04331e-47	0.319022	0.277	0.075	1.6813e-43	Astrocyte	ARHGEF10L
1.24939e-47	0.328541	0.311	0.09	2.01339e-43	Astrocyte	NADK2
1.49943e-47	0.341941	0.341	0.103	2.41633e-43	Astrocyte	STK39
1.65649e-47	0.402716	0.473	0.171	2.66944e-43	Astrocyte	C14orf132
3.15571e-47	0.382173	0.411	0.138	5.08543e-43	Astrocyte	ATP2B4
3.22589e-47	0.359457	0.384	0.124	5.19852e-43	Astrocyte	FEZ2
4.2663e-47	0.338315	0.27	0.072	6.87514e-43	Astrocyte	ZIC1
4.74972e-47	0.522519	0.7	0.373	7.65417e-43	Astrocyte	NCAN
5.25047e-47	0.394454	0.45	0.16	8.46113e-43	Astrocyte	RAB5A
1.36055e-46	0.343769	0.332	0.101	2.19252e-42	Astrocyte	SC5D
1.36961e-46	0.27832	0.259	0.067	2.20712e-42	Astrocyte	ABI1
2.04669e-46	0.335131	0.33	0.1	3.29825e-42	Astrocyte	FNBP1
2.28053e-46	0.35328	0.368	0.117	3.67508e-42	Astrocyte	ADAM17
2.67648e-46	0.430581	0.577	0.231	4.31314e-42	Astrocyte	DARS
3.23777e-46	0.434959	0.577	0.233	5.21767e-42	Astrocyte	SDCBP
8.07286e-46	0.295078	0.275	0.075	1.30094e-41	Astrocyte	SLC39A1
1.52838e-45	0.33347	0.361	0.115	2.46299e-41	Astrocyte	SHC2
1.53764e-45	0.372194	0.416	0.142	2.4779e-41	Astrocyte	NFIC
2.43173e-45	0.477684	0.777	0.399	3.91873e-41	Astrocyte	FEZ1
2.61218e-45	0.394341	0.47	0.172	4.20953e-41	Astrocyte	BAI2
2.71391e-45	0.304768	0.302	0.088	4.37347e-41	Astrocyte	CYSTM1
3.19645e-45	0.440298	0.568	0.236	5.15107e-41	Astrocyte	DAZAP2
4.60956e-45	0.451413	0.666	0.297	7.4283e-41	Astrocyte	RAB7A
5.03467e-45	0.379466	0.423	0.147	8.11337e-41	Astrocyte	CORO2B
6.24868e-45	0.315541	0.3	0.088	1.00698e-40	Astrocyte	SMARCD3
8.7099e-45	0.331278	0.32	0.098	1.4036e-40	Astrocyte	DNPH1
1.68315e-44	0.312097	0.273	0.076	2.7124e-40	Astrocyte	DHTKD1
2.02937e-44	0.44369	0.843	0.516	3.27033e-40	Astrocyte	SYT11
2.43984e-44	0.340005	0.361	0.118	3.93181e-40	Astrocyte	KIAA0319L
3.2432e-44	0.303106	0.309	0.091	5.22642e-40	Astrocyte	ASPH
4.96081e-44	0.433076	0.536	0.223	7.99434e-40	Astrocyte	CADM4
7.02493e-44	0.350203	0.336	0.108	1.13207e-39	Astrocyte	OAT
8.10321e-44	0.392172	0.434	0.158	1.30583e-39	Astrocyte	RDX
9.13718e-44	0.313865	0.302	0.089	1.47246e-39	Astrocyte	TAB2
1.08218e-43	0.456159	0.698	0.325	1.74394e-39	Astrocyte	LINC00657
2.52705e-43	0.337174	0.389	0.131	4.07234e-39	Astrocyte	KCTD20
5.38533e-43	0.355859	0.441	0.157	8.67847e-39	Astrocyte	HSPB1
7.19128e-43	0.310745	0.28	0.08	1.15888e-38	Astrocyte	HS6ST2
7.63434e-43	0.298621	0.305	0.091	1.23027e-38	Astrocyte	TRIM8
8.97219e-43	0.40903	0.561	0.228	1.44587e-38	Astrocyte	PPIB
1.08049e-42	0.412603	0.516	0.205	1.7412e-38	Astrocyte	45544
1.28787e-42	0.38594	0.475	0.18	2.0754e-38	Astrocyte	CLNS1A
2.68304e-42	0.328512	0.348	0.114	4.32372e-38	Astrocyte	LYRM2
6.59921e-42	0.309435	0.325	0.102	1.06346e-37	Astrocyte	EXTL3
1.17368e-41	0.315657	0.284	0.085	1.89139e-37	Astrocyte	ACTN1
1.96424e-41	0.401214	0.523	0.212	3.16538e-37	Astrocyte	NFE2L1
2.19936e-41	0.329811	0.368	0.124	3.54426e-37	Astrocyte	SAMD4B
2.79574e-41	0.349271	0.393	0.138	4.50533e-37	Astrocyte	WIPF2
4.28361e-41	0.386695	0.484	0.19	6.90303e-37	Astrocyte	GABBR1
4.42898e-41	0.373288	0.445	0.167	7.1373e-37	Astrocyte	LSAMP
4.796e-41	0.39491	0.491	0.195	7.72875e-37	Astrocyte	CALU
9.96109e-41	0.422871	0.609	0.266	1.60523e-36	Astrocyte	WBP5
1.06065e-40	0.31395	0.298	0.092	1.70923e-36	Astrocyte	RFX3
1.42479e-40	0.252374	0.25	0.069	2.29605e-36	Astrocyte	RSU1
3.39636e-40	0.283951	0.266	0.077	5.47324e-36	Astrocyte	CIB1
5.24809e-40	0.432761	0.618	0.285	8.45729e-36	Astrocyte	GRINA
1.76116e-39	0.312301	0.311	0.1	2.83811e-35	Astrocyte	AGPAT5
2.49656e-39	0.314287	0.355	0.12	4.0232e-35	Astrocyte	PFKL
5.46076e-39	0.305302	0.314	0.102	8.80002e-35	Astrocyte	LMBRD1
5.6998e-39	0.364367	0.448	0.173	9.18523e-35	Astrocyte	PRNP
7.85136e-39	0.407747	0.598	0.263	1.26525e-34	Astrocyte	SCRN1
1.35697e-38	0.300537	0.284	0.088	2.18676e-34	Astrocyte	PLOD1
1.82171e-38	0.328843	0.286	0.092	2.93569e-34	Astrocyte	ANKS1B
2.26486e-38	0.391306	0.559	0.236	3.64983e-34	Astrocyte	SELK
2.9051e-38	0.379409	0.536	0.221	4.68157e-34	Astrocyte	PDIA6
2.91584e-38	0.460808	0.673	0.344	4.69887e-34	Astrocyte	SCG3
3.06934e-38	0.277984	0.3	0.094	4.94624e-34	Astrocyte	SORBS3
4.07967e-38	0.44139	0.73	0.376	6.57438e-34	Astrocyte	MCL1
4.55056e-38	0.304138	0.339	0.113	7.33323e-34	Astrocyte	C1orf21
5.66697e-38	0.309477	0.314	0.104	9.13233e-34	Astrocyte	NUCB1
8.50891e-38	0.285445	0.298	0.095	1.37121e-33	Astrocyte	MESDC2
9.12098e-38	0.298661	0.309	0.101	1.46985e-33	Astrocyte	C6orf89
1.30309e-37	0.304901	0.355	0.12	2.09993e-33	Astrocyte	NBPF10
1.59458e-37	0.308695	0.375	0.131	2.56966e-33	Astrocyte	GPX1
1.65047e-37	0.343525	0.416	0.157	2.65973e-33	Astrocyte	SSR3
1.68014e-37	0.26468	0.264	0.079	2.70755e-33	Astrocyte	CNDP2
1.92482e-37	0.311042	0.3	0.098	3.10184e-33	Astrocyte	TSPAN18
1.98279e-37	0.40868	0.85	0.54	3.19527e-33	Astrocyte	APP
2.10624e-37	0.358355	0.409	0.156	3.39421e-33	Astrocyte	FAM171B
2.21943e-37	0.338377	0.386	0.143	3.57661e-33	Astrocyte	MAPK1
2.73289e-37	0.420046	0.675	0.322	4.40406e-33	Astrocyte	PHPT1
2.78627e-37	0.301163	0.323	0.108	4.49008e-33	Astrocyte	ACADVL
3.22504e-37	0.302776	0.311	0.103	5.19715e-33	Astrocyte	IQSEC1
3.24584e-37	0.420319	0.684	0.329	5.23068e-33	Astrocyte	ADD1
3.64327e-37	0.333783	0.386	0.141	5.87113e-33	Astrocyte	ALDH9A1
4.74864e-37	0.353564	0.425	0.163	7.65243e-33	Astrocyte	HADHA
5.15341e-37	0.30936	0.368	0.131	8.30472e-33	Astrocyte	RNF141
7.39541e-37	0.291953	0.314	0.104	1.19177e-32	Astrocyte	SGSM2
7.78736e-37	0.415655	0.605	0.28	1.25493e-32	Astrocyte	FZD3
8.28962e-37	0.292042	0.309	0.102	1.33587e-32	Astrocyte	ALDH2
8.8598e-37	0.26346	0.25	0.074	1.42776e-32	Astrocyte	PVRL2
2.17893e-36	0.305317	0.368	0.129	3.51134e-32	Astrocyte	TCF3
3.07669e-36	0.274847	0.295	0.095	4.95808e-32	Astrocyte	PSME1
6.08998e-36	0.412497	0.682	0.329	9.81401e-32	Astrocyte	HSPE1
6.55626e-36	0.352361	0.505	0.204	1.05654e-31	Astrocyte	TCEA1
1.00941e-35	0.255838	0.27	0.084	1.62666e-31	Astrocyte	URM1
1.14951e-35	0.420195	0.705	0.354	1.85244e-31	Astrocyte	SEPW1
1.34733e-35	0.418501	0.677	0.325	2.17122e-31	Astrocyte	JUN
1.39599e-35	0.386583	0.555	0.244	2.24964e-31	Astrocyte	ARHGAP21
3.372e-35	0.394464	0.639	0.285	5.43398e-31	Astrocyte	LMO4
4.42615e-35	0.254181	0.275	0.086	7.13274e-31	Astrocyte	CUX1
4.91127e-35	0.325207	0.402	0.154	7.91452e-31	Astrocyte	PDCD6
5.08395e-35	0.406702	0.609	0.284	8.19278e-31	Astrocyte	CDH2
6.67748e-35	0.282022	0.289	0.096	1.07608e-30	Astrocyte	DPP7
1.14994e-34	0.300178	0.316	0.11	1.85313e-30	Astrocyte	TSPAN14
1.28012e-34	0.274605	0.273	0.088	2.06292e-30	Astrocyte	CAMK2D
1.43772e-34	0.33985	0.409	0.16	2.31688e-30	Astrocyte	MAD2L2
1.77254e-34	0.273312	0.261	0.083	2.85644e-30	Astrocyte	IL17RD
1.9295e-34	0.316809	0.42	0.164	3.10939e-30	Astrocyte	TM9SF3
2.47765e-34	0.268188	0.261	0.083	3.99274e-30	Astrocyte	DGCR2
4.48721e-34	0.359018	0.473	0.199	7.23114e-30	Astrocyte	LAPTM4B
5.10249e-34	0.42132	0.8	0.432	8.22267e-30	Astrocyte	MAGED2
6.74138e-34	0.30036	0.314	0.11	1.08637e-29	Astrocyte	CPEB4
6.82351e-34	0.300534	0.355	0.128	1.09961e-29	Astrocyte	NME4
7.56554e-34	0.262199	0.264	0.084	1.21919e-29	Astrocyte	PCDH9
1.05802e-33	0.289778	0.35	0.127	1.705e-29	Astrocyte	TXNDC12
1.49028e-33	0.262203	0.25	0.079	2.40158e-29	Astrocyte	MLF1
1.50164e-33	0.327822	0.457	0.184	2.41989e-29	Astrocyte	RP11.166D19.1
1.66941e-33	0.345791	0.457	0.189	2.69026e-29	Astrocyte	MTRNR2L12
1.95114e-33	0.38013	0.595	0.271	3.14426e-29	Astrocyte	DAD1
2.59542e-33	0.309379	0.389	0.15	4.18251e-29	Astrocyte	LAMTOR1
2.62939e-33	0.281137	0.311	0.108	4.23727e-29	Astrocyte	FRMD4A
3.98441e-33	0.265656	0.309	0.106	6.42088e-29	Astrocyte	DCTN6
4.00736e-33	0.260656	0.284	0.094	6.45787e-29	Astrocyte	MLEC
4.49295e-33	0.37582	0.573	0.261	7.24039e-29	Astrocyte	ATP6AP1
6.94974e-33	0.306407	0.386	0.148	1.11995e-28	Astrocyte	VAT1
9.38022e-33	0.261747	0.298	0.099	1.51162e-28	Astrocyte	NOTCH1
9.51532e-33	0.398212	0.852	0.533	1.53339e-28	Astrocyte	45542
1.15113e-32	0.406603	0.732	0.383	1.85504e-28	Astrocyte	GABARAPL2
1.1686e-32	0.283048	0.307	0.109	1.8832e-28	Astrocyte	PSENEN
1.96651e-32	0.270612	0.284	0.097	3.16903e-28	Astrocyte	C11orf49
2.31909e-32	0.343131	0.439	0.183	3.73721e-28	Astrocyte	CTNNB1
4.38693e-32	0.380743	0.605	0.291	7.06954e-28	Astrocyte	FAM127A
5.11794e-32	0.403277	0.743	0.386	8.24755e-28	Astrocyte	MRFAP1
6.25947e-32	0.324288	0.393	0.158	1.00871e-27	Astrocyte	C14orf1
6.46815e-32	0.349804	0.484	0.212	1.04234e-27	Astrocyte	DNAJB2
7.23325e-32	0.368062	0.445	0.188	1.16564e-27	Astrocyte	CDKN1A
9.33605e-32	0.257198	0.259	0.084	1.5045e-27	Astrocyte	FAM120A
9.70448e-32	0.315862	0.386	0.152	1.56388e-27	Astrocyte	TECR
1.13111e-31	0.337463	0.439	0.184	1.82279e-27	Astrocyte	APC
1.31908e-31	0.324232	0.491	0.202	2.12569e-27	Astrocyte	EZR
1.40574e-31	0.291227	0.361	0.137	2.26535e-27	Astrocyte	HNRNPF
1.63672e-31	0.402435	0.809	0.46	2.63757e-27	Astrocyte	TMEM66
1.76131e-31	0.386152	0.602	0.295	2.83836e-27	Astrocyte	MTSS1L
2.12191e-31	0.302597	0.386	0.153	3.41946e-27	Astrocyte	GALNT1
2.47716e-31	0.314821	0.445	0.187	3.99195e-27	Astrocyte	FAM134A
5.1923e-31	0.262188	0.305	0.108	8.36739e-27	Astrocyte	DENND5B
5.35025e-31	0.380764	0.67	0.327	8.62193e-27	Astrocyte	RDH11
5.38663e-31	0.325996	0.436	0.184	8.68056e-27	Astrocyte	RAP2A
5.47433e-31	0.382601	0.643	0.317	8.82188e-27	Astrocyte	FYN
5.74217e-31	0.275553	0.293	0.104	9.25351e-27	Astrocyte	PLXNB2
5.95589e-31	0.318096	0.439	0.181	9.59792e-27	Astrocyte	TSPAN5
9.00789e-31	0.343934	0.514	0.229	1.45162e-26	Astrocyte	APH1A
9.55522e-31	0.346081	0.511	0.23	1.53982e-26	Astrocyte	RAB5C
9.97317e-31	0.261769	0.314	0.112	1.60718e-26	Astrocyte	SCAF11
1.61727e-30	0.311282	0.432	0.18	2.60623e-26	Astrocyte	POLR2L
1.76133e-30	0.250952	0.277	0.095	2.83838e-26	Astrocyte	GATAD1
1.92091e-30	0.25953	0.332	0.121	3.09554e-26	Astrocyte	BBX
2.03768e-30	0.285441	0.366	0.141	3.28373e-26	Astrocyte	CTNND1
2.14565e-30	0.261951	0.311	0.113	3.45772e-26	Astrocyte	CASC4
2.51402e-30	0.259232	0.255	0.085	4.05135e-26	Astrocyte	EPN2
2.68973e-30	0.361007	0.532	0.247	4.33449e-26	Astrocyte	CLSTN1
2.71886e-30	0.312773	0.332	0.127	4.38145e-26	Astrocyte	SEZ6L
3.29367e-30	0.274106	0.311	0.115	5.30775e-26	Astrocyte	TOLLIP
4.60495e-30	0.261068	0.284	0.101	7.42088e-26	Astrocyte	TMED4
7.92326e-30	0.31825	0.42	0.176	1.27683e-25	Astrocyte	SPAG9
8.73245e-30	0.327761	0.475	0.209	1.40723e-25	Astrocyte	SBDS
9.12463e-30	0.270385	0.305	0.111	1.47043e-25	Astrocyte	PDLIM7
1.03825e-29	0.271447	0.327	0.122	1.67313e-25	Astrocyte	PNRC2
1.05152e-29	0.299625	0.366	0.146	1.69453e-25	Astrocyte	RRAGC
1.11344e-29	0.2718	0.298	0.108	1.79431e-25	Astrocyte	AKT2
1.44541e-29	0.309938	0.411	0.171	2.32928e-25	Astrocyte	PTPRD
1.70897e-29	0.258073	0.3	0.108	2.754e-25	Astrocyte	LIX1L
1.72338e-29	0.374007	0.659	0.332	2.77723e-25	Astrocyte	TAX1BP1
1.77774e-29	0.309638	0.427	0.181	2.86483e-25	Astrocyte	RAB18
2.2069e-29	0.352035	0.589	0.278	3.55642e-25	Astrocyte	POLR2G
3.4237e-29	0.386561	0.83	0.516	5.5173e-25	Astrocyte	UBB
3.42649e-29	0.340041	0.534	0.247	5.5218e-25	Astrocyte	C4orf3
3.65789e-29	0.273041	0.295	0.109	5.89468e-25	Astrocyte	CPNE2
4.61028e-29	0.382906	0.857	0.519	7.42947e-25	Astrocyte	SERF2
4.87462e-29	0.25037	0.275	0.096	7.85545e-25	Astrocyte	CDH4
4.89897e-29	0.26499	0.298	0.109	7.89469e-25	Astrocyte	ENHO
4.90654e-29	0.263371	0.35	0.135	7.90689e-25	Astrocyte	ENOPH1
5.0987e-29	0.266049	0.334	0.127	8.21655e-25	Astrocyte	DCHS1
7.02313e-29	0.258496	0.293	0.107	1.13178e-24	Astrocyte	GLG1
7.39932e-29	0.352801	0.575	0.276	1.1924e-24	Astrocyte	CSTB
7.75599e-29	0.375381	0.705	0.369	1.24988e-24	Astrocyte	TXN
1.49505e-28	0.294596	0.389	0.161	2.40927e-24	Astrocyte	FKBP2
1.739e-28	0.339792	0.507	0.239	2.80239e-24	Astrocyte	ACO2
1.78106e-28	0.304114	0.425	0.182	2.87018e-24	Astrocyte	COPS8
2.25146e-28	0.360913	0.6	0.3	3.62824e-24	Astrocyte	TCF25
2.42702e-28	0.342401	0.552	0.262	3.91114e-24	Astrocyte	CAPNS1
2.96888e-28	0.317239	0.457	0.204	4.78435e-24	Astrocyte	LAMTOR4
3.97446e-28	0.289177	0.4	0.167	6.40484e-24	Astrocyte	POLR2J
5.76499e-28	0.260763	0.291	0.108	9.29029e-24	Astrocyte	TOB2
6.42407e-28	0.263407	0.309	0.117	1.03524e-23	Astrocyte	USP16
6.61429e-28	0.25384	0.327	0.126	1.06589e-23	Astrocyte	CHMP2B
7.67923e-28	0.288208	0.411	0.173	1.23751e-23	Astrocyte	SEC11A
7.73055e-28	0.362536	0.648	0.332	1.24578e-23	Astrocyte	DDX3X
8.96123e-28	0.280425	0.35	0.141	1.4441e-23	Astrocyte	SCAP
1.27757e-27	0.266749	0.38	0.155	2.05881e-23	Astrocyte	TMEM147
1.28463e-27	0.289349	0.402	0.17	2.07019e-23	Astrocyte	SNN
1.41237e-27	0.382113	0.759	0.424	2.27603e-23	Astrocyte	HSBP1
1.72267e-27	0.35606	0.591	0.297	2.77609e-23	Astrocyte	PDIA3
1.75229e-27	0.278277	0.391	0.163	2.82381e-23	Astrocyte	BCAP31
3.2537e-27	0.287973	0.416	0.176	5.24333e-23	Astrocyte	PNMA2
5.60066e-27	0.265298	0.339	0.135	9.02547e-23	Astrocyte	NCSTN
8.05508e-27	0.304456	0.455	0.204	1.29808e-22	Astrocyte	NDUFB3
8.3855e-27	0.337148	0.518	0.249	1.35132e-22	Astrocyte	RPN2
1.15246e-26	0.25526	0.316	0.124	1.85718e-22	Astrocyte	TIMMDC1
1.34685e-26	0.263977	0.336	0.135	2.17045e-22	Astrocyte	REEP2
1.69763e-26	0.273753	0.386	0.163	2.73572e-22	Astrocyte	CLPTM1
2.12054e-26	0.353449	0.609	0.312	3.41725e-22	Astrocyte	BSG
2.43091e-26	0.294264	0.405	0.178	3.91741e-22	Astrocyte	EMC7
2.44965e-26	0.260008	0.341	0.137	3.94761e-22	Astrocyte	CYB5A
2.5244e-26	0.27291	0.366	0.153	4.06807e-22	Astrocyte	ARL8B
4.89838e-26	0.291017	0.364	0.155	7.89374e-22	Astrocyte	BAX
1.15233e-25	0.25396	0.339	0.137	1.85698e-21	Astrocyte	C8orf33
1.6476e-25	0.273696	0.409	0.177	2.65511e-21	Astrocyte	CCNL1
1.78803e-25	0.275898	0.377	0.162	2.88141e-21	Astrocyte	APMAP
2.26634e-25	0.326638	0.559	0.273	3.6522e-21	Astrocyte	PTPRS
2.80489e-25	0.289829	0.391	0.173	4.52009e-21	Astrocyte	TXN2
5.82166e-25	0.250532	0.343	0.14	9.38161e-21	Astrocyte	CDK5RAP3
5.87471e-25	0.259758	0.352	0.146	9.4671e-21	Astrocyte	ETV1
6.09115e-25	0.356707	0.693	0.384	9.8159e-21	Astrocyte	NDFIP1
8.70565e-25	0.301845	0.486	0.229	1.40292e-20	Astrocyte	PUF60
8.98087e-25	0.276977	0.407	0.18	1.44727e-20	Astrocyte	TIMM8B
9.62624e-25	0.287647	0.482	0.22	1.55127e-20	Astrocyte	UBXN4
1.14216e-24	0.331373	0.555	0.278	1.84059e-20	Astrocyte	UBE2H
1.29491e-24	0.255949	0.316	0.129	2.08674e-20	Astrocyte	NAT14
1.33631e-24	0.25941	0.37	0.158	2.15346e-20	Astrocyte	ZFAND6
5.05397e-24	0.251157	0.343	0.143	8.14447e-20	Astrocyte	SH3GL1
5.08791e-24	0.256402	0.307	0.126	8.19917e-20	Astrocyte	CTC.503J8.6
5.21991e-24	0.255685	0.323	0.135	8.41189e-20	Astrocyte	MEGF8
6.07044e-24	0.275437	0.409	0.184	9.78251e-20	Astrocyte	NPEPPS
7.61414e-24	0.296374	0.477	0.228	1.22702e-19	Astrocyte	WDR6
7.6279e-24	0.287794	0.468	0.218	1.22924e-19	Astrocyte	C6orf62
7.8403e-24	0.32825	0.595	0.305	1.26346e-19	Astrocyte	PFN1
9.88266e-24	0.257007	0.339	0.144	1.59259e-19	Astrocyte	PRDX3
1.26363e-23	0.257836	0.377	0.164	2.03634e-19	Astrocyte	SH3GLB1
1.29599e-23	0.292491	0.5	0.24	2.08849e-19	Astrocyte	CSNK1D
1.77779e-23	0.310016	0.452	0.219	2.8649e-19	Astrocyte	ASAH1
8.67535e-23	0.250392	0.343	0.148	1.39803e-18	Astrocyte	GRSF1
8.93551e-23	0.315257	0.591	0.301	1.43996e-18	Astrocyte	ROMO1
9.30858e-23	0.267202	0.405	0.184	1.50008e-18	Astrocyte	SPCS2
1.09923e-22	0.278468	0.466	0.218	1.77141e-18	Astrocyte	TMCO1
1.20258e-22	0.251146	0.361	0.158	1.93796e-18	Astrocyte	NDUFB5
1.41642e-22	0.276374	0.357	0.156	2.28256e-18	Astrocyte	XIST
1.85941e-22	0.260785	0.377	0.169	2.99644e-18	Astrocyte	COA3
2.98055e-22	0.30273	0.52	0.263	4.80316e-18	Astrocyte	NDUFC1
3.66842e-22	0.313292	0.582	0.302	5.91166e-18	Astrocyte	NDUFS6
3.74333e-22	0.343596	0.775	0.45	6.03238e-18	Astrocyte	PRDX1
4.58991e-22	0.254422	0.37	0.166	7.39665e-18	Astrocyte	EIF4H
7.26112e-22	0.272963	0.416	0.193	1.17013e-17	Astrocyte	TMEM87A
1.20546e-21	0.279842	0.411	0.196	1.9426e-17	Astrocyte	SAT2
1.24486e-21	0.31227	0.616	0.324	2.00609e-17	Astrocyte	HSPD1
1.30621e-21	0.255755	0.405	0.186	2.10496e-17	Astrocyte	PHAX
1.86846e-21	0.282687	0.486	0.24	3.01102e-17	Astrocyte	PSMB2
1.99847e-21	0.260743	0.389	0.181	3.22054e-17	Astrocyte	NDUFC2
2.79547e-21	0.351376	0.734	0.488	4.5049e-17	Astrocyte	HMGCS1
2.88275e-21	0.267339	0.443	0.212	4.64555e-17	Astrocyte	AKIRIN1
3.05968e-21	0.292676	0.491	0.244	4.93067e-17	Astrocyte	TSPAN7
3.05984e-21	0.257464	0.42	0.198	4.93093e-17	Astrocyte	NDUFA7
3.71243e-21	0.323147	0.664	0.36	5.98257e-17	Astrocyte	SLC3A2
6.30995e-21	0.290989	0.5	0.254	1.01685e-16	Astrocyte	RHBDD2
1.37746e-20	0.26332	0.402	0.192	2.21978e-16	Astrocyte	AP3D1
2.53091e-20	0.310722	0.65	0.346	4.07856e-16	Astrocyte	LAPTM4A
2.54552e-20	0.261418	0.448	0.216	4.10211e-16	Astrocyte	MXI1
3.19504e-20	0.289329	0.52	0.269	5.14881e-16	Astrocyte	TUG1
5.36853e-20	0.276144	0.473	0.238	8.65138e-16	Astrocyte	BTG1
6.72101e-20	0.317963	0.818	0.528	1.08309e-15	Astrocyte	CAPZB
9.40443e-20	0.313582	0.698	0.395	1.51552e-15	Astrocyte	CLTC
1.24168e-19	0.288204	0.491	0.255	2.00097e-15	Astrocyte	BNIP3P1
1.44247e-19	0.272845	0.516	0.262	2.32453e-15	Astrocyte	PAICS
2.71345e-19	0.304331	0.648	0.362	4.37273e-15	Astrocyte	SCARB2
3.32544e-19	0.295151	0.557	0.3	5.35895e-15	Astrocyte	SLC22A17
4.66026e-19	0.254514	0.45	0.223	7.51001e-15	Astrocyte	RAB6B
1.81791e-18	0.298269	0.627	0.346	2.92957e-14	Astrocyte	CUTA
1.92667e-18	0.254076	0.42	0.211	3.10483e-14	Astrocyte	TIMM13
7.39477e-18	0.254679	0.489	0.252	1.19167e-13	Astrocyte	PSMD7
7.94635e-18	0.311089	0.798	0.499	1.28055e-13	Astrocyte	UBL5
1.13888e-17	0.265725	0.516	0.274	1.8353e-13	Astrocyte	ACTR2
1.25497e-17	0.267559	0.561	0.299	2.02238e-13	Astrocyte	ATP6AP2
1.29564e-17	0.301663	0.793	0.493	2.08792e-13	Astrocyte	HSP90B1
1.71131e-17	0.306095	0.764	0.461	2.75778e-13	Astrocyte	ARL6IP1
1.8266e-17	0.254947	0.514	0.269	2.94356e-13	Astrocyte	WDR83OS
5.6187e-17	0.269315	0.898	0.669	9.05453e-13	Astrocyte	TPI1
7.97145e-17	0.290857	0.702	0.412	1.2846e-12	Astrocyte	ATP6V1G1
8.23949e-17	0.258527	0.518	0.277	1.32779e-12	Astrocyte	ZNHIT1
1.21014e-16	0.287146	0.659	0.381	1.95014e-12	Astrocyte	OST4
1.27427e-16	0.30153	0.805	0.513	2.05349e-12	Astrocyte	RAC1
1.35605e-16	0.288355	0.661	0.377	2.18527e-12	Astrocyte	PRDX5
1.74908e-16	0.299056	0.452	0.258	2.81864e-12	Astrocyte	FABP5
1.8281e-16	0.322468	0.402	0.224	2.94598e-12	Astrocyte	IGFBP5
2.85935e-16	0.299632	0.75	0.458	4.60784e-12	Astrocyte	SOD1
4.17885e-16	0.298225	0.8	0.512	6.73422e-12	Astrocyte	MAGED1
5.42538e-16	0.252203	0.53	0.286	8.74301e-12	Astrocyte	METAP2
7.33121e-16	0.281723	0.798	0.513	1.18142e-11	Astrocyte	HSPA5
1.40267e-15	0.290096	0.739	0.47	2.2604e-11	Astrocyte	KIF1A
1.99728e-15	0.288293	0.72	0.469	3.21862e-11	Astrocyte	ENAH
2.00313e-15	0.285304	0.755	0.48	3.22805e-11	Astrocyte	JUND
6.20566e-15	0.279472	0.836	0.572	1.00004e-10	Astrocyte	SRP14
9.38729e-15	0.268838	0.661	0.386	1.51276e-10	Astrocyte	POMP
1.08172e-14	0.28633	0.736	0.439	1.74319e-10	Astrocyte	GNAO1
6.75547e-14	0.250337	0.566	0.33	1.08864e-09	Astrocyte	GANAB
1.03962e-13	0.27387	0.77	0.498	1.67534e-09	Astrocyte	KPNB1
5.11206e-13	0.278761	0.845	0.568	8.23808e-09	Astrocyte	COX6C
5.7791e-13	0.250155	0.657	0.39	9.31302e-09	Astrocyte	DYNC1I2
5.80575e-13	0.267805	0.764	0.479	9.35597e-09	Astrocyte	ATN1
8.41742e-13	0.262752	0.848	0.587	1.35647e-08	Astrocyte	DDX17
1.29972e-12	0.256863	0.673	0.41	2.0945e-08	Astrocyte	ATP5J2
1.60545e-12	0.262118	0.707	0.434	2.58718e-08	Astrocyte	AP2B1
2.32518e-12	0.270834	0.748	0.481	3.74703e-08	Astrocyte	hsa.mir.6723
2.88331e-12	0.250712	0.693	0.448	4.64646e-08	Astrocyte	LINC00461
0	1.18611	0.536	0.006	0	OPC	OLIG1
0	0.749709	0.319	0.005	0	OPC	OLIG2
2.56482e-261	0.899211	0.452	0.02	4.1332e-257	OPC	EGFR
1.64633e-194	1.00956	0.464	0.03	2.65306e-190	OPC	PMP2
1.30618e-178	0.755876	0.373	0.021	2.10491e-174	OPC	S100B
8.47429e-175	1.24011	0.783	0.101	1.36563e-170	OPC	BCAN
2.76043e-164	0.995908	0.542	0.051	4.44843e-160	OPC	SCRG1
2.09198e-140	1.05432	0.62	0.078	3.37123e-136	OPC	SMOC1
8.58728e-130	1.01919	0.584	0.076	1.38384e-125	OPC	RAB31
8.16744e-100	0.830564	0.488	0.067	1.31618e-95	OPC	METRN
3.0316e-98	1.2069	0.843	0.256	4.88542e-94	OPC	DBI
2.55433e-95	1.11314	0.633	0.122	4.11631e-91	OPC	CST3
1.57439e-89	0.794365	0.434	0.058	2.53714e-85	OPC	LIMA1
1.39908e-87	0.545845	0.277	0.024	2.25462e-83	OPC	PROX1
8.95533e-75	1.0034	0.867	0.315	1.44315e-70	OPC	PTPRZ1
3.81754e-69	0.951186	0.807	0.239	6.15197e-65	OPC	SOX2
2.7053e-63	0.996764	0.964	0.448	4.3596e-59	OPC	PTN
2.68713e-61	0.643257	0.349	0.054	4.33032e-57	OPC	KCND3
2.23227e-58	0.643284	0.349	0.056	3.5973e-54	OPC	NKAIN4
6.79368e-58	0.790422	0.56	0.133	1.0948e-53	OPC	NES
3.90383e-55	0.909254	0.614	0.179	6.29103e-51	OPC	MT3
7.04351e-54	0.789627	0.518	0.128	1.13506e-49	OPC	SERPINE2
1.28296e-53	0.518817	0.301	0.044	2.0675e-49	OPC	FAM181B
5.0525e-52	0.756567	0.536	0.123	8.14211e-48	OPC	NTRK2
1.17913e-49	0.71251	0.38	0.073	1.90017e-45	OPC	HES5
8.48674e-48	0.504321	0.289	0.045	1.36764e-43	OPC	RASSF2
3.40328e-45	0.481814	0.259	0.039	5.48438e-41	OPC	SLITRK2
4.08477e-45	0.636984	0.392	0.084	6.58261e-41	OPC	ZEB1
9.74518e-45	0.663847	0.464	0.112	1.57044e-40	OPC	SOX9
1.78292e-44	0.560933	0.295	0.05	2.87318e-40	OPC	EDNRB
3.53814e-43	0.76843	0.512	0.146	5.70171e-39	OPC	HES6
1.64001e-41	0.554778	0.988	0.723	2.64288e-37	OPC	C1orf61
3.12251e-41	0.56123	0.343	0.071	5.03192e-37	OPC	NPAS3
1.12228e-39	0.796827	0.536	0.176	1.80855e-35	OPC	B2M
2.41555e-39	0.726271	0.759	0.338	3.89267e-35	OPC	DDR1
9.22723e-39	0.445508	0.283	0.051	1.48697e-34	OPC	MLC1
8.02995e-38	0.673222	0.5	0.141	1.29403e-33	OPC	SPARC
4.16421e-37	0.669985	0.452	0.13	6.71062e-33	OPC	SEZ6L
8.17663e-37	0.451064	0.253	0.044	1.31766e-32	OPC	SOX8
1.50703e-36	0.673604	0.548	0.183	2.42858e-32	OPC	NOVA1
2.11472e-36	0.695031	0.693	0.263	3.40787e-32	OPC	QKI
6.63341e-36	0.672438	0.476	0.136	1.06897e-31	OPC	SLC1A3
1.12227e-35	0.552228	0.325	0.073	1.80853e-31	OPC	HIP1
8.69181e-34	0.6908	0.747	0.358	1.40069e-29	OPC	GPM6B
7.84636e-33	0.530247	0.325	0.077	1.26444e-28	OPC	MEST
9.07784e-33	0.691711	0.777	0.401	1.46289e-28	OPC	FABP7
2.04636e-32	0.498458	0.343	0.08	3.2977e-28	OPC	MFGE8
4.03943e-32	0.426146	0.253	0.049	6.50954e-28	OPC	PCDH10
4.71318e-32	0.649213	0.693	0.307	7.59529e-28	OPC	45537
6.9487e-32	0.557386	0.398	0.111	1.11978e-27	OPC	CSPG5
7.12591e-32	0.626342	0.482	0.159	1.14834e-27	OPC	SDC3
1.02218e-30	0.620143	0.464	0.149	1.64724e-26	OPC	ETV1
2.41715e-30	0.532817	0.373	0.096	3.89523e-26	OPC	ATP1A2
6.5682e-30	0.434618	0.271	0.059	1.05847e-25	OPC	SPRY2
6.94218e-29	0.605882	0.53	0.202	1.11873e-24	OPC	SRI
3.54885e-28	0.607889	0.518	0.18	5.71897e-24	OPC	ZFP36L1
4.61971e-28	0.434973	0.265	0.058	7.44467e-24	OPC	TNC
6.0696e-28	0.44646	0.325	0.082	9.78115e-24	OPC	LRIG1
4.72275e-27	0.602596	0.645	0.283	7.61071e-23	OPC	GPR56
4.27075e-26	0.58305	0.608	0.263	6.88231e-22	OPC	ITM2C
5.86884e-26	0.503581	0.367	0.11	9.45764e-22	OPC	TCF12
1.64758e-25	0.472295	0.343	0.096	2.65508e-21	OPC	CHD7
1.99577e-25	0.488685	0.398	0.123	3.21619e-21	OPC	ANXA5
2.38093e-25	0.476539	0.319	0.089	3.83688e-21	OPC	EPN2
2.7595e-25	0.420388	0.295	0.075	4.44693e-21	OPC	NR2F2
2.96914e-25	0.483169	0.38	0.112	4.78476e-21	OPC	PPAP2B
5.87633e-25	0.403726	0.253	0.059	9.46971e-21	OPC	MDFI
1.02357e-24	0.612022	0.319	0.095	1.64948e-20	OPC	DLL3
1.59194e-24	0.512883	0.452	0.156	2.56541e-20	OPC	TRIB2
2.5621e-24	0.583729	0.536	0.222	4.12882e-20	OPC	SCD5
7.03472e-24	0.584083	0.602	0.248	1.13365e-19	OPC	TTYH1
6.53436e-23	0.4615	0.289	0.08	1.05301e-18	OPC	PON2
1.50602e-21	0.495725	0.386	0.131	2.42695e-17	OPC	NR2F1
2.11612e-21	0.413017	0.295	0.085	3.41013e-17	OPC	SNCAIP
2.33713e-21	0.441935	0.271	0.076	3.76629e-17	OPC	PIK3R1
7.24427e-21	0.48624	0.392	0.14	1.16741e-16	OPC	GNG5
1.60866e-20	0.52645	0.566	0.256	2.59235e-16	OPC	RPS27L
1.1126e-19	0.386571	0.253	0.07	1.79296e-15	OPC	MMP16
9.65073e-19	0.392144	0.301	0.095	1.55521e-14	OPC	FGFR1
3.514e-18	0.435976	0.301	0.101	5.66281e-14	OPC	PID1
4.54469e-18	0.347953	0.958	0.758	7.32377e-14	OPC	MT.ATP8
7.51321e-18	0.454217	0.416	0.165	1.21075e-13	OPC	RDX
1.69459e-17	0.37032	0.253	0.076	2.73083e-13	OPC	HIPK2
7.08646e-17	0.297238	0.976	0.82	1.14198e-12	OPC	MT.RNR1
1.07931e-16	0.478558	0.633	0.335	1.73931e-12	OPC	CD63
1.70396e-16	0.435596	0.355	0.14	2.74593e-12	OPC	CNP
1.73521e-16	0.376098	0.295	0.1	2.79629e-12	OPC	CDK4
1.76491e-16	0.485844	0.512	0.249	2.84415e-12	OPC	HLA.A
1.775e-15	0.411138	0.325	0.123	2.86042e-11	OPC	NDRG2
5.55274e-15	0.353067	0.849	0.637	8.94824e-11	OPC	LDHB
8.65465e-15	0.357684	0.295	0.106	1.3947e-10	OPC	PHYHIPL
1.75175e-14	0.344368	0.253	0.084	2.82295e-10	OPC	MCM4
2.61002e-14	0.414474	0.319	0.124	4.20604e-10	OPC	PHLDA1
4.15844e-14	0.324805	0.265	0.091	6.70133e-10	OPC	TMEM98
6.56126e-14	0.407968	0.506	0.245	1.05735e-09	OPC	PTTG1IP
7.6077e-14	0.369284	0.319	0.123	1.22598e-09	OPC	RHOBTB3
2.68976e-13	0.396951	0.464	0.223	4.33455e-09	OPC	DCLK2
2.82317e-13	0.344436	0.259	0.094	4.54953e-09	OPC	DDAH1
5.39935e-13	0.319656	0.271	0.099	8.70105e-09	OPC	BRD7
5.4804e-13	0.335068	0.259	0.092	8.83166e-09	OPC	KLHDC8A
5.69239e-13	0.393983	0.361	0.156	9.17328e-09	OPC	MDK
1.13194e-12	0.349691	0.783	0.57	1.82412e-08	OPC	TMBIM6
1.32658e-12	0.387897	0.271	0.106	2.13779e-08	OPC	CADM2
1.95197e-12	0.354584	0.289	0.115	3.14559e-08	OPC	TRIM9
2.57322e-12	0.360911	0.373	0.168	4.14675e-08	OPC	MAD2L2
2.61347e-12	0.396171	0.434	0.212	4.21161e-08	OPC	H2AFV
7.09783e-12	0.355297	0.325	0.14	1.14381e-07	OPC	FLOT2
7.94101e-12	0.295494	0.295	0.116	1.27969e-07	OPC	ALDH7A1
9.68443e-12	0.328929	0.289	0.117	1.56065e-07	OPC	OBSL1
1.00025e-11	0.349732	0.343	0.151	1.6119e-07	OPC	CLDND1
1.17355e-11	0.345155	0.313	0.133	1.89117e-07	OPC	REV3L
1.84642e-11	0.396698	0.367	0.178	2.97551e-07	OPC	PTPRD
3.17186e-11	0.299431	0.277	0.106	5.11146e-07	OPC	SMC4
8.15241e-11	0.318654	0.325	0.144	1.31376e-06	OPC	UBL3
9.07699e-11	0.270668	0.271	0.106	1.46276e-06	OPC	FKBP10
9.15778e-11	0.325372	0.343	0.155	1.47578e-06	OPC	RCN1
1.05456e-10	0.381885	0.373	0.182	1.69942e-06	OPC	EGR1
1.16207e-10	0.298948	0.807	0.638	1.87268e-06	OPC	MYL6
2.99882e-10	0.365948	0.44	0.225	4.8326e-06	OPC	AC018730.1
5.10552e-10	0.30469	0.301	0.133	8.22754e-06	OPC	ERF
7.25382e-10	0.314287	0.301	0.135	1.16895e-05	OPC	NME4
8.78784e-10	0.324373	0.343	0.166	1.41616e-05	OPC	ZYX
9.08688e-10	0.300004	0.277	0.12	1.46435e-05	OPC	C1orf21
9.38666e-10	0.336241	0.657	0.463	1.51266e-05	OPC	GSTP1
1.07094e-09	0.285336	0.861	0.675	1.72582e-05	OPC	MARCKS
1.22691e-09	0.303362	0.265	0.115	1.97717e-05	OPC	CPNE2
2.25434e-09	0.334993	0.325	0.159	3.63286e-05	OPC	CORO1C
2.94221e-09	0.282517	0.271	0.118	4.74136e-05	OPC	NLGN4X
3.92132e-09	0.351161	0.398	0.215	6.3192e-05	OPC	TRAF4
4.60423e-09	0.330815	0.392	0.207	7.41972e-05	OPC	LAPTM4B
8.41901e-09	0.331074	0.735	0.51	0.000135672	OPC	IGFBP2
1.12872e-08	0.33173	0.53	0.327	0.000181893	OPC	FYN
1.24742e-08	0.308959	0.392	0.207	0.000201022	OPC	RBBP7
1.28634e-08	0.356034	0.47	0.28	0.000207294	OPC	CNN3
1.33081e-08	0.297815	0.355	0.181	0.00021446	OPC	SEC11A
1.74257e-08	0.320689	0.41	0.233	0.000280815	OPC	CADM4
2.04393e-08	0.279821	0.253	0.115	0.000329379	OPC	SCP2
2.69545e-08	0.326623	0.536	0.354	0.000434372	OPC	TSPAN3
3.00283e-08	0.276369	0.289	0.137	0.000483906	OPC	TCF3
4.06575e-08	0.315844	0.295	0.149	0.000655195	OPC	GLCCI1
6.41884e-08	0.25713	0.295	0.139	0.0010344	OPC	PSAT1
6.5799e-08	0.250379	0.259	0.118	0.00106035	OPC	GPT2
8.25908e-08	0.278975	0.313	0.158	0.00133095	OPC	CTNNA1
9.52734e-08	0.353231	0.422	0.264	0.00153533	OPC	FABP5
1.27376e-07	0.260381	0.831	0.652	0.00205266	OPC	HNRNPA2B1
1.33855e-07	0.285919	0.711	0.526	0.00215708	OPC	UBB
1.39068e-07	0.298052	0.681	0.489	0.00224108	OPC	hsa.mir.6723
1.40856e-07	0.312313	0.386	0.22	0.0022699	OPC	POLR2F
1.68428e-07	0.270111	0.253	0.119	0.00271421	OPC	PCNA
2.0122e-07	0.298309	0.572	0.388	0.00324265	OPC	MCL1
2.16997e-07	0.303775	0.367	0.207	0.0034969	OPC	LRP1
3.15813e-07	0.258411	0.259	0.126	0.00508933	OPC	ADD3
3.29276e-07	0.301254	0.41	0.24	0.00530628	OPC	DEK
3.56121e-07	0.262288	0.277	0.139	0.00573888	OPC	KCTD20
4.21583e-07	0.268623	0.367	0.201	0.00679381	OPC	KLF6
6.26024e-07	0.290764	0.367	0.217	0.0100884	OPC	TIMM13
7.12835e-07	0.294712	0.458	0.279	0.0114873	OPC	SYNCRIP
7.73779e-07	0.294424	0.5	0.321	0.0124694	OPC	HNRNPM
9.4423e-07	0.282324	0.313	0.169	0.0152163	OPC	HLA.B
9.53113e-07	0.261334	0.331	0.182	0.0153594	OPC	CYB5R3
1.4071e-06	0.285729	0.536	0.379	0.0226755	OPC	RHOA
1.48832e-06	0.266768	0.663	0.492	0.0239842	OPC	COX8A
1.68309e-06	0.276767	0.373	0.215	0.027123	OPC	45544
1.69852e-06	0.269992	0.404	0.244	0.0273717	OPC	NDUFA11
2.63233e-06	0.262412	0.723	0.53	0.04242	OPC	SERF2
2.72024e-06	0.266072	0.416	0.247	0.0438366	OPC	GLUL
2.87879e-06	0.265551	0.62	0.424	0.0463916	OPC	EEF1D
3.06656e-06	0.256418	0.337	0.192	0.0494177	OPC	CTNNB1
4.14651e-06	0.311323	0.627	0.437	0.066821	OPC	VIM
4.53272e-06	0.267559	0.47	0.306	0.0730447	OPC	SRSF2
4.6068e-06	0.256843	0.325	0.189	0.0742386	OPC	VEGFB
7.90602e-06	0.27387	0.482	0.326	0.127405	OPC	NASP
1.54966e-05	0.255467	0.5	0.336	0.249727	OPC	CCND2
2.27717e-05	0.250646	0.325	0.198	0.366966	OPC	MTRNR2L12
3.45939e-05	0.255271	0.386	0.246	0.55748	OPC	BTG1
5.60375e-05	0.286291	0.482	0.352	0.903044	OPC	CLU

## Sheet: Xiang, et al._Markers
p_val	avg_log2FC	pct.1	pct.2	p_val_adj	cluster	gene
0	1.3468	0.8	0.201	0	Ex Neu	STMN2
0	0.899043	0.529	0.075	0	Ex Neu	NSG2
0	0.876222	0.303	0.013	0	Ex Neu	NEUROD6
0	0.862804	0.728	0.371	0	Ex Neu	RTN1
0	0.817878	0.766	0.333	0	Ex Neu	GAP43
0	0.802594	0.674	0.27	0	Ex Neu	DCX
0	0.759237	0.55	0.16	0	Ex Neu	MAPT
0	0.753095	0.79	0.39	0	Ex Neu	STMN4
0	0.744839	0.508	0.123	0	Ex Neu	NSG1
0	0.71734	0.53	0.149	0	Ex Neu	RBFOX2
0	0.711141	0.851	0.505	0	Ex Neu	SOX4
0	0.704787	0.471	0.111	0	Ex Neu	CDKN2D
0	0.702737	0.888	0.575	0	Ex Neu	MLLT11
0	0.700829	0.434	0.064	0	Ex Neu	ELAVL4
0	0.690416	0.677	0.338	0	Ex Neu	BEX1
0	0.689885	0.627	0.27	0	Ex Neu	CRMP1
0	0.681987	0.448	0.085	0	Ex Neu	SNAP25
0	0.679194	0.429	0.066	0	Ex Neu	INA
0	0.668701	0.623	0.261	0	Ex Neu	SYT1
0	0.65543	0.452	0.116	0	Ex Neu	GNG3
0	0.644801	0.79	0.555	0	Ex Neu	BASP1
0	0.640998	0.897	0.594	0	Ex Neu	TUBB2A
0	0.624326	0.433	0.111	0	Ex Neu	RAB3A
0	0.608893	0.457	0.118	0	Ex Neu	SCG3
0	0.586076	0.333	0.033	0	Ex Neu	TTC9B
0	0.586035	0.45	0.155	0	Ex Neu	C3orf14
0	0.584653	0.251	0.018	0	Ex Neu	NEUROD2
0	0.580486	0.866	0.588	0	Ex Neu	HN1
0	0.567514	0.471	0.168	0	Ex Neu	KIF5C
0	0.567232	0.945	0.788	0	Ex Neu	STMN1
0	0.565135	0.297	0.038	0	Ex Neu	GRIA2
0	0.559938	0.528	0.264	0	Ex Neu	SCG5
0	0.556947	0.522	0.257	0	Ex Neu	KLC1
0	0.551243	0.815	0.559	0	Ex Neu	TERF2IP
0	0.547291	0.462	0.171	0	Ex Neu	ATP6V1G2
0	0.536968	0.811	0.577	0	Ex Neu	UCHL1
0	0.536117	0.642	0.4	0	Ex Neu	NREP
0	0.532706	0.499	0.202	0	Ex Neu	ELAVL3
0	0.511693	0.516	0.242	0	Ex Neu	TSPAN13
0	0.50833	0.577	0.335	0	Ex Neu	ENO2
0	0.506755	0.756	0.569	0	Ex Neu	VAMP2
0	0.491231	0.323	0.064	0	Ex Neu	GDAP1L1
0	0.487638	0.324	0.074	0	Ex Neu	ATP1A3
0	0.48406	0.301	0.053	0	Ex Neu	NRXN1
0	0.476321	0.687	0.476	0	Ex Neu	YWHAB
0	0.467853	0.696	0.497	0	Ex Neu	CXADR
0	0.467719	0.715	0.504	0	Ex Neu	YWHAH
0	0.464786	0.884	0.729	0	Ex Neu	TTC3
0	0.464449	0.319	0.071	0	Ex Neu	FAM57B
0	0.437248	0.934	0.834	0	Ex Neu	CCNI
0	0.427128	0.943	0.874	0	Ex Neu	MAP1B
0	0.422442	0.743	0.575	0	Ex Neu	CDC42
0	0.399488	0.968	0.794	0	Ex Neu	TUBB2B
0	0.378073	0.974	0.903	0	Ex Neu	TUBB
0	0.374511	0.765	0.635	0	Ex Neu	BEX2
0	0.350701	0.91	0.814	0	Ex Neu	RTN4
0	0.346959	0.99	0.963	0	Ex Neu	TUBA1A
0	0.344438	0.8	0.699	0	Ex Neu	EIF1B
0	0.341544	0.903	0.8	0	Ex Neu	CALM1
0	0.333576	0.884	0.748	0	Ex Neu	RTN3
0	0.311193	0.956	0.854	0	Ex Neu	TMSB10
0	0.296687	0.916	0.854	0	Ex Neu	MARCKSL1
0	0.253498	0.93	0.853	0	Ex Neu	HSP90AA1
1.24082e-307	0.53292	0.318	0.077	2.21748e-303	Ex Neu	NEFM
3.91615e-307	0.483378	0.628	0.398	6.99855e-303	Ex Neu	TCEAL7
5.71304e-306	0.489364	0.308	0.067	1.02098e-301	Ex Neu	RUNX1T1
2.64424e-296	0.49853	0.369	0.114	4.72552e-292	Ex Neu	OLFM1
1.88971e-283	0.508546	0.531	0.293	3.37711e-279	Ex Neu	PAK3
1.58007e-279	0.551613	0.36	0.121	2.82374e-275	Ex Neu	SCG2
5.61654e-279	0.42501	0.299	0.07	1.00373e-274	Ex Neu	RAB33A
4.98636e-276	0.498392	0.372	0.137	8.91112e-272	Ex Neu	BEX5
2.20968e-273	0.46404	0.316	0.082	3.94892e-269	Ex Neu	CELF4
1.14217e-272	0.497253	0.316	0.089	2.04118e-268	Ex Neu	NRN1
7.52253e-269	0.487425	0.446	0.198	1.34435e-264	Ex Neu	KIF3A
1.92237e-256	0.438402	0.329	0.098	3.43548e-252	Ex Neu	TMEM35
4.15464e-249	0.424886	0.604	0.406	7.42476e-245	Ex Neu	PAFAH1B3
1.48281e-233	0.446433	0.504	0.279	2.64993e-229	Ex Neu	ATAT1
3.48622e-233	0.442112	0.554	0.362	6.23023e-229	Ex Neu	TSC22D3
2.15358e-232	0.466177	0.329	0.113	3.84866e-228	Ex Neu	ENC1
4.74368e-229	0.433733	0.388	0.163	8.47743e-225	Ex Neu	DPYSL3
2.70547e-228	0.470189	0.312	0.11	4.83494e-224	Ex Neu	KIAA1598
3.831e-225	0.405309	0.32	0.109	6.84638e-221	Ex Neu	ACOT7
5.63851e-225	0.432685	0.304	0.097	1.00766e-220	Ex Neu	PKIA
5.55203e-220	0.446327	0.46	0.251	9.92203e-216	Ex Neu	BLCAP
5.66303e-219	0.408152	0.306	0.102	1.01204e-214	Ex Neu	PGM2L1
1.14992e-218	0.363624	0.65	0.485	2.05502e-214	Ex Neu	PFDN2
3.68117e-217	0.416281	0.567	0.337	6.57862e-213	Ex Neu	GARS
1.11643e-215	0.466571	0.401	0.189	1.99518e-211	Ex Neu	KIDINS220
2.9056e-207	0.373425	0.288	0.09	5.1926e-203	Ex Neu	GNAO1
1.51113e-204	0.304003	0.728	0.611	2.70055e-200	Ex Neu	DNAJB6
2.72874e-204	0.440354	0.413	0.197	4.87652e-200	Ex Neu	CEP170
6.00068e-201	0.451162	0.354	0.161	1.07238e-196	Ex Neu	SNCA
4.62885e-199	0.3898	0.342	0.135	8.27222e-195	Ex Neu	CD200
3.17764e-197	0.427405	0.453	0.244	5.67877e-193	Ex Neu	FNBP1L
1.45546e-195	0.290527	0.726	0.635	2.60106e-191	Ex Neu	CYCS
1.89477e-193	0.408133	0.434	0.228	3.38614e-189	Ex Neu	PODXL2
1.94656e-192	0.406684	0.413	0.215	3.47871e-188	Ex Neu	YWHAG
2.67103e-191	0.394625	0.383	0.169	4.77339e-187	Ex Neu	MIAT
1.22401e-186	0.34513	0.621	0.474	2.18743e-182	Ex Neu	TCP1
5.77426e-186	0.395394	0.519	0.29	1.03192e-181	Ex Neu	TAGLN3
6.68253e-186	0.25717	0.772	0.707	1.19424e-181	Ex Neu	EIF4G2
1.5932e-184	0.391987	0.305	0.12	2.84721e-180	Ex Neu	RP11-395G23.3
7.34598e-184	0.356901	0.646	0.485	1.3128e-179	Ex Neu	MATR3
5.3484e-182	0.368129	0.573	0.42	9.55813e-178	Ex Neu	APLP1
2.00212e-179	0.391531	0.442	0.213	3.57799e-175	Ex Neu	NCAM1
3.06187e-179	0.396406	0.46	0.255	5.47187e-175	Ex Neu	TMSB15A
1.49929e-176	0.392123	0.571	0.383	2.67938e-172	Ex Neu	MAP2
3.02071e-176	0.373139	0.494	0.299	5.3983e-172	Ex Neu	RUFY3
4.71596e-175	0.356025	0.27	0.095	8.4279e-171	Ex Neu	C12orf68
8.53117e-174	0.356666	0.281	0.103	1.5246e-169	Ex Neu	STXBP1
3.33432e-172	0.279137	0.715	0.62	5.95877e-168	Ex Neu	CALM3
4.85073e-172	0.350871	0.587	0.42	8.66874e-168	Ex Neu	ANKRD12
9.54878e-171	0.315203	0.729	0.578	1.70646e-166	Ex Neu	GPM6A
1.00412e-170	0.376024	0.335	0.152	1.79446e-166	Ex Neu	KIFAP3
1.27965e-170	0.319298	0.714	0.583	2.28687e-166	Ex Neu	HERPUD1
2.82056e-170	0.377396	0.412	0.224	5.04062e-166	Ex Neu	TCEAL5
5.77655e-170	0.344385	0.279	0.103	1.03233e-165	Ex Neu	KLF7
3.74866e-168	0.342281	0.605	0.499	6.69924e-164	Ex Neu	MAP1LC3B
3.8947e-165	0.327399	0.603	0.479	6.96023e-161	Ex Neu	YWHAZ
4.04689e-164	0.398903	0.471	0.278	7.23219e-160	Ex Neu	SOX11
2.64797e-163	0.320847	0.61	0.472	4.73219e-159	Ex Neu	PCMT1
1.61542e-161	0.328876	0.628	0.465	2.88692e-157	Ex Neu	HDAC2
1.11861e-159	0.322053	0.614	0.5	1.99907e-155	Ex Neu	MDH1
2.83268e-159	0.335162	0.611	0.454	5.06228e-155	Ex Neu	WHSC1L1
3.11461e-157	0.342937	0.338	0.155	5.56612e-153	Ex Neu	CCDC112
4.86359e-155	0.263187	0.679	0.592	8.69173e-151	Ex Neu	NDUFA5
6.62522e-155	0.331746	0.278	0.108	1.18399e-150	Ex Neu	GPC2
4.55787e-149	0.331549	0.556	0.421	8.14536e-145	Ex Neu	GSTA4
6.21157e-147	0.325706	0.551	0.413	1.11007e-142	Ex Neu	MEAF6
3.15281e-143	0.315028	0.284	0.119	5.63438e-139	Ex Neu	NECAP1
3.69117e-142	0.342992	0.474	0.276	6.59648e-138	Ex Neu	MTHFD2
3.43073e-141	0.314522	0.561	0.424	6.13105e-137	Ex Neu	ZC3H15
5.07604e-141	0.25732	0.723	0.636	9.07139e-137	Ex Neu	APP
1.15591e-140	0.328918	0.31	0.145	2.06573e-136	Ex Neu	ANKRD46
1.78578e-140	0.328781	0.539	0.376	3.19137e-136	Ex Neu	PHF14
6.50402e-139	0.267559	0.687	0.57	1.16233e-134	Ex Neu	PPA1
2.49997e-138	0.281959	0.71	0.578	4.4677e-134	Ex Neu	FEZ1
2.38713e-137	0.321136	0.551	0.422	4.26605e-133	Ex Neu	EPB41L4A-AS1
5.99173e-137	0.345673	0.368	0.204	1.07078e-132	Ex Neu	LINC00632
1.96973e-136	0.256858	0.753	0.639	3.52011e-132	Ex Neu	45542
4.49778e-135	0.344912	0.43	0.265	8.03799e-131	Ex Neu	AASDHPPT
8.68022e-134	0.323786	0.344	0.173	1.55124e-129	Ex Neu	SH3BP5
2.35307e-131	0.322636	0.359	0.194	4.20517e-127	Ex Neu	DYNC1LI1
2.41098e-127	0.29833	0.256	0.105	4.30866e-123	Ex Neu	NAP1L3
6.88927e-127	0.3184	0.429	0.269	1.23118e-122	Ex Neu	SEC11C
2.16788e-124	0.333705	0.425	0.274	3.87422e-120	Ex Neu	CITED2
3.45234e-124	0.318893	0.431	0.265	6.16967e-120	Ex Neu	RNF187
6.28538e-124	0.291094	0.578	0.471	1.12326e-119	Ex Neu	ATF4
6.48416e-124	0.263229	0.617	0.525	1.15878e-119	Ex Neu	RAB2A
2.80187e-122	0.316831	0.31	0.162	5.00722e-118	Ex Neu	STMN3
3.82203e-122	0.284654	0.576	0.466	6.83035e-118	Ex Neu	TBCB
1.4674e-121	0.322731	0.557	0.455	2.62239e-117	Ex Neu	ATP1B1
1.9108e-120	0.321159	0.432	0.29	3.41479e-116	Ex Neu	PITHD1
6.7162e-120	0.312059	0.458	0.315	1.20025e-115	Ex Neu	ACTR10
8.74979e-119	0.310458	0.448	0.265	1.56368e-114	Ex Neu	ASNS
5.44052e-115	0.280385	0.569	0.448	9.72276e-111	Ex Neu	BTF3L4
2.97609e-114	0.309204	0.428	0.286	5.31857e-110	Ex Neu	AP1S1
6.11939e-114	0.305568	0.267	0.127	1.0936e-109	Ex Neu	ARL4D
3.9208e-111	0.305435	0.357	0.206	7.00687e-107	Ex Neu	ZC2HC1A
1.09222e-110	0.309748	0.412	0.274	1.95191e-106	Ex Neu	RFK
1.65927e-109	0.289287	0.523	0.395	2.96527e-105	Ex Neu	ARPC5
8.90538e-105	0.292532	0.272	0.137	1.59148e-100	Ex Neu	BZW2
9.60184e-105	0.310354	0.358	0.225	1.71595e-100	Ex Neu	RAC3
1.16651e-103	0.288429	0.455	0.322	2.08468e-99	Ex Neu	MKRN1
5.55032e-103	0.277274	0.278	0.142	9.91897e-99	Ex Neu	LINC00662
1.96271e-102	0.288069	0.467	0.341	3.50755e-98	Ex Neu	GDI1
3.04796e-102	0.385546	0.373	0.248	5.44701e-98	Ex Neu	CNTNAP2
8.81675e-101	0.290257	0.47	0.343	1.57564e-96	Ex Neu	DAAM1
1.87164e-100	0.277695	0.493	0.364	3.34481e-96	Ex Neu	SRPK2
5.8688e-100	0.282949	0.45	0.317	1.04881e-95	Ex Neu	TM2D3
4.67764e-97	0.256909	0.55	0.456	8.35941e-93	Ex Neu	DGUOK
6.10077e-96	0.291548	0.362	0.234	1.09027e-91	Ex Neu	THRA
1.1674e-95	0.267724	0.276	0.145	2.08626e-91	Ex Neu	GNG2
1.31654e-95	0.374097	0.442	0.34	2.35279e-91	Ex Neu	NFIB
1.79775e-95	0.264382	0.292	0.158	3.21276e-91	Ex Neu	SNX10
2.20597e-95	0.295238	0.46	0.335	3.94229e-91	Ex Neu	SSBP2
8.96e-95	0.262489	0.286	0.151	1.60124e-90	Ex Neu	GSK3B
9.8165e-95	0.260463	0.539	0.425	1.75431e-90	Ex Neu	CBX1
1.51403e-93	0.29032	0.421	0.293	2.70572e-89	Ex Neu	DYNC1H1
4.58303e-93	0.277534	0.476	0.358	8.19033e-89	Ex Neu	IP6K2
9.01323e-92	0.275977	0.436	0.321	1.61076e-87	Ex Neu	RAB6A
9.96304e-92	0.263096	0.36	0.213	1.78049e-87	Ex Neu	CARS
5.7752e-91	0.293914	0.338	0.217	1.03209e-86	Ex Neu	IDS
6.34792e-91	0.259125	0.256	0.126	1.13444e-86	Ex Neu	NTM
9.07389e-91	0.267498	0.513	0.403	1.62159e-86	Ex Neu	AKAP9
1.01237e-89	0.288709	0.361	0.226	1.8092e-85	Ex Neu	KIF2A
1.08485e-88	0.274914	0.266	0.149	1.93873e-84	Ex Neu	SEZ6L2
1.1183e-88	0.270639	0.436	0.316	1.99852e-84	Ex Neu	MMADHC
7.42517e-86	0.274505	0.422	0.306	1.32695e-81	Ex Neu	MAP4
1.48654e-85	0.26563	0.333	0.199	2.6566e-81	Ex Neu	TRIM2
8.30861e-84	0.262293	0.341	0.213	1.48483e-79	Ex Neu	SMIM14
7.32467e-82	0.287774	0.408	0.304	1.30899e-77	Ex Neu	OCIAD2
1.45633e-81	0.251082	0.421	0.276	2.60262e-77	Ex Neu	YARS
4.83951e-81	0.267348	0.403	0.287	8.6487e-77	Ex Neu	CCDC23
5.09644e-81	0.256951	0.457	0.344	9.10785e-77	Ex Neu	PNMA1
2.23369e-80	0.257955	0.335	0.211	3.99183e-76	Ex Neu	GRB2
5.67171e-80	0.259755	0.269	0.15	1.01359e-75	Ex Neu	CLASP2
2.25737e-79	0.261161	0.353	0.235	4.03415e-75	Ex Neu	C1orf52
2.6112e-79	0.258841	0.32	0.201	4.66648e-75	Ex Neu	TCEAL2
1.65518e-76	0.255713	0.298	0.18	2.95797e-72	Ex Neu	TIPRL
5.95667e-73	0.256367	0.332	0.22	1.06452e-68	Ex Neu	TSPAN7
3.29641e-70	0.251487	0.291	0.178	5.89102e-66	Ex Neu	DUSP4
1.03304e-68	0.259095	0.375	0.265	1.84615e-64	Ex Neu	G3BP2
8.16096e-64	0.322573	0.383	0.298	1.45845e-59	Ex Neu	CSRP2
2.81245e-52	0.250713	0.275	0.192	5.02613e-48	Ex Neu	ABRACL
0	1.25317	0.696	0.046	0	In Neu	GAD1
0	1.12611	0.533	0.035	0	In Neu	SYNPR
0	1.09974	0.613	0.083	0	In Neu	IGF1
0	1.09091	0.636	0.069	0	In Neu	LMO1
0	0.926213	0.528	0.072	0	In Neu	CDH8
0	0.905177	0.992	0.655	0	In Neu	SOX4
0	0.884432	0.431	0.011	0	In Neu	GATA3
0	0.644944	0.309	0.016	0	In Neu	GAD2
0	0.628559	0.31	0.015	0	In Neu	SLC32A1
0	0.545609	0.25	0.005	0	In Neu	DMBX1
1.72246e-293	0.701823	0.343	0.033	3.07822e-289	In Neu	PRSS12
1.11722e-287	0.971341	0.634	0.126	1.99659e-283	In Neu	TAC1
1.88496e-280	0.95537	0.556	0.11	3.36861e-276	In Neu	OTX2
2.57436e-246	0.556405	0.273	0.024	4.60064e-242	In Neu	FOXP2
4.60798e-204	0.288181	1	0.985	8.23492e-200	In Neu	H3F3B
1.23151e-188	0.522737	0.998	0.857	2.20083e-184	In Neu	STMN1
4.03276e-163	0.654848	0.381	0.076	7.20695e-159	In Neu	ZNF385D
5.11564e-157	0.760718	0.492	0.141	9.14217e-153	In Neu	FJX1
4.26657e-154	0.494007	0.252	0.033	7.62479e-150	In Neu	RP11-445F12.1
6.88471e-147	0.399678	0.992	0.879	1.23037e-142	In Neu	MARCKSL1
2.84186e-144	0.295868	0.982	0.928	5.07869e-140	In Neu	H3F3A
4.47298e-143	0.763344	0.67	0.296	7.99365e-139	In Neu	NR2F2
9.08139e-133	0.720645	0.712	0.313	1.62294e-128	In Neu	RBFOX2
6.88494e-126	0.699642	0.775	0.418	1.23041e-121	In Neu	SYT1
2.94825e-125	0.377816	1	0.871	5.26882e-121	In Neu	TUBB2B
7.10919e-123	0.772292	0.961	0.465	1.27048e-118	In Neu	STMN2
2.25331e-113	0.657736	0.515	0.179	4.02689e-109	In Neu	CELF4
1.06054e-110	0.60708	0.815	0.502	1.89528e-106	In Neu	NREP
1.28246e-107	0.486324	0.94	0.715	2.29189e-103	In Neu	MLLT11
1.42376e-106	0.623886	0.77	0.425	2.5444e-102	In Neu	CRMP1
5.33845e-101	0.623626	0.908	0.524	9.54034e-97	In Neu	RTN1
1.19771e-98	0.654817	0.562	0.228	2.14043e-94	In Neu	MEIS2
1.70086e-97	0.489327	0.856	0.649	3.03961e-93	In Neu	VAMP2
6.88305e-97	0.629035	0.65	0.291	1.23007e-92	In Neu	NSG1
5.04347e-92	0.328713	0.962	0.878	9.01319e-88	In Neu	CCNI
2.26656e-89	0.254945	1	0.975	4.05058e-85	In Neu	TUBA1A
2.429e-87	0.466437	0.85	0.641	4.34087e-83	In Neu	GPM6A
3.0366e-81	0.583473	0.526	0.226	5.42671e-77	In Neu	INA
5.15824e-80	0.563667	0.645	0.374	9.21828e-76	In Neu	ATAT1
2.38511e-75	0.398841	0.891	0.713	4.26243e-71	In Neu	HN1
4.19464e-74	0.492282	0.691	0.485	7.49625e-70	In Neu	ETFB
1.63489e-71	0.546552	0.534	0.252	2.92172e-67	In Neu	RAB3A
1.52678e-68	0.51367	0.763	0.449	2.7285e-64	In Neu	DCX
3.69741e-68	0.250957	0.99	0.935	6.60765e-64	In Neu	TUBB
1.38697e-67	0.535414	0.601	0.277	2.47865e-63	In Neu	NSG2
1.53423e-67	0.511482	0.611	0.341	2.74183e-63	In Neu	TMSB15A
2.84404e-65	0.513223	0.474	0.223	5.08259e-61	In Neu	CD200
2.03305e-61	0.406233	0.796	0.638	3.63326e-57	In Neu	HERPUD1
8.59053e-61	0.46996	0.373	0.15	1.53521e-56	In Neu	DUSP26
1.50139e-60	0.466535	0.327	0.121	2.68314e-56	In Neu	RAB3C
2.96233e-59	0.454168	0.288	0.099	5.29397e-55	In Neu	PBX3
4.06618e-58	0.452461	0.739	0.489	7.26667e-54	In Neu	BEX1
7.72831e-58	0.469046	0.34	0.135	1.38113e-53	In Neu	FOXP1
1.26693e-57	0.427927	0.275	0.092	2.26412e-53	In Neu	CD27-AS1
1.35385e-56	0.449006	0.328	0.125	2.41946e-52	In Neu	CHGB
2.82703e-56	0.384793	0.75	0.599	5.05218e-52	In Neu	ZNF428
4.32412e-55	0.354902	0.812	0.675	7.72764e-51	In Neu	TERF2IP
7.0116e-54	0.36614	0.933	0.73	1.25304e-49	In Neu	TUBB2A
2.16503e-53	0.488454	0.353	0.15	3.86913e-49	In Neu	PCDH9
7.75136e-53	0.460692	0.559	0.333	1.38525e-48	In Neu	ELAVL3
8.13296e-53	0.385574	0.858	0.658	1.45344e-48	In Neu	BASP1
1.10087e-51	0.490797	0.58	0.36	1.96736e-47	In Neu	SOX11
6.44535e-48	0.416761	0.624	0.459	1.15185e-43	In Neu	USP11
1.15068e-47	0.433249	0.387	0.18	2.05638e-43	In Neu	FAM57B
8.71772e-45	0.439354	0.48	0.287	1.55794e-40	In Neu	SCD5
1.69501e-44	0.441769	0.436	0.226	3.02915e-40	In Neu	OLFM1
4.24308e-44	0.425914	0.601	0.38	7.58281e-40	In Neu	SCG5
9.74751e-44	0.428524	0.376	0.179	1.74198e-39	In Neu	NTM
1.19326e-42	0.353982	0.725	0.585	2.13248e-38	In Neu	CXADR
2.40759e-42	0.274087	0.797	0.709	4.3026e-38	In Neu	HNRNPA0
8.06756e-41	0.391785	0.266	0.109	1.44175e-36	In Neu	IGSF21
5.33508e-38	0.339003	0.647	0.529	9.53432e-34	In Neu	KMT2E
5.15912e-37	0.372713	0.592	0.437	9.21987e-33	In Neu	HMGB3
5.31793e-37	0.403377	0.449	0.263	9.50367e-33	In Neu	MIAT
9.69034e-37	0.387765	0.359	0.18	1.73176e-32	In Neu	GDAP1L1
2.15694e-36	0.391399	0.562	0.375	3.85467e-32	In Neu	KLC1
1.53022e-35	0.400679	0.315	0.158	2.73466e-31	In Neu	NUP93
1.69471e-35	0.405207	0.351	0.186	3.02861e-31	In Neu	RERE
2.25807e-35	0.386061	0.467	0.271	4.03539e-31	In Neu	SCG3
5.59329e-32	0.329285	0.621	0.495	9.99577e-28	In Neu	PAFAH1B3
2.53449e-31	0.375875	0.325	0.17	4.52938e-27	In Neu	NAP1L3
3.88724e-31	0.31729	0.647	0.523	6.94689e-27	In Neu	WHSC1L1
4.0416e-29	0.349765	0.48	0.319	7.22275e-25	In Neu	PODXL2
2.76261e-28	0.345744	0.333	0.175	4.93705e-24	In Neu	RUNX1T1
1.19072e-26	0.328494	0.528	0.409	2.12794e-22	In Neu	IP6K2
1.22889e-26	0.349972	0.35	0.202	2.19616e-22	In Neu	TMEM35
1.71025e-25	0.313247	0.572	0.448	3.05639e-21	In Neu	TSC22D3
3.13968e-25	0.273938	0.675	0.572	5.61093e-21	In Neu	YWHAB
5.82981e-25	0.354593	0.43	0.306	1.04185e-20	In Neu	CALD1
1.28279e-24	0.344286	0.309	0.178	2.29247e-20	In Neu	VOPP1
1.33783e-24	0.313036	0.27	0.139	2.39084e-20	In Neu	RGS17
2.08808e-24	0.362429	0.35	0.221	3.73161e-20	In Neu	MAPK10
2.26211e-24	0.284559	0.627	0.502	4.04261e-20	In Neu	TCEAL7
2.51772e-24	0.260979	0.65	0.554	4.49942e-20	In Neu	PTMS
2.92164e-24	0.282149	0.593	0.514	5.22126e-20	In Neu	LUC7L3
4.77063e-24	0.276274	0.585	0.506	8.52559e-20	In Neu	PGRMC1
4.85861e-24	0.261153	0.76	0.615	8.68283e-20	In Neu	PCSK1N
1.5747e-23	0.271029	0.704	0.574	2.81414e-19	In Neu	MARCKS
3.51907e-23	0.322269	0.34	0.204	6.28893e-19	In Neu	ACOT7
9.40708e-22	0.338402	0.405	0.292	1.68114e-17	In Neu	ATP2B1
1.75919e-21	0.318817	0.374	0.251	3.14384e-17	In Neu	ARID4A
1.83745e-21	0.320588	0.389	0.267	3.28371e-17	In Neu	H2AFY2
1.85839e-21	0.299643	0.314	0.183	3.32113e-17	In Neu	GPC2
3.26879e-21	0.306827	0.296	0.172	5.84165e-17	In Neu	MEX3A
1.31896e-20	0.283081	0.536	0.452	2.35711e-16	In Neu	AKAP9
1.87443e-20	0.280245	0.541	0.45	3.34979e-16	In Neu	PHF14
3.67883e-20	0.258332	0.58	0.501	6.57443e-16	In Neu	UBE2E3
4.60777e-20	0.295796	0.495	0.339	8.23454e-16	In Neu	MAPT
1.29006e-19	0.31717	0.374	0.261	2.30546e-15	In Neu	PBX1
1.45063e-19	0.292073	0.301	0.179	2.59241e-15	In Neu	GNAO1
2.9614e-19	0.298171	0.395	0.277	5.29232e-15	In Neu	LINC00632
1.47642e-18	0.288537	0.328	0.213	2.63851e-14	In Neu	CNRIP1
8.15207e-18	0.283265	0.286	0.174	1.45686e-13	In Neu	C12orf68
1.40122e-17	0.280442	0.268	0.161	2.50412e-13	In Neu	ZNF821
1.40523e-17	0.283216	0.265	0.159	2.51128e-13	In Neu	SV2A
2.19802e-17	0.275906	0.453	0.359	3.92808e-13	In Neu	CHD9
3.94619e-17	0.262579	0.505	0.394	7.05224e-13	In Neu	TAGLN3
2.02751e-16	0.281414	0.258	0.156	3.62337e-12	In Neu	PHYHIPL
2.3449e-16	0.272346	0.444	0.354	4.19056e-12	In Neu	PITHD1
2.37763e-16	0.262428	0.302	0.188	4.24907e-12	In Neu	ATP1A3
3.10336e-16	0.275614	0.265	0.165	5.54602e-12	In Neu	MAPRE3
7.54613e-16	0.284923	0.418	0.338	1.34857e-11	In Neu	TRA2B
9.76206e-16	0.285204	0.395	0.305	1.74458e-11	In Neu	H1FX
1.02341e-15	0.255489	0.402	0.27	1.82894e-11	In Neu	GNG3
1.39626e-15	0.268597	0.257	0.158	2.49526e-11	In Neu	RBM4
1.76288e-15	0.30289	0.315	0.221	3.15044e-11	In Neu	WLS
3.64018e-15	0.266538	0.402	0.305	6.50537e-11	In Neu	YWHAG
5.42963e-15	0.267042	0.4	0.31	9.70329e-11	In Neu	TCEAL5
7.05701e-15	0.27216	0.384	0.299	1.26116e-10	In Neu	SMARCA4
7.37858e-15	0.291359	0.276	0.175	1.31863e-10	In Neu	CHL1
1.307e-14	0.255051	0.412	0.305	2.33574e-10	In Neu	ATP6V1G2
2.26095e-14	0.265421	0.268	0.174	4.04054e-10	In Neu	ILF3-AS1
1.17791e-12	0.261884	0.325	0.243	2.10505e-08	In Neu	SPATS2
6.50613e-12	0.253525	0.283	0.198	1.16271e-07	In Neu	HPCAL1
7.38072e-11	0.254309	0.345	0.27	1.31901e-06	In Neu	PLK2
0	1.3461	0.548	0.04	0	RG	CXCL14
0	1.04316	0.544	0.09	0	RG	PCP4
0	1.02321	0.508	0.02	0	RG	HTR2C
0	1.01114	0.838	0.803	0	RG	TTR
0	0.999061	0.442	0.038	0	RG	IGFBP7
0	0.955069	0.565	0.133	0	RG	SERPINF1
0	0.945193	0.546	0.121	0	RG	RBP1
0	0.902974	0.537	0.13	0	RG	ECEL1
0	0.728505	0.446	0.036	0	RG	KRT18
0	0.718401	0.699	0.271	0	RG	HES1
0	0.683314	0.402	0.059	0	RG	RARRES2
0	0.649491	0.581	0.232	0	RG	SYNE2
0	0.649151	0.345	0.033	0	RG	TRPM3
0	0.634445	0.498	0.162	0	RG	DOK5
0	0.629579	0.396	0.054	0	RG	GEM
0	0.571458	0.339	0.046	0	RG	CLDN5
0	0.567331	0.487	0.152	0	RG	PLS3
0	0.566575	0.307	0.015	0	RG	WFIKKN2
0	0.563841	0.343	0.039	0	RG	BST2
0	0.561525	0.273	0.016	0	RG	SOD3
0	0.552632	0.859	0.675	0	RG	SERF2
0	0.54576	0.35	0.065	0	RG	SFRP1
0	0.545222	0.534	0.19	0	RG	TMEM98
0	0.519075	0.398	0.069	0	RG	COL4A5
0	0.512252	0.432	0.088	0	RG	EMX2
0	0.511644	0.35	0.037	0	RG	TIMP3
0	0.505842	0.347	0.032	0	RG	EPAS1
0	0.49746	0.284	0.012	0	RG	AQP1
0	0.458978	0.29	0.012	0	RG	SLC13A4
0	0.458915	0.342	0.061	0	RG	GPC3
0	0.45541	0.381	0.08	0	RG	ZFYVE16
0	0.451411	0.33	0.058	0	RG	FXYD1
0	0.44171	0.285	0.012	0	RG	BMP4
0	0.433534	0.384	0.097	0	RG	PLP2
0	0.423639	0.259	0.013	0	RG	FOLR1
0	0.416713	0.337	0.058	0	RG	CCND1
0	0.392953	0.299	0.043	0	RG	SNHG18
0	0.38523	0.34	0.079	0	RG	CTNNAL1
0	0.383592	0.275	0.02	0	RG	MITF
0	0.376983	0.25	0.019	0	RG	FAM81B
0	0.365342	0.278	0.044	0	RG	CYP27A1
0	0.348173	0.278	0.034	0	RG	PALMD
0	0.33606	0.997	0.939	0	RG	RPS6
0	0.335692	0.273	0.046	0	RG	FCGRT
0	0.303774	0.978	0.897	0	RG	RPL12
0	0.297976	0.978	0.95	0	RG	RPL31
1.5137e-303	0.426838	0.391	0.113	2.70514e-299	RG	KLHDC8B
4.49221e-303	0.569762	0.441	0.148	8.02803e-299	RG	ID3
1.97029e-290	0.346033	0.29	0.059	3.52111e-286	RG	COL4A6
4.62365e-286	0.485498	0.487	0.176	8.26293e-282	RG	INSIG1
1.16924e-283	0.509313	0.466	0.161	2.08955e-279	RG	APOE
9.87859e-279	0.519157	0.564	0.224	1.7654e-274	RG	IFITM3
1.62053e-276	0.359989	0.314	0.076	2.89605e-272	RG	FSTL1
4.33992e-274	0.498617	0.572	0.292	7.75586e-270	RG	CYSTM1
6.18902e-271	0.493687	0.65	0.385	1.10604e-266	RG	NPC2
3.65217e-264	0.343752	0.293	0.066	6.5268e-260	RG	IFITM2
2.87197e-250	0.485019	0.639	0.317	5.13249e-246	RG	IGFBP2
3.00835e-242	0.377889	0.293	0.077	5.37622e-238	RG	CYR61
5.79927e-242	0.365665	0.411	0.138	1.03639e-237	RG	RAB13
3.03828e-233	0.460614	0.514	0.228	5.42971e-229	RG	TIMP1
5.08902e-232	0.418333	0.589	0.289	9.09459e-228	RG	HIGD2A
1.06499e-226	0.311407	0.303	0.082	1.90325e-222	RG	TPD52L1
3.70016e-220	0.367093	0.441	0.172	6.61256e-216	RG	DPP7
4.99831e-220	0.39625	0.399	0.15	8.93249e-216	RG	ZFP36L2
5.94042e-218	0.289931	0.858	0.728	1.06161e-213	RG	GSTP1
3.90914e-215	0.279316	0.252	0.056	6.98603e-211	RG	IGF1
1.8565e-206	0.440127	0.567	0.282	3.31775e-202	RG	SPARC
1.88371e-206	0.411773	0.642	0.469	3.36638e-202	RG	MRPS6
6.07155e-206	0.271156	0.274	0.074	1.08505e-201	RG	GPX7
5.88803e-203	0.416004	0.478	0.226	1.05225e-198	RG	NENF
5.33821e-202	0.39789	0.622	0.326	9.53992e-198	RG	GNG5
5.05335e-196	0.385491	0.334	0.117	9.03084e-192	RG	IER3
1.02848e-192	0.350982	0.412	0.163	1.838e-188	RG	CRABP2
8.27595e-190	0.270981	0.258	0.071	1.47899e-185	RG	NOTCH2NL
1.01957e-184	0.26446	0.894	0.746	1.82208e-180	RG	ATP5G2
6.88471e-180	0.253183	0.257	0.072	1.23037e-175	RG	HSPA2
1.04271e-179	0.296555	0.278	0.086	1.86343e-175	RG	GULP1
2.17527e-178	0.294707	0.317	0.107	3.88743e-174	RG	SMARCA2
5.84771e-161	0.253942	0.286	0.096	1.04504e-156	RG	PBXIP1
8.60611e-160	0.297782	0.868	0.678	1.538e-155	RG	EEF1D
2.01802e-159	0.308139	0.413	0.183	3.6064e-155	RG	PCBD1
1.24313e-158	0.375551	0.463	0.225	2.22161e-154	RG	SDC2
3.13183e-156	0.361078	0.608	0.318	5.5969e-152	RG	ZFP36L1
1.4629e-154	0.319383	0.423	0.194	2.61435e-150	RG	CD164
8.38356e-150	0.308306	0.722	0.534	1.49823e-145	RG	CSTB
1.07408e-149	0.36646	0.719	0.469	1.91949e-145	RG	SAT1
1.35893e-146	0.273799	0.323	0.123	2.42854e-142	RG	CD46
8.46569e-144	0.332147	0.471	0.243	1.5129e-139	RG	CHCHD10
3.47459e-138	0.287915	0.373	0.164	6.20943e-134	RG	IPO5
6.84914e-137	0.285855	0.394	0.181	1.22401e-132	RG	QPRT
1.35822e-133	0.312516	0.412	0.199	2.42728e-129	RG	TMEM123
3.29411e-132	0.301849	0.5	0.265	5.8869e-128	RG	TMEM230
1.08644e-131	0.291577	0.362	0.162	1.94158e-127	RG	GCC2
1.11879e-131	0.286402	0.286	0.11	1.99939e-127	RG	TPPP3
3.23529e-128	0.311986	0.435	0.227	5.78178e-124	RG	MYL12A
8.26946e-127	0.309761	0.428	0.216	1.47783e-122	RG	SERPINH1
1.48946e-120	0.299963	0.763	0.548	2.66181e-116	RG	HMGN3
1.13347e-113	0.303658	0.625	0.422	2.02563e-109	RG	ITM2C
2.44032e-112	0.289645	0.618	0.426	4.3611e-108	RG	NDUFB5
1.30185e-111	0.284843	0.331	0.157	2.32653e-107	RG	MYO10
1.32974e-109	0.284589	0.491	0.287	2.37638e-105	RG	POLR2L
2.10989e-109	0.270882	0.445	0.238	3.77059e-105	RG	DNPH1
5.42636e-101	0.270368	0.52	0.309	9.69744e-97	RG	HDDC2
2.81394e-96	0.264118	0.378	0.2	5.02878e-92	RG	PDLIM3
4.99851e-92	0.275655	0.598	0.415	8.93284e-88	RG	TMEM14C
5.99536e-92	0.262676	0.613	0.401	1.07143e-87	RG	ATRAID
1.81468e-87	0.333532	0.403	0.248	3.24301e-83	RG	CCND2
2.81106e-87	0.262338	0.616	0.422	5.02364e-83	RG	PRDX4
6.86229e-86	0.252795	0.549	0.351	1.22636e-81	RG	PRDX6
2.44539e-82	0.314711	0.264	0.128	4.37015e-78	RG	C14orf23
4.42543e-82	0.26596	0.638	0.432	7.90869e-78	RG	HSPB1
1.36647e-77	0.260064	0.579	0.405	2.44202e-73	RG	CST3
4.17551e-76	0.307533	0.582	0.469	7.46206e-72	RG	NEAT1
0	1.77912	0.841	0.016	0	Div RG	UBE2C
0	1.75266	0.867	0.017	0	Div RG	TOP2A
0	1.72212	0.861	0.035	0	Div RG	CENPF
0	1.60716	0.914	0.167	0	Div RG	PTTG1
0	1.58398	0.845	0.033	0	Div RG	TPX2
0	1.56264	0.953	0.241	0	Div RG	HMGB2
0	1.48023	0.802	0.023	0	Div RG	NUSAP1
0	1.46888	0.75	0.034	0	Div RG	CDK1
0	1.46876	0.755	0.004	0	Div RG	MKI67
0	1.42972	0.853	0.075	0	Div RG	SMC4
0	1.33187	0.654	0.028	0	Div RG	CCNB1
0	1.32032	0.64	0.007	0	Div RG	CDC20
0	1.31252	0.724	0.018	0	Div RG	BIRC5
0	1.30484	0.767	0.033	0	Div RG	PRC1
0	1.29193	0.693	0.016	0	Div RG	CCNB2
0	1.28896	0.734	0.006	0	Div RG	NUF2
0	1.28429	0.661	0.006	0	Div RG	ASPM
0	1.24088	0.716	0.007	0	Div RG	PBK
0	1.22525	0.706	0.05	0	Div RG	CDKN3
0	1.18268	0.781	0.11	0	Div RG	UBE2T
0	1.17833	0.654	0.007	0	Div RG	CCNA2
0	1.14729	0.716	0.077	0	Div RG	CKAP2
0	1.12446	0.72	0.052	0	Div RG	MAD2L1
0	1.06476	0.746	0.164	0	Div RG	CKS1B
0	1.05659	0.571	0.016	0	Div RG	CENPE
0	1.03926	0.605	0.004	0	Div RG	NDC80
0	1.03111	0.591	0.004	0	Div RG	FAM64A
0	0.973738	0.577	0.045	0	Div RG	KNSTRN
0	0.964167	0.558	0.004	0	Div RG	CKAP2L
0	0.961002	0.546	0.028	0	Div RG	KIAA0101
0	0.936753	0.544	0.006	0	Div RG	KIF15
0	0.932777	0.536	0.019	0	Div RG	SGOL2
0	0.932032	0.636	0.068	0	Div RG	SMC2
0	0.91876	0.493	0.005	0	Div RG	CENPA
0	0.91683	0.476	0.007	0	Div RG	PLK1
0	0.912372	0.499	0.011	0	Div RG	AURKA
0	0.90864	0.552	0.005	0	Div RG	SGOL1
0	0.904023	0.515	0.007	0	Div RG	CDCA3
0	0.891584	0.534	0.02	0	Div RG	NCAPG
0	0.889082	0.489	0.005	0	Div RG	DLGAP5
0	0.872947	0.566	0.041	0	Div RG	RACGAP1
0	0.862446	0.509	0.002	0	Div RG	AURKB
0	0.859569	0.479	0.01	0	Div RG	HMMR
0	0.855456	0.456	0.004	0	Div RG	NEK2
0	0.849422	0.472	0.021	0	Div RG	ARHGAP11A
0	0.833056	0.476	0.003	0	Div RG	KIF2C
0	0.830004	0.45	0.005	0	Div RG	BUB1
0	0.819725	0.554	0.07	0	Div RG	PSRC1
0	0.813056	0.532	0.027	0	Div RG	CENPN
0	0.810108	0.505	0.043	0	Div RG	KIF20B
0	0.809722	0.448	0.003	0	Div RG	CASC5
0	0.807678	0.477	0.006	0	Div RG	GTSE1
0	0.805353	0.485	0.02	0	Div RG	MIS18BP1
0	0.804815	0.462	0.007	0	Div RG	KIF11
0	0.804627	0.356	0.002	0	Div RG	HIST1H1B
0	0.79077	0.46	0.005	0	Div RG	SPC25
0	0.782436	0.507	0.038	0	Div RG	FBXO5
0	0.774209	0.454	0.013	0	Div RG	KIF23
0	0.739079	0.427	0.017	0	Div RG	ECT2
0	0.722342	0.456	0.017	0	Div RG	CENPU
0	0.721055	0.434	0.036	0	Div RG	ATAD2
0	0.712386	0.444	0.023	0	Div RG	CENPK
0	0.698205	0.438	0.01	0	Div RG	ZWINT
0	0.69044	0.446	0.031	0	Div RG	CENPW
0	0.681854	0.395	0.003	0	Div RG	CDCA8
0	0.681582	0.382	0.006	0	Div RG	KIF4A
0	0.670447	0.407	0.003	0	Div RG	KIFC1
0	0.667041	0.391	0.002	0	Div RG	HJURP
0	0.657536	0.386	0.005	0	Div RG	TTK
0	0.648035	0.387	0.025	0	Div RG	GAS2L3
0	0.643059	0.354	0.005	0	Div RG	FAM83D
0	0.636665	0.366	0.003	0	Div RG	CDCA2
0	0.622174	0.395	0.009	0	Div RG	TACC3
0	0.60717	0.335	0.002	0	Div RG	KIF14
0	0.598857	0.341	0.004	0	Div RG	DEPDC1
0	0.589944	0.348	0.015	0	Div RG	BUB1B
0	0.589594	0.376	0.008	0	Div RG	MND1
0	0.569736	0.346	0.007	0	Div RG	MXD3
0	0.559266	0.342	0.01	0	Div RG	PRR11
0	0.555845	0.315	0.003	0	Div RG	RRM2
0	0.539973	0.325	0.015	0	Div RG	DIAPH3
0	0.531452	0.292	0.011	0	Div RG	KIF18A
0	0.525943	0.325	0.009	0	Div RG	RTKN2
0	0.518052	0.295	0.001	0	Div RG	KIF20A
0	0.503791	0.305	0.012	0	Div RG	CENPM
0	0.494619	0.292	0.009	0	Div RG	CDKN2C
0	0.491549	0.294	0.01	0	Div RG	KIAA1524
0	0.48288	0.262	0.005	0	Div RG	ANLN
0	0.478766	0.266	0.002	0	Div RG	ESCO2
0	0.470409	0.28	0.008	0	Div RG	RAD51AP1
0	0.453641	0.274	0.003	0	Div RG	TROAP
0	0.450995	0.28	0.004	0	Div RG	CDCA5
0	0.450669	0.278	0.006	0	Div RG	SPAG5
0	0.450599	0.27	0.005	0	Div RG	MELK
0	0.446198	0.264	0.01	0	Div RG	BRCA2
0	0.444488	0.272	0.009	0	Div RG	DEPDC1B
0	0.438907	0.27	0.005	0	Div RG	SKA3
0	0.422736	0.256	0.002	0	Div RG	NCAPH
0	0.421844	0.262	0.008	0	Div RG	OIP5
0	0.416716	0.258	0.007	0	Div RG	POC1A
2.37342e-305	0.801426	0.577	0.08	4.24154e-301	Div RG	LMNB1
5.80234e-294	0.778184	0.352	0.029	1.03694e-289	Div RG	HIST1H1D
7.46857e-281	0.886451	0.456	0.055	1.33471e-276	Div RG	HIST1H1E
2.76327e-274	0.475012	0.294	0.02	4.93824e-270	Div RG	CDT1
2.25784e-271	1.17699	0.83	0.26	4.03498e-267	Div RG	CKS2
1.1937e-269	0.886895	0.62	0.119	2.13325e-265	Div RG	H2AFX
9.27558e-262	0.72175	0.509	0.074	1.65764e-257	Div RG	KIF22
7.40184e-252	0.703047	0.454	0.061	1.32278e-247	Div RG	TYMS
1.02678e-250	0.530467	0.996	0.898	1.83497e-246	Div RG	H2AFZ
2.1583e-246	1.19825	0.769	0.229	3.8571e-242	Div RG	KPNA2
1.52639e-245	0.79229	0.98	0.694	2.7278e-241	Div RG	HMGN2
2.9885e-245	0.608344	0.986	0.865	5.34075e-241	Div RG	TUBA1B
2.92575e-229	0.421834	0.254	0.018	5.22861e-225	Div RG	CCDC18
4.68846e-218	0.523643	0.99	0.862	8.37875e-214	Div RG	HMGB1
7.03494e-214	0.587516	0.378	0.049	1.25721e-209	Div RG	CDC25B
9.19529e-211	0.588683	0.409	0.057	1.64329e-206	Div RG	GPSM2
1.15632e-203	0.590837	0.399	0.056	2.06646e-199	Div RG	DBF4
9.47279e-199	0.799994	0.673	0.167	1.69288e-194	Div RG	TMPO
7.50774e-197	0.609314	0.438	0.069	1.34171e-192	Div RG	EZH2
2.99324e-191	0.449583	0.315	0.036	5.34921e-187	Div RG	CDCA4
1.4989e-190	0.787301	0.64	0.157	2.67869e-186	Div RG	CKAP5
2.71758e-190	0.728273	0.603	0.144	4.8566e-186	Div RG	DTYMK
1.8599e-189	0.463908	0.286	0.03	3.32383e-185	Div RG	ATAD5
2.81005e-188	0.568916	0.407	0.063	5.02184e-184	Div RG	CENPH
6.11048e-188	0.845969	0.818	0.331	1.092e-183	Div RG	H2AFV
7.15471e-185	0.388393	0.254	0.024	1.27862e-180	Div RG	CEP135
1.17389e-183	0.596021	0.438	0.074	2.09787e-179	Div RG	ORC6
3.28514e-181	0.608984	0.391	0.061	5.87088e-177	Div RG	NMU
4.2508e-181	0.560746	0.38	0.056	7.5966e-177	Div RG	CNTRL
5.2782e-179	0.414101	0.276	0.03	9.43268e-175	Div RG	LRR1
4.25076e-174	0.529032	0.297	0.037	7.59654e-170	Div RG	CCNA1
5.09976e-174	0.44086	0.299	0.036	9.11377e-170	Div RG	NDE1
2.28567e-172	0.419126	0.26	0.027	4.08472e-168	Div RG	DHFR
9.50574e-164	0.92372	0.802	0.303	1.69877e-159	Div RG	SYNE2
5.54973e-161	0.549038	0.432	0.078	9.91792e-157	Div RG	VRK1
2.6482e-160	0.982637	0.757	0.342	4.73259e-156	Div RG	HIST1H4C
7.44094e-160	0.814142	0.8	0.344	1.32977e-155	Div RG	RAD21
3.79167e-159	0.776011	0.849	0.401	6.77609e-155	Div RG	DEK
1.48126e-157	0.690982	0.515	0.112	2.64716e-153	Div RG	MPPED2
5.76598e-157	0.746193	0.65	0.192	1.03044e-152	Div RG	USP1
1.62183e-156	0.692783	0.554	0.131	2.89838e-152	Div RG	PAX6
3.9058e-154	0.643267	0.491	0.107	6.98006e-150	Div RG	LBR
3.37834e-150	0.417723	0.278	0.036	6.03743e-146	Div RG	SETD8
9.16044e-149	0.731978	0.904	0.462	1.63706e-144	Div RG	PHGDH
1.48998e-147	0.694009	0.601	0.173	2.66274e-143	Div RG	ANP32E
4.0337e-146	0.670048	0.511	0.116	7.20863e-142	Div RG	SOX3
5.20044e-145	0.739539	0.603	0.184	9.2937e-141	Div RG	MZT1
3.56074e-142	0.760204	0.708	0.266	6.36339e-138	Div RG	BUB3
7.3349e-140	0.544822	0.434	0.093	1.31082e-135	Div RG	GMNN
9.44621e-138	0.530509	0.393	0.077	1.68813e-133	Div RG	CDK5RAP2
1.59633e-137	0.436237	0.295	0.044	2.8528e-133	Div RG	SPDL1
5.63215e-132	0.579695	0.432	0.101	1.00652e-127	Div RG	TUBB6
2.7622e-131	0.732077	0.822	0.429	4.93633e-127	Div RG	HMGB3
3.2655e-128	0.75802	0.409	0.094	5.83578e-124	Div RG	HIST1H1C
5.4343e-123	0.594301	0.916	0.615	9.71163e-119	Div RG	KIF5B
5.26574e-121	0.438564	0.317	0.056	9.4104e-117	Div RG	SCLT1
2.43104e-120	0.554327	0.438	0.104	4.34451e-116	Div RG	RNASEH2B
3.79769e-120	0.483877	0.939	0.732	6.78686e-116	Div RG	HNRNPA2B1
6.46231e-118	0.737926	0.575	0.206	1.15488e-113	Div RG	UBE2S
3.32119e-114	0.553024	0.411	0.097	5.9353e-110	Div RG	MDM1
3.16955e-113	0.611279	0.538	0.156	5.66431e-109	Div RG	SLC1A3
7.93227e-112	0.653034	0.849	0.454	1.41758e-107	Div RG	PSAT1
1.31744e-111	0.540983	0.898	0.642	2.35439e-107	Div RG	NUCKS1
2.42849e-109	0.385657	0.28	0.048	4.33996e-105	Div RG	BARD1
1.43635e-108	0.464516	0.305	0.058	2.56689e-104	Div RG	DMRTA2
1.78799e-107	0.48549	0.364	0.081	3.19531e-103	Div RG	CNTLN
6.22046e-107	0.438833	0.335	0.069	1.11166e-102	Div RG	MIS18A
4.05563e-106	0.425391	0.932	0.76	7.24781e-102	Div RG	RAN
1.27697e-103	0.629927	0.63	0.238	2.28207e-99	Div RG	EXOSC8
2.18924e-103	0.708448	0.614	0.234	3.91239e-99	Div RG	DOK5
2.6323e-103	0.415106	0.288	0.054	4.70419e-99	Div RG	NEDD1
8.78158e-102	0.535811	0.409	0.109	1.56936e-97	Div RG	CEP70
1.43232e-101	0.641686	0.515	0.149	2.55969e-97	Div RG	C14orf23
7.65372e-100	0.56473	0.871	0.557	1.3678e-95	Div RG	RBMX
4.03106e-98	0.454739	0.947	0.762	7.20391e-94	Div RG	CKB
7.14402e-97	0.568712	0.566	0.202	1.27671e-92	Div RG	SAE1
5.18715e-96	0.649542	0.673	0.274	9.26996e-92	Div RG	LINC01158
6.18813e-96	0.639414	0.673	0.309	1.10588e-91	Div RG	NUDCD2
4.18646e-93	0.459969	0.325	0.073	7.48162e-89	Div RG	FILIP1
1.88223e-89	0.581547	0.769	0.415	3.36373e-85	Div RG	BTG3
1.00964e-87	0.598179	0.669	0.291	1.80433e-83	Div RG	PCM1
3.36818e-87	0.681019	0.804	0.612	6.01928e-83	Div RG	ARL6IP1
9.10485e-85	0.506053	0.434	0.138	1.62713e-80	Div RG	CCDC34
1.06555e-84	0.520667	0.886	0.593	1.90425e-80	Div RG	PSIP1
6.6774e-84	0.588171	0.971	0.655	1.19332e-79	Div RG	VIM
1.52929e-83	0.316023	0.26	0.052	2.733e-79	Div RG	NUP35
3.67725e-82	0.434015	0.354	0.093	6.57162e-78	Div RG	G2E3
8.12647e-82	0.56654	0.757	0.404	1.45228e-77	Div RG	SMC3
3.6765e-81	0.472927	0.421	0.128	6.57027e-77	Div RG	RRM1
3.17663e-80	0.570564	0.62	0.263	5.67695e-76	Div RG	CEBPG
8.84686e-80	0.384384	0.297	0.07	1.58102e-75	Div RG	MGME1
1.42469e-79	0.405315	0.297	0.069	2.54606e-75	Div RG	CHRDL1
3.35981e-79	0.528178	0.415	0.127	6.00432e-75	Div RG	SFRP1
1.76818e-78	0.443747	0.368	0.107	3.15992e-74	Div RG	EMC9
3.327e-77	0.280099	0.982	0.901	5.94568e-73	Div RG	HNRNPA1
1.41036e-76	0.414904	0.329	0.087	2.52046e-72	Div RG	DNAJC9
2.37418e-76	0.458961	0.438	0.143	4.2429e-72	Div RG	DDX39A
3.60073e-76	0.517288	0.791	0.481	6.43487e-72	Div RG	SRSF3
3.85512e-76	0.378455	0.295	0.071	6.88949e-72	Div RG	CENPC
5.94638e-75	0.479783	0.38	0.112	1.06268e-70	Div RG	B3GAT2
6.83582e-75	0.38047	0.315	0.081	1.22163e-70	Div RG	RNASEH2A
2.73871e-74	0.354753	0.28	0.065	4.89435e-70	Div RG	HAUS6
2.53335e-73	0.541852	0.683	0.322	4.52736e-69	Div RG	EIF4EBP1
3.33494e-71	0.334494	0.262	0.059	5.95987e-67	Div RG	CEP97
1.25843e-70	0.508011	0.738	0.416	2.24895e-66	Div RG	RBBP7
1.44588e-70	0.514137	0.679	0.313	2.58394e-66	Div RG	PHIP
4.06286e-70	0.503584	0.55	0.227	7.26073e-66	Div RG	TPM4
2.37429e-69	0.540887	0.667	0.328	4.2431e-65	Div RG	HP1BP3
3.93279e-69	0.488167	0.524	0.212	7.0283e-65	Div RG	SKA2
1.02888e-67	0.535188	0.783	0.404	1.83871e-63	Div RG	SOX2
1.51092e-67	0.375398	0.309	0.086	2.70017e-63	Div RG	IKBIP
3.60909e-67	0.402564	0.341	0.102	6.4498e-63	Div RG	RNF26
3.78878e-67	0.403706	0.35	0.104	6.77093e-63	Div RG	JADE1
4.53493e-67	0.387797	0.329	0.093	8.10437e-63	Div RG	DCP2
2.56649e-66	0.395749	0.341	0.102	4.58658e-62	Div RG	CCDC109B
1.67209e-65	0.583535	0.656	0.414	2.9882e-61	Div RG	TUBB4B
1.29986e-64	0.476334	0.593	0.265	2.32298e-60	Div RG	RNF130
1.91432e-63	0.41533	0.38	0.124	3.42108e-59	Div RG	SMC1A
2.39464e-62	0.401458	0.313	0.088	4.27945e-58	Div RG	LHX2
2.81209e-62	0.372632	0.325	0.095	5.02548e-58	Div RG	SORT1
5.37412e-62	0.439873	0.419	0.15	9.60408e-58	Div RG	ZEB1
1.67237e-61	0.348374	0.282	0.078	2.9887e-57	Div RG	ODF2
1.70178e-61	0.331389	0.276	0.072	3.04125e-57	Div RG	GPC4
6.51229e-61	0.525562	0.532	0.233	1.16381e-56	Div RG	PHLDA1
1.18926e-60	0.498659	0.618	0.321	2.12532e-56	Div RG	LSM5
2.14555e-60	0.473989	0.503	0.212	3.83432e-56	Div RG	ARL6IP6
8.04821e-60	0.46615	0.556	0.254	1.4383e-55	Div RG	CMC2
2.33484e-58	0.363669	0.325	0.101	4.17259e-54	Div RG	METTL10
3.69441e-58	0.3988	0.836	0.623	6.60228e-54	Div RG	RHEB
4.89137e-57	0.371652	0.307	0.093	8.74137e-53	Div RG	MCM7
1.54117e-56	0.482577	0.587	0.284	2.75422e-52	Div RG	TARS
1.71016e-56	0.398457	0.372	0.13	3.05623e-52	Div RG	MYEF2
1.57434e-55	0.332152	0.295	0.087	2.81351e-51	Div RG	CEP57L1
7.44832e-55	0.355348	0.892	0.704	1.33109e-50	Div RG	NAP1L1
9.29897e-55	0.452336	0.517	0.227	1.66182e-50	Div RG	XPO1
1.16609e-54	0.467776	0.691	0.398	2.08392e-50	Div RG	HNRNPU
1.24845e-54	0.296762	0.258	0.071	2.2311e-50	Div RG	NUP37
2.28354e-54	0.330234	0.284	0.083	4.08091e-50	Div RG	BRD8
2.45313e-54	0.500246	0.63	0.307	4.38398e-50	Div RG	PTPRZ1
2.89105e-54	0.34958	0.276	0.082	5.1666e-50	Div RG	HSD17B11
6.25227e-54	0.37984	0.272	0.078	1.11734e-49	Div RG	FBXO32
1.6835e-53	0.451316	0.528	0.243	3.00859e-49	Div RG	SHMT2
5.01582e-53	0.317915	0.282	0.083	8.96378e-49	Div RG	CDC27
6.25172e-53	0.423349	0.532	0.243	1.11724e-48	Div RG	ELAVL1
7.57014e-53	0.419893	0.431	0.172	1.35286e-48	Div RG	NIPBL
2.3355e-52	0.389663	0.387	0.141	4.17377e-48	Div RG	BAZ1A
4.9941e-52	0.392971	0.427	0.173	8.92496e-48	Div RG	SNX5
6.19925e-52	0.416466	0.425	0.173	1.10787e-47	Div RG	RHNO1
9.6234e-52	0.429547	0.444	0.18	1.7198e-47	Div RG	SCRN1
2.08996e-51	0.433286	0.476	0.203	3.73496e-47	Div RG	TMEM47
2.24603e-51	0.363043	0.342	0.119	4.01388e-47	Div RG	CALCOCO2
1.63077e-50	0.364059	0.301	0.097	2.91434e-46	Div RG	ITGB8
2.62821e-50	0.39561	0.806	0.595	4.69687e-46	Div RG	HMGN3
2.8197e-50	0.32286	0.28	0.087	5.03909e-46	Div RG	TEX30
1.59189e-49	0.432912	0.534	0.259	2.84487e-45	Div RG	HNRNPM
2.34075e-49	0.387749	0.442	0.18	4.18315e-45	Div RG	ENAH
3.90091e-49	0.335026	0.309	0.101	6.97132e-45	Div RG	CEP78
1.37801e-48	0.41599	0.548	0.272	2.46264e-44	Div RG	CNIH4
1.88782e-48	0.309069	0.871	0.72	3.37373e-44	Div RG	HMGN1
2.53123e-48	0.322658	0.278	0.085	4.52357e-44	Div RG	ROCK2
2.71506e-48	0.31028	0.258	0.076	4.85209e-44	Div RG	PTAR1
4.48624e-48	0.330645	0.282	0.089	8.01737e-44	Div RG	QSER1
2.15099e-47	0.387312	0.434	0.184	3.84404e-43	Div RG	RPL39L
2.60009e-47	0.374409	0.321	0.11	4.64662e-43	Div RG	LRRC3B
1.03482e-46	0.419932	0.605	0.334	1.84932e-42	Div RG	SNRPB
1.67058e-46	0.428392	0.656	0.341	2.98549e-42	Div RG	TCF4
2.62572e-46	0.429334	0.744	0.523	4.69242e-42	Div RG	HSP90B1
2.63316e-46	0.360328	0.374	0.143	4.70572e-42	Div RG	SLC1A5
3.04339e-46	0.42157	0.616	0.345	5.43885e-42	Div RG	KPNB1
1.1009e-45	0.346748	0.337	0.124	1.96742e-41	Div RG	NSMCE4A
1.9127e-45	0.358759	0.341	0.124	3.41818e-41	Div RG	XPOT
2.59744e-45	0.346463	0.303	0.1	4.64188e-41	Div RG	C8orf4
6.31638e-45	0.358557	0.337	0.125	1.1288e-40	Div RG	FERMT2
6.40482e-45	0.393738	0.75	0.516	1.1446e-40	Div RG	ILF2
6.45572e-45	0.291767	0.252	0.077	1.1537e-40	Div RG	IQGAP2
7.73848e-45	0.436178	0.652	0.36	1.38294e-40	Div RG	MTHFD2
9.56746e-45	0.385527	0.44	0.193	1.7098e-40	Div RG	ASRGL1
9.61187e-45	0.325562	0.292	0.098	1.71774e-40	Div RG	RFC4
2.06407e-44	0.318631	0.315	0.109	3.68869e-40	Div RG	CTDSPL2
3.57671e-44	0.396687	0.438	0.192	6.39195e-40	Div RG	PRKDC
2.06176e-43	0.330679	0.282	0.095	3.68457e-39	Div RG	LIMA1
4.89189e-43	0.342867	0.292	0.102	8.74229e-39	Div RG	NBPF1
7.691e-43	0.336243	0.339	0.128	1.37446e-38	Div RG	WHSC1
1.38487e-42	0.409875	0.389	0.167	2.47491e-38	Div RG	EMX2
1.60466e-42	0.407932	0.528	0.27	2.86768e-38	Div RG	SFPQ
1.7846e-42	0.350062	0.372	0.147	3.18925e-38	Div RG	CCDC14
3.18535e-42	0.388528	0.489	0.239	5.69254e-38	Div RG	C12orf75
3.26832e-42	0.385309	0.45	0.205	5.84082e-38	Div RG	IGF2BP2
5.27141e-42	0.283504	0.25	0.08	9.42054e-38	Div RG	FEN1
1.08349e-41	0.398095	0.548	0.278	1.9363e-37	Div RG	ANKRD11
1.65797e-41	0.366319	0.282	0.099	2.96296e-37	Div RG	SNCAIP
2.72256e-41	0.375587	0.436	0.194	4.86549e-37	Div RG	IARS
2.01284e-40	0.363506	0.329	0.129	3.59715e-36	Div RG	CREB5
2.01965e-40	0.384098	0.38	0.158	3.60932e-36	Div RG	VCAN
2.5956e-40	0.380475	0.411	0.187	4.6386e-36	Div RG	SYPL1
5.65755e-40	0.344209	0.354	0.146	1.01106e-35	Div RG	RANGRF
7.27896e-40	0.338554	0.356	0.145	1.30082e-35	Div RG	SUGP2
7.30875e-40	0.387649	0.763	0.5	1.30615e-35	Div RG	HNRNPR
8.13535e-40	0.277971	0.25	0.083	1.45387e-35	Div RG	C19orf48
1.22206e-39	0.346125	0.429	0.19	2.18394e-35	Div RG	QKI
1.49819e-39	0.378255	0.456	0.216	2.67741e-35	Div RG	FUBP1
1.67577e-39	0.380165	0.532	0.278	2.99477e-35	Div RG	NFE2L2
5.11654e-39	0.307211	0.297	0.109	9.14377e-35	Div RG	CEP350
7.38722e-39	0.348409	0.421	0.185	1.32017e-34	Div RG	CHD1
8.12137e-39	0.285902	0.904	0.755	1.45137e-34	Div RG	HNRNPDL
9.11014e-39	0.409138	0.71	0.447	1.62807e-34	Div RG	DDIT4
1.72284e-38	0.282977	0.879	0.721	3.07889e-34	Div RG	EEF1D
2.58748e-38	0.388962	0.65	0.392	4.62409e-34	Div RG	CCT5
3.29419e-38	0.384157	0.53	0.284	5.88705e-34	Div RG	MID1IP1
3.41459e-38	0.394128	0.481	0.233	6.10222e-34	Div RG	SLC38A1
4.90879e-38	0.358137	0.395	0.175	8.7725e-34	Div RG	NUDT4
5.59105e-38	0.318732	0.346	0.14	9.99177e-34	Div RG	FBLN1
1.43109e-37	0.292548	0.295	0.111	2.55751e-33	Div RG	TJP1
1.84294e-37	0.294967	0.272	0.096	3.29352e-33	Div RG	ASCL1
2.63768e-37	0.359746	0.45	0.215	4.7138e-33	Div RG	G3BP1
3.61114e-37	0.386668	0.603	0.354	6.45347e-33	Div RG	TPR
6.20716e-37	0.365945	0.505	0.253	1.10928e-32	Div RG	EZR
1.53567e-36	0.336195	0.37	0.165	2.7444e-32	Div RG	RPA3
2.31439e-36	0.347114	0.458	0.224	4.13605e-32	Div RG	HNRNPUL1
4.63098e-36	0.347471	0.341	0.145	8.27602e-32	Div RG	PCNA
9.73374e-36	0.335165	0.405	0.187	1.73952e-31	Div RG	TGIF1
1.48938e-35	0.367606	0.652	0.392	2.66167e-31	Div RG	GNG5
2.38892e-35	0.356709	0.458	0.227	4.26924e-31	Div RG	GMPS
2.50096e-35	0.378405	0.683	0.425	4.46946e-31	Div RG	45546
8.65042e-35	0.405675	0.795	0.486	1.54592e-30	Div RG	FABP7
1.17464e-34	0.354976	0.706	0.488	2.09919e-30	Div RG	KHDRBS1
1.52437e-34	0.373179	0.616	0.342	2.7242e-30	Div RG	ASNS
2.7583e-34	0.353963	0.483	0.252	4.92935e-30	Div RG	SCAF11
2.88343e-34	0.283113	0.26	0.094	5.15298e-30	Div RG	CLIC4
6.42741e-34	0.352452	0.346	0.151	1.14864e-29	Div RG	EHBP1
6.66944e-34	0.375807	0.521	0.29	1.1919e-29	Div RG	CPNE3
7.48647e-34	0.331855	0.423	0.201	1.33791e-29	Div RG	BAZ1B
1.15359e-33	0.280378	0.284	0.111	2.06157e-29	Div RG	ARL13B
1.57841e-33	0.301516	0.294	0.117	2.82078e-29	Div RG	VEZF1
2.15391e-33	0.336866	0.348	0.155	3.84924e-29	Div RG	GPT2
2.98289e-33	0.325482	0.73	0.531	5.33073e-29	Div RG	LSM4
3.97661e-33	0.264585	0.274	0.103	7.10661e-29	Div RG	ZC3H7A
1.00517e-32	0.365126	0.571	0.338	1.79634e-28	Div RG	KTN1
1.11194e-32	0.309252	0.319	0.132	1.98714e-28	Div RG	ARHGAP21
1.2169e-32	0.339529	0.352	0.16	2.17473e-28	Div RG	PALLD
1.85898e-32	0.283106	0.254	0.094	3.32219e-28	Div RG	MPDZ
1.87985e-32	0.352094	0.456	0.247	3.35947e-28	Div RG	DCXR
2.86275e-32	0.30853	0.366	0.165	5.11601e-28	Div RG	MED30
3.96312e-32	0.325722	0.403	0.198	7.08249e-28	Div RG	PSME2
4.17964e-32	0.286681	0.272	0.105	7.46943e-28	Div RG	UBR5
4.90668e-32	0.338778	0.462	0.238	8.76872e-28	Div RG	BPTF
5.4339e-32	0.320473	0.331	0.146	9.71091e-28	Div RG	SOX9
5.96482e-32	0.288324	0.339	0.141	1.06597e-27	Div RG	LCORL
8.76772e-32	0.335751	0.761	0.535	1.56688e-27	Div RG	HDAC2
9.28094e-32	0.317198	0.374	0.173	1.6586e-27	Div RG	NFYB
1.14239e-31	0.348036	0.654	0.412	2.04157e-27	Div RG	SRSF7
1.49846e-31	0.3134	0.386	0.182	2.6779e-27	Div RG	YEATS4
2.42077e-31	0.337293	0.446	0.233	4.32616e-27	Div RG	GSPT1
4.59717e-31	0.32436	0.399	0.199	8.21561e-27	Div RG	RUVBL2
5.54359e-31	0.37798	0.497	0.284	9.90695e-27	Div RG	TAGLN2
5.98315e-31	0.316795	0.401	0.195	1.06925e-26	Div RG	EIF2AK2
7.21103e-31	0.276117	0.28	0.112	1.28868e-26	Div RG	DNMT1
1.26451e-30	0.326469	0.734	0.512	2.25981e-26	Div RG	H2AFY
1.57832e-30	0.348892	0.505	0.289	2.82061e-26	Div RG	PYCR1
4.97124e-30	0.333124	0.562	0.333	8.8841e-26	Div RG	FXR1
7.21879e-30	0.364997	0.515	0.279	1.29007e-25	Div RG	CCND2
1.09069e-29	0.337761	0.708	0.485	1.94916e-25	Div RG	SARS
1.1564e-29	0.333407	0.691	0.467	2.06661e-25	Div RG	45537
1.26352e-29	0.283841	0.315	0.139	2.25804e-25	Div RG	HAT1
1.44924e-29	0.284863	0.37	0.17	2.58993e-25	Div RG	KMT2A
1.45968e-29	0.250109	0.266	0.106	2.60859e-25	Div RG	RASSF1
1.50917e-29	0.342701	0.505	0.285	2.69703e-25	Div RG	LSM14A
4.10369e-29	0.27504	0.294	0.122	7.3337e-25	Div RG	TRIM24
4.13156e-29	0.309902	0.391	0.194	7.38351e-25	Div RG	MYO10
8.51715e-29	0.257496	0.274	0.109	1.5221e-24	Div RG	PUM2
1.00705e-28	0.286572	0.29	0.125	1.79971e-24	Div RG	CSE1L
1.21437e-28	0.340221	0.634	0.422	2.17021e-24	Div RG	RDX
1.53194e-28	0.309571	0.464	0.245	2.73773e-24	Div RG	TMEM123
1.55231e-28	0.310548	0.753	0.539	2.77413e-24	Div RG	SRI
1.5916e-28	0.319856	0.399	0.206	2.84434e-24	Div RG	NUDT5
1.74662e-28	0.325041	0.673	0.378	3.12139e-24	Div RG	NFIB
1.76073e-28	0.294049	0.344	0.158	3.14659e-24	Div RG	SMARCC1
2.11448e-28	0.333591	0.466	0.234	3.77878e-24	Div RG	MEIS2
2.15737e-28	0.278804	0.352	0.163	3.85543e-24	Div RG	GNB4
2.51891e-28	0.27044	0.266	0.11	4.50155e-24	Div RG	DESI2
3.66423e-28	0.323378	0.431	0.226	6.54835e-24	Div RG	SYNCRIP
5.01978e-28	0.331139	0.654	0.406	8.97085e-24	Div RG	NFIA
6.4095e-28	0.28841	0.305	0.139	1.14544e-23	Div RG	CTNNAL1
7.77385e-28	0.335359	0.614	0.408	1.38926e-23	Div RG	ITGB1BP1
9.39474e-28	0.25258	0.264	0.108	1.67893e-23	Div RG	MLLT10
1.16913e-27	0.282677	0.305	0.14	2.08936e-23	Div RG	HMG20B
1.6217e-27	0.291014	0.407	0.202	2.89814e-23	Div RG	UPF3B
1.62721e-27	0.329581	0.391	0.194	2.90799e-23	Div RG	ATF7IP
2.12112e-27	0.254545	0.266	0.109	3.79066e-23	Div RG	YES1
2.16312e-27	0.30313	0.429	0.224	3.86572e-23	Div RG	CCAR1
8.28008e-27	0.354835	0.421	0.235	1.47973e-22	Div RG	IL13RA2
1.60045e-26	0.358936	0.793	0.491	2.86017e-22	Div RG	C1orf61
3.263e-26	0.253256	0.264	0.113	5.8313e-22	Div RG	PPP2R5C
3.7198e-26	0.312713	0.458	0.262	6.64766e-22	Div RG	MAD2L2
3.8817e-26	0.331184	0.816	0.583	6.93699e-22	Div RG	B2M
4.19597e-26	0.313723	0.622	0.41	7.49862e-22	Div RG	HNRNPA3
4.29372e-26	0.29872	0.393	0.204	7.67331e-22	Div RG	NASP
5.34834e-26	0.307574	0.356	0.176	9.55802e-22	Div RG	SMC5
7.61604e-26	0.312795	0.695	0.486	1.36106e-21	Div RG	CENPV
8.14097e-26	0.30743	0.511	0.288	1.45487e-21	Div RG	CAND1
8.32312e-26	0.311774	0.468	0.267	1.48742e-21	Div RG	SSRP1
9.80595e-26	0.294175	0.395	0.203	1.75242e-21	Div RG	PSPH
1.12505e-25	0.316042	0.493	0.292	2.01059e-21	Div RG	EIF3A
1.34192e-25	0.270581	0.294	0.133	2.39814e-21	Div RG	IFT81
4.28429e-25	0.293979	0.673	0.491	7.65646e-21	Div RG	MRPL51
5.50423e-25	0.305568	0.489	0.278	9.83662e-21	Div RG	UBE3A
5.90853e-25	0.283012	0.378	0.193	1.05591e-20	Div RG	CDKN1B
7.13111e-25	0.270454	0.37	0.187	1.2744e-20	Div RG	TPRKB
9.67419e-25	0.309618	0.542	0.321	1.72887e-20	Div RG	SMARCA5
1.27818e-24	0.308299	0.409	0.225	2.28423e-20	Div RG	FAM92A1
1.66927e-24	0.26971	0.806	0.639	2.98315e-20	Div RG	EIF2S2
1.67763e-24	0.298259	0.434	0.239	2.99809e-20	Div RG	CCNH
3.47941e-24	0.299358	0.548	0.339	6.21805e-20	Div RG	BBX
3.92999e-24	0.27819	0.411	0.216	7.02329e-20	Div RG	CCDC88A
5.6305e-24	0.301149	0.491	0.28	1.00623e-19	Div RG	RHOBTB3
7.07493e-24	0.284708	0.376	0.195	1.26436e-19	Div RG	ASPH
8.74015e-24	0.297015	0.54	0.341	1.56195e-19	Div RG	PIN1
1.45926e-23	0.263171	0.309	0.145	2.60784e-19	Div RG	WDR48
1.57423e-23	0.28899	0.468	0.263	2.81331e-19	Div RG	SUPT16H
1.61018e-23	0.312503	0.544	0.314	2.87755e-19	Div RG	NCAM1
1.07216e-22	0.299155	0.62	0.419	1.91606e-18	Div RG	PPP1CC
1.67405e-22	0.29368	0.587	0.389	2.9917e-18	Div RG	HNRNPF
2.55505e-22	0.263995	0.775	0.587	4.56614e-18	Div RG	UBE2D2
3.23466e-22	0.253376	0.407	0.217	5.78066e-18	Div RG	ITGAE
4.16265e-22	0.304359	0.495	0.304	7.43908e-18	Div RG	EPRS
5.95622e-22	0.258809	0.333	0.172	1.06444e-17	Div RG	ALDH7A1
1.06466e-21	0.291994	0.546	0.338	1.90266e-17	Div RG	YARS
1.5929e-21	0.288443	0.569	0.355	2.84667e-17	Div RG	ID4
2.43059e-21	0.266129	0.35	0.185	4.3437e-17	Div RG	WAPAL
2.4429e-21	0.251956	0.346	0.182	4.36571e-17	Div RG	TUBG1
2.79099e-21	0.268795	0.442	0.258	4.98777e-17	Div RG	CD47
2.98643e-21	0.284885	0.722	0.499	5.33704e-17	Div RG	RCN1
3.41424e-21	0.28642	0.521	0.327	6.10159e-17	Div RG	EWSR1
4.00343e-21	0.284321	0.434	0.257	7.15453e-17	Div RG	DCAF7
4.44292e-21	0.288234	0.511	0.315	7.93995e-17	Div RG	ZFR
6.35528e-21	0.265927	0.432	0.249	1.13575e-16	Div RG	TXNDC12
6.37093e-21	0.278913	0.638	0.473	1.13855e-16	Div RG	DCTN3
9.83973e-21	0.260349	0.317	0.161	1.75846e-16	Div RG	SETD2
1.11288e-20	0.260553	0.288	0.14	1.98882e-16	Div RG	PKN2
1.27149e-20	0.273922	0.387	0.218	2.27227e-16	Div RG	TNPO1
1.35955e-20	0.278663	0.519	0.336	2.42965e-16	Div RG	CAMTA1
1.56273e-20	0.254246	0.378	0.202	2.79276e-16	Div RG	CBS
1.66791e-20	0.263081	0.423	0.24	2.98071e-16	Div RG	SREK1
1.85586e-20	0.278941	0.499	0.31	3.31661e-16	Div RG	CBX5
1.91272e-20	0.279867	0.554	0.368	3.41823e-16	Div RG	CLIC1
2.13832e-20	0.260745	0.409	0.233	3.8214e-16	Div RG	HNRNPD
2.75707e-20	0.264745	0.497	0.301	4.92715e-16	Div RG	TPGS2
3.83623e-20	0.251335	0.36	0.195	6.85573e-16	Div RG	RPA2
4.03632e-20	0.286364	0.534	0.345	7.21331e-16	Div RG	SF3B1
7.65932e-20	0.265851	0.609	0.401	1.3688e-15	Div RG	SEC63
9.33338e-20	0.268579	0.436	0.253	1.66797e-15	Div RG	ZNF638
1.1113e-19	0.254017	0.372	0.205	1.98601e-15	Div RG	SNAPC3
1.21703e-19	0.25483	0.405	0.233	2.17496e-15	Div RG	TOP1
1.29254e-19	0.255102	0.395	0.225	2.3099e-15	Div RG	PAICS
1.65015e-19	0.264234	0.505	0.31	2.94898e-15	Div RG	PPP1R12A
2.14777e-19	0.260184	0.661	0.483	3.83828e-15	Div RG	XRCC6
2.81294e-19	0.256081	0.411	0.241	5.027e-15	Div RG	CHCHD3
3.63136e-19	0.262274	0.64	0.457	6.4896e-15	Div RG	CBX3
4.05309e-19	0.274527	0.628	0.43	7.24328e-15	Div RG	NARS
4.80434e-19	0.277998	0.493	0.311	8.58584e-15	Div RG	CEP57
5.05067e-19	0.277097	0.368	0.203	9.02605e-15	Div RG	HES6
6.05827e-19	0.262333	0.681	0.502	1.08267e-14	Div RG	GDI2
6.79315e-19	0.253664	0.693	0.562	1.214e-14	Div RG	RANBP1
9.07412e-19	0.262454	0.659	0.472	1.62164e-14	Div RG	CBX1
1.52115e-18	0.277636	0.524	0.351	2.71845e-14	Div RG	LARS
2.33607e-18	0.269548	0.515	0.338	4.17479e-14	Div RG	TSPAN5
2.73678e-18	0.254027	0.335	0.18	4.89089e-14	Div RG	KAT6B
9.07486e-18	0.254662	0.718	0.529	1.62177e-13	Div RG	SDCBP
2.037e-17	0.359389	0.342	0.21	3.64032e-13	Div RG	H1F0
3.35188e-17	0.250676	0.456	0.29	5.99014e-13	Div RG	SMIM20
3.85669e-17	0.253663	0.585	0.406	6.89229e-13	Div RG	GTF2I
4.26555e-17	0.255469	0.542	0.367	7.62297e-13	Div RG	PARP1
9.7588e-16	0.251209	0.581	0.385	1.74399e-11	Div RG	ZFP36L1
3.19068e-15	0.256578	0.566	0.373	5.70207e-11	Div RG	HES1
0	1.3523	0.894	0.165	0	Astrocyte	NTRK2
0	1.26115	0.92	0.188	0	Astrocyte	PON2
0	1.21379	0.931	0.317	0	Astrocyte	TTYH1
0	1.16865	0.853	0.371	0	Astrocyte	DLK1
0	1.14603	0.636	0.077	0	Astrocyte	SPARCL1
0	1.11883	0.951	0.508	0	Astrocyte	PTN
0	1.11842	0.643	0.056	0	Astrocyte	S100B
0	1.07428	0.74	0.083	0	Astrocyte	MGST1
0	1.0301	0.983	0.528	0	Astrocyte	CLU
0	1.02079	0.884	0.363	0	Astrocyte	GPM6B
0	1.00023	0.799	0.252	0	Astrocyte	PTGDS
0	0.940167	0.641	0.106	0	Astrocyte	GNG11
0	0.932705	0.955	0.508	0	Astrocyte	B2M
0	0.928357	0.872	0.303	0	Astrocyte	CD99
0	0.900913	0.664	0.126	0	Astrocyte	CXCR4
0	0.894277	0.713	0.217	0	Astrocyte	IFITM3
0	0.891427	0.554	0.079	0	Astrocyte	EDNRB
0	0.875079	0.986	0.592	0	Astrocyte	VIM
0	0.843408	0.83	0.333	0	Astrocyte	HLA-A
0	0.825656	0.377	0.038	0	Astrocyte	TFPI2
0	0.818715	0.821	0.326	0	Astrocyte	MDK
0	0.781824	0.597	0.14	0	Astrocyte	IFI6
0	0.781213	0.782	0.255	0	Astrocyte	SPARC
0	0.775843	0.816	0.293	0	Astrocyte	ZFP36L1
0	0.774395	0.863	0.353	0	Astrocyte	CST3
0	0.773885	0.825	0.331	0	Astrocyte	HLA-C
0	0.768833	0.849	0.318	0	Astrocyte	SOX2
0	0.767316	0.563	0.133	0	Astrocyte	MASP1
0	0.756738	0.84	0.423	0	Astrocyte	C1orf61
0	0.743468	0.388	0.02	0	Astrocyte	GFAP
0	0.74312	0.852	0.496	0	Astrocyte	DBI
0	0.737378	0.561	0.149	0	Astrocyte	BAALC
0	0.732416	0.64	0.186	0	Astrocyte	PLTP
0	0.717071	0.465	0.048	0	Astrocyte	FIBIN
0	0.714154	0.433	0.073	0	Astrocyte	COL1A2
0	0.674866	0.739	0.322	0	Astrocyte	HLA-B
0	0.66786	0.932	0.548	0	Astrocyte	CNN3
0	0.661649	0.715	0.26	0	Astrocyte	ANXA5
0	0.661389	0.409	0.042	0	Astrocyte	VCAM1
0	0.649079	0.774	0.402	0	Astrocyte	LY6H
0	0.648202	0.53	0.134	0	Astrocyte	METRN
0	0.646488	0.705	0.298	0	Astrocyte	ID2
0	0.644053	0.666	0.24	0	Astrocyte	DDR1
0	0.636227	0.845	0.4	0	Astrocyte	HSPB1
0	0.622402	0.793	0.383	0	Astrocyte	CALR
0	0.617359	0.544	0.151	0	Astrocyte	WLS
0	0.615427	0.67	0.269	0	Astrocyte	SPTSSA
0	0.613338	0.762	0.343	0	Astrocyte	GCSH
0	0.610304	0.514	0.137	0	Astrocyte	GSN
0	0.607144	0.509	0.138	0	Astrocyte	CD9
0	0.605294	0.848	0.46	0	Astrocyte	SAT1
0	0.60348	0.599	0.195	0	Astrocyte	RHOC
0	0.593652	0.567	0.161	0	Astrocyte	ZIC1
0	0.592342	0.888	0.545	0	Astrocyte	MT-ND3
0	0.580427	0.443	0.074	0	Astrocyte	NES
0	0.573209	0.408	0.072	0	Astrocyte	BCKDHB
0	0.571154	0.5	0.133	0	Astrocyte	PLA2G16
0	0.563759	0.399	0.094	0	Astrocyte	MT3
0	0.563135	0.531	0.165	0	Astrocyte	PDLIM4
0	0.56262	0.583	0.214	0	Astrocyte	LGALS3BP
0	0.555567	0.751	0.365	0	Astrocyte	TSPAN3
0	0.553075	0.577	0.201	0	Astrocyte	LAMP1
0	0.55064	0.467	0.103	0	Astrocyte	RFX4
0	0.536711	0.688	0.303	0	Astrocyte	CLIC1
0	0.535599	0.402	0.095	0	Astrocyte	LGALS3
0	0.532034	0.366	0.04	0	Astrocyte	ATP1A2
0	0.528341	0.324	0.032	0	Astrocyte	FBLN5
0	0.526542	0.652	0.276	0	Astrocyte	HADHB
0	0.525154	0.341	0.019	0	Astrocyte	GDPD2
0	0.510406	0.295	0.038	0	Astrocyte	GATM
0	0.508052	0.456	0.137	0	Astrocyte	SPOCK2
0	0.498268	0.447	0.101	0	Astrocyte	MDFI
0	0.494363	0.439	0.124	0	Astrocyte	TNFRSF1A
0	0.484488	0.458	0.141	0	Astrocyte	HLA-E
0	0.474559	0.305	0.019	0	Astrocyte	ABCA8
0	0.46991	0.467	0.137	0	Astrocyte	QKI
0	0.469474	0.376	0.089	0	Astrocyte	SEPP1
0	0.463666	0.37	0.077	0	Astrocyte	JAM2
0	0.463095	0.313	0.037	0	Astrocyte	CD44
0	0.456142	0.309	0.054	0	Astrocyte	VAMP5
0	0.433886	0.944	0.684	0	Astrocyte	ITM2B
0	0.412868	0.273	0.031	0	Astrocyte	CCDC80
0	0.410972	0.331	0.066	0	Astrocyte	PPAP2B
0	0.358806	0.266	0.04	0	Astrocyte	PLEKHB1
1.67702e-306	0.444546	0.399	0.11	2.99699e-302	Astrocyte	LRP10
4.1737e-305	0.485719	0.452	0.136	7.45882e-301	Astrocyte	TGIF1
2.79735e-303	0.310086	0.978	0.832	4.99915e-299	Astrocyte	UBB
3.03551e-301	0.367837	0.277	0.048	5.42476e-297	Astrocyte	BTBD17
2.33384e-298	0.371054	0.263	0.044	4.17081e-294	Astrocyte	S100A16
1.15413e-297	0.409276	0.327	0.067	2.06254e-293	Astrocyte	IFI44L
2.82541e-295	0.467739	0.874	0.57	5.04928e-291	Astrocyte	PFN2
8.7689e-292	0.413518	0.25	0.038	1.56709e-287	Astrocyte	HOPX
6.70517e-290	0.42637	0.957	0.675	1.19828e-285	Astrocyte	CD63
1.94235e-289	0.519574	0.574	0.23	3.47117e-285	Astrocyte	CHPF
2.58664e-286	0.549631	0.714	0.348	4.62259e-282	Astrocyte	PEA15
6.07798e-286	0.547321	0.567	0.228	1.0862e-281	Astrocyte	TAGLN2
1.0123e-284	0.408617	0.338	0.082	1.80907e-280	Astrocyte	SERPING1
4.6613e-283	0.498295	0.563	0.218	8.33021e-279	Astrocyte	GLUD1
7.76069e-282	0.397359	0.929	0.693	1.38691e-277	Astrocyte	PSAP
3.79169e-280	0.43075	0.407	0.121	6.77613e-276	Astrocyte	ANXA6
4.61616e-280	0.45184	0.378	0.104	8.24954e-276	Astrocyte	CEBPD
2.23199e-279	0.301813	0.982	0.872	3.98878e-275	Astrocyte	MT-ND4
1.57524e-277	0.628809	0.544	0.222	2.81512e-273	Astrocyte	ID1
1.42157e-276	0.462711	0.314	0.068	2.5405e-272	Astrocyte	BCAN
8.53687e-276	0.55987	0.704	0.305	1.52562e-271	Astrocyte	HES1
3.67792e-275	0.46324	0.487	0.171	6.57281e-271	Astrocyte	GRN
4.70073e-274	0.427538	0.323	0.078	8.40067e-270	Astrocyte	MFGE8
6.02995e-274	0.467833	0.463	0.158	1.07761e-269	Astrocyte	EMP3
8.57539e-270	0.528811	0.782	0.376	1.53251e-265	Astrocyte	NPC2
1.16176e-263	0.467958	0.486	0.164	2.07617e-259	Astrocyte	GPR56
8.29293e-260	0.479324	0.741	0.394	1.48203e-255	Astrocyte	RHOA
1.20238e-256	0.475735	0.503	0.185	2.14877e-252	Astrocyte	PDLIM3
3.76724e-255	0.615056	0.273	0.059	6.73244e-251	Astrocyte	FRZB
1.182e-252	0.506844	0.607	0.28	2.11236e-248	Astrocyte	NLRP1
1.92227e-251	0.532602	0.56	0.237	3.4353e-247	Astrocyte	SERPINE2
7.09874e-251	0.401575	0.909	0.65	1.26862e-246	Astrocyte	TMBIM6
5.87138e-250	0.363328	0.284	0.063	1.04928e-245	Astrocyte	CRISPLD1
4.15697e-247	0.409186	0.4	0.127	7.42893e-243	Astrocyte	ATP1B2
9.13591e-245	0.466232	0.58	0.248	1.63268e-240	Astrocyte	CTSD
5.27628e-242	0.4615	0.555	0.235	9.42924e-238	Astrocyte	B3GNT1
5.74191e-242	0.491238	0.571	0.238	1.02614e-237	Astrocyte	TIMP1
1.29024e-239	0.3591	0.945	0.719	2.30578e-235	Astrocyte	GSTP1
1.53528e-239	0.468663	0.758	0.409	2.7437e-235	Astrocyte	45537
2.85495e-239	0.517741	0.541	0.237	5.10208e-235	Astrocyte	EGR1
1.25753e-238	0.458805	0.429	0.151	2.24733e-234	Astrocyte	CA14
6.98771e-237	0.425901	0.443	0.159	1.24877e-232	Astrocyte	BDH2
5.59011e-236	0.529055	0.697	0.387	9.99008e-232	Astrocyte	FOS
1.19149e-235	0.37461	0.277	0.064	2.12931e-231	Astrocyte	SOCS3
1.2155e-234	0.438723	0.419	0.148	2.17222e-230	Astrocyte	GYG1
1.08445e-232	0.454354	0.772	0.444	1.93801e-228	Astrocyte	PPIB
5.06211e-232	0.407229	0.874	0.6	9.04651e-228	Astrocyte	PRDX1
9.98636e-231	0.442991	0.418	0.132	1.78466e-226	Astrocyte	PLP1
1.22056e-228	0.357846	0.322	0.088	2.18127e-224	Astrocyte	C1orf54
2.42182e-227	0.257872	0.981	0.881	4.32804e-223	Astrocyte	MT-CYB
8.07656e-227	0.356788	0.334	0.097	1.44336e-222	Astrocyte	TAPBP
2.01767e-226	0.396158	0.348	0.106	3.60577e-222	Astrocyte	LHFP
1.28414e-223	0.363893	0.296	0.077	2.29489e-219	Astrocyte	TSC22D4
1.80469e-223	0.397667	0.405	0.14	3.22516e-219	Astrocyte	PIR
3.02812e-223	0.393296	0.39	0.131	5.41154e-219	Astrocyte	COL6A2
6.64574e-223	0.414326	0.309	0.083	1.18766e-218	Astrocyte	RCAN1
1.65947e-222	0.451327	0.733	0.389	2.96563e-218	Astrocyte	ATP6V0E1
1.79482e-222	0.426044	0.512	0.214	3.20752e-218	Astrocyte	CYB5R3
2.4092e-222	0.330371	0.279	0.067	4.30549e-218	Astrocyte	GLIPR2
2.41105e-222	0.468577	0.747	0.41	4.30879e-218	Astrocyte	ITM2C
2.59918e-222	0.428224	0.511	0.214	4.645e-218	Astrocyte	CD151
6.73841e-219	0.337343	0.276	0.069	1.20422e-214	Astrocyte	SSPN
3.81404e-218	0.428674	0.542	0.233	6.81607e-214	Astrocyte	NME4
1.00668e-217	0.428173	0.521	0.212	1.79904e-213	Astrocyte	SERPINH1
2.91651e-217	0.398888	0.412	0.148	5.2121e-213	Astrocyte	PRCP
2.57382e-216	0.605194	0.458	0.187	4.59967e-212	Astrocyte	APOE
4.72746e-215	0.478732	0.34	0.108	8.44845e-211	Astrocyte	S100A10
8.84265e-214	0.416891	0.504	0.203	1.58027e-209	Astrocyte	DARS
1.0082e-212	0.436567	0.656	0.338	1.80175e-208	Astrocyte	TMED10
5.80472e-205	0.43392	0.766	0.447	1.03736e-200	Astrocyte	RCN1
8.15423e-205	0.406004	0.849	0.554	1.45724e-200	Astrocyte	HSPE1
8.36016e-205	0.393264	0.462	0.183	1.49404e-200	Astrocyte	COL6A1
5.48075e-202	0.49223	0.715	0.415	9.79464e-198	Astrocyte	PEG10
4.74277e-199	0.418161	0.578	0.271	8.47581e-195	Astrocyte	SPAG16
1.79304e-198	0.319227	0.271	0.069	3.20435e-194	Astrocyte	ZIC4
6.94676e-198	0.440249	0.704	0.382	1.24146e-193	Astrocyte	DKK3
4.8857e-196	0.420395	0.615	0.306	8.73123e-192	Astrocyte	SH3BGRL
4.51261e-195	0.41448	0.571	0.277	8.06448e-191	Astrocyte	PGLS
5.635e-195	0.381174	0.46	0.187	1.00703e-190	Astrocyte	FKBP10
1.07402e-193	0.422296	0.719	0.394	1.91938e-189	Astrocyte	ATRAID
2.66627e-192	0.398006	0.54	0.244	4.76489e-188	Astrocyte	NME3
8.2664e-191	0.386697	0.366	0.122	1.47729e-186	Astrocyte	CRYGD
6.69855e-190	0.415042	0.795	0.475	1.1971e-185	Astrocyte	SDCBP
1.73679e-189	0.344313	0.292	0.085	3.10381e-185	Astrocyte	IGFBP4
2.20414e-189	0.394142	0.473	0.202	3.93902e-185	Astrocyte	EMC2
2.26333e-188	0.356179	0.299	0.088	4.0448e-184	Astrocyte	CA12
4.47985e-188	0.458536	0.79	0.43	8.00595e-184	Astrocyte	NEAT1
1.34285e-187	0.417108	0.542	0.259	2.39981e-183	Astrocyte	CBR1
3.62245e-186	0.321709	0.26	0.066	6.47368e-182	Astrocyte	ASCL1
9.15012e-186	0.354344	0.396	0.145	1.63522e-181	Astrocyte	DNASE2
1.26063e-185	0.381586	0.425	0.168	2.25288e-181	Astrocyte	NDRG2
1.31129e-185	0.389782	0.324	0.108	2.3434e-181	Astrocyte	ZFP36
1.79299e-185	0.349711	0.367	0.131	3.20425e-181	Astrocyte	TSPAN6
4.27591e-185	0.359539	0.374	0.123	7.64148e-181	Astrocyte	SLC1A3
4.73991e-185	0.388173	0.491	0.219	8.4707e-181	Astrocyte	NUCB1
2.2843e-184	0.399757	0.59	0.292	4.08227e-180	Astrocyte	LINC00998
1.07963e-183	0.456381	0.624	0.331	1.92941e-179	Astrocyte	JUNB
6.56666e-183	0.33684	0.948	0.758	1.17353e-178	Astrocyte	MT-ND2
1.10386e-181	0.30688	0.3	0.09	1.9727e-177	Astrocyte	MSN
3.06271e-180	0.361203	0.399	0.155	5.47337e-176	Astrocyte	LITAF
4.20014e-177	0.3728	0.887	0.626	7.50606e-173	Astrocyte	ENO1
5.06226e-177	0.320398	0.316	0.105	9.04676e-173	Astrocyte	OBSL1
4.34465e-176	0.372039	0.47	0.199	7.76432e-172	Astrocyte	PPT1
1.30834e-175	0.454259	0.504	0.235	2.33814e-171	Astrocyte	SDC2
2.03319e-175	0.308099	0.297	0.091	3.63351e-171	Astrocyte	GPR137B
2.43767e-173	0.388553	0.534	0.245	4.35637e-169	Astrocyte	TMEM9B
6.64907e-172	0.396703	0.707	0.417	1.18825e-167	Astrocyte	FAM213A
2.97048e-171	0.335259	0.365	0.134	5.30854e-167	Astrocyte	ALDH7A1
4.51741e-171	0.35995	0.444	0.186	8.07306e-167	Astrocyte	QPRT
1.85692e-170	0.326393	0.349	0.125	3.3185e-166	Astrocyte	PDLIM7
2.48521e-170	0.34605	0.402	0.161	4.44132e-166	Astrocyte	DECR1
1.68006e-169	0.346915	0.874	0.62	3.00244e-165	Astrocyte	WBP5
4.50454e-169	0.40367	0.625	0.339	8.05006e-165	Astrocyte	SQSTM1
1.39383e-166	0.307079	0.333	0.111	2.49092e-162	Astrocyte	SOX9
1.38246e-163	0.370519	0.53	0.256	2.4706e-159	Astrocyte	PSME1
4.14149e-163	0.342052	0.387	0.158	7.40126e-159	Astrocyte	G6PC3
4.49968e-162	0.388191	0.66	0.341	8.04137e-158	Astrocyte	GNG5
1.54909e-161	0.382189	0.833	0.576	2.76838e-157	Astrocyte	CPE
5.05586e-161	0.382952	0.549	0.28	9.03533e-157	Astrocyte	CD59
1.36963e-160	0.305641	0.319	0.108	2.44766e-156	Astrocyte	CDC42EP4
4.48874e-160	0.279168	0.959	0.802	8.02183e-156	Astrocyte	MT-ATP6
1.63237e-159	0.378486	0.569	0.289	2.9172e-155	Astrocyte	CETN2
4.70623e-159	0.305266	0.266	0.081	8.41051e-155	Astrocyte	EFNB3
2.68289e-158	0.377443	0.526	0.264	4.7946e-154	Astrocyte	LAPTM4B
3.83266e-158	0.318328	0.331	0.116	6.84935e-154	Astrocyte	RGMA
8.21986e-158	0.339357	0.42	0.178	1.46897e-153	Astrocyte	MORN2
9.80385e-158	0.304378	0.306	0.099	1.75205e-153	Astrocyte	NKAIN3
6.29466e-157	0.34791	0.845	0.582	1.12492e-152	Astrocyte	UBL5
7.47678e-157	0.396397	0.827	0.523	1.33617e-152	Astrocyte	MARCKS
1.31956e-156	0.351103	0.439	0.194	2.35819e-152	Astrocyte	DPP7
2.40016e-156	0.348808	0.434	0.188	4.28932e-152	Astrocyte	STAT3
6.57727e-156	0.348093	0.419	0.179	1.17542e-151	Astrocyte	PDIA4
1.30038e-155	0.370612	0.56	0.291	2.3239e-151	Astrocyte	CHID1
2.3886e-155	0.360558	0.542	0.27	4.26866e-151	Astrocyte	ACADVL
4.70521e-155	0.262827	0.948	0.791	8.40868e-151	Astrocyte	MYL6
1.21133e-153	0.34263	0.429	0.188	2.16476e-149	Astrocyte	TM7SF2
1.45292e-153	0.36774	0.3	0.103	2.59651e-149	Astrocyte	LGALS1
1.72162e-152	0.335377	0.436	0.188	3.0767e-148	Astrocyte	GNAI2
5.20864e-152	0.273692	0.259	0.082	9.30837e-148	Astrocyte	TPP1
6.66673e-152	0.344551	0.43	0.193	1.19141e-147	Astrocyte	HEXA
3.88464e-150	0.348042	0.411	0.179	6.94224e-146	Astrocyte	REXO2
4.29246e-150	0.379793	0.437	0.194	7.67106e-146	Astrocyte	CTNNB1
1.42061e-148	0.338761	0.393	0.169	2.53878e-144	Astrocyte	CTSF
1.46684e-147	0.311559	0.383	0.156	2.62138e-143	Astrocyte	MFSD10
1.99722e-146	0.270931	0.254	0.082	3.56923e-142	Astrocyte	CTSA
6.2941e-146	0.300861	0.299	0.107	1.12482e-141	Astrocyte	FAM46A
1.43716e-144	0.295661	0.353	0.137	2.56835e-140	Astrocyte	CNP
1.62912e-144	0.301489	0.915	0.708	2.9114e-140	Astrocyte	YWHAE
1.98894e-144	0.32577	0.402	0.176	3.55444e-140	Astrocyte	ALDH9A1
5.55325e-143	0.283355	0.294	0.104	9.92421e-139	Astrocyte	TIMP2
3.03162e-142	0.348136	0.44	0.196	5.41781e-138	Astrocyte	IL13RA2
1.3883e-141	0.318799	0.403	0.178	2.48104e-137	Astrocyte	CRYL1
3.94811e-141	0.357196	0.801	0.523	7.05568e-137	Astrocyte	BSG
4.73043e-141	0.361324	0.808	0.533	8.45375e-137	Astrocyte	RPS27L
1.13169e-140	0.352756	0.768	0.495	2.02245e-136	Astrocyte	SRI
1.62548e-140	0.291512	0.33	0.127	2.9049e-136	Astrocyte	NINJ1
2.69473e-140	0.391828	0.692	0.417	4.81575e-136	Astrocyte	PSAT1
7.82762e-139	0.283056	0.936	0.744	1.39887e-134	Astrocyte	TPI1
1.8514e-138	0.282378	0.309	0.115	3.30863e-134	Astrocyte	HSDL2
2.52699e-138	0.438213	0.686	0.475	4.51599e-134	Astrocyte	FABP5
4.7808e-138	0.288864	0.259	0.086	8.54377e-134	Astrocyte	KCNIP1
6.44176e-137	0.347485	0.395	0.174	1.15121e-132	Astrocyte	S100A6
7.51411e-137	0.336438	0.806	0.546	1.34285e-132	Astrocyte	SNX3
1.79803e-136	0.270816	0.268	0.094	3.21326e-132	Astrocyte	SERPINB6
9.19168e-136	0.356631	0.626	0.363	1.64264e-131	Astrocyte	SLC22A17
3.88224e-134	0.307276	0.37	0.158	6.93794e-130	Astrocyte	PFKL
3.99463e-134	0.257166	0.271	0.093	7.1388e-130	Astrocyte	ACAA1
1.04494e-133	0.343776	0.771	0.509	1.86742e-129	Astrocyte	PDIA6
3.11378e-133	0.313297	0.424	0.193	5.56464e-129	Astrocyte	ILK
1.55027e-132	0.345286	0.728	0.452	2.77048e-128	Astrocyte	RABAC1
1.06507e-131	0.355065	0.587	0.31	1.90339e-127	Astrocyte	ID4
1.20743e-131	0.354428	0.622	0.362	2.15781e-127	Astrocyte	SELM
1.60696e-131	0.260934	0.294	0.104	2.8718e-127	Astrocyte	SERINC2
2.40779e-131	0.31505	0.337	0.141	4.30296e-127	Astrocyte	VAT1L
5.53104e-131	0.338468	0.595	0.326	9.88452e-127	Astrocyte	SCP2
9.27025e-131	0.295242	0.361	0.153	1.65669e-126	Astrocyte	LEPREL4
1.33272e-130	0.354214	0.486	0.243	2.3817e-126	Astrocyte	HES4
2.77681e-130	0.340086	0.64	0.376	4.96244e-126	Astrocyte	LAMTOR4
6.65685e-130	0.311891	0.393	0.177	1.18964e-125	Astrocyte	CTSL
1.57424e-129	0.312929	0.314	0.12	2.81332e-125	Astrocyte	SCRG1
3.70235e-128	0.315706	0.458	0.225	6.61648e-124	Astrocyte	CTSB
7.7115e-128	0.330014	0.527	0.28	1.37812e-123	Astrocyte	BLVRB
9.89657e-128	0.288703	0.277	0.105	1.76862e-123	Astrocyte	PDLIM5
1.5904e-127	0.304295	0.251	0.086	2.8422e-123	Astrocyte	CA2
2.78356e-127	0.27389	0.281	0.102	4.9745e-123	Astrocyte	GNG12
4.22378e-127	0.398251	0.734	0.443	7.54832e-123	Astrocyte	FABP7
4.79073e-127	0.327794	0.294	0.111	8.5615e-123	Astrocyte	ISG15
8.31078e-127	0.261937	0.28	0.104	1.48522e-122	Astrocyte	PDLIM2
9.98746e-126	0.330876	0.526	0.282	1.78486e-121	Astrocyte	ACO2
1.62453e-125	0.296752	0.37	0.16	2.90319e-121	Astrocyte	TMEM170A
2.55509e-125	0.33516	0.598	0.337	4.5662e-121	Astrocyte	LAMTOR1
2.99775e-124	0.338895	0.769	0.496	5.35728e-120	Astrocyte	SEPW1
2.23552e-123	0.318732	0.807	0.565	3.9951e-119	Astrocyte	MRFAP1
2.66469e-123	0.344924	0.741	0.482	4.76207e-119	Astrocyte	HSP90B1
3.43514e-123	0.340556	0.505	0.271	6.13894e-119	Astrocyte	MANF
5.88001e-123	0.277786	0.34	0.139	1.05082e-118	Astrocyte	NCALD
2.55363e-122	0.317349	0.489	0.244	4.56359e-118	Astrocyte	NENF
2.39362e-121	0.337027	0.586	0.331	4.27763e-117	Astrocyte	GLUL
2.43199e-121	0.331347	0.675	0.411	4.3462e-117	Astrocyte	ERGIC3
4.83037e-121	0.328632	0.578	0.322	8.63235e-117	Astrocyte	FKBP8
1.27989e-119	0.329895	0.495	0.267	2.2873e-115	Astrocyte	IFI27L2
1.38288e-119	0.314078	0.48	0.25	2.47135e-115	Astrocyte	NDUFA3
4.2751e-119	0.316067	0.468	0.243	7.64002e-115	Astrocyte	TMEM205
2.87444e-118	0.304411	0.438	0.215	5.13691e-114	Astrocyte	LEPROT
4.8722e-118	0.322188	0.553	0.309	8.7071e-114	Astrocyte	LRPAP1
4.66266e-117	0.362608	0.701	0.479	8.33264e-113	Astrocyte	DNER
7.51415e-117	0.347552	0.531	0.284	1.34285e-112	Astrocyte	NOVA1
9.07976e-117	0.325971	0.665	0.406	1.62264e-112	Astrocyte	GNB2
1.23311e-116	0.295895	0.417	0.2	2.20369e-112	Astrocyte	ECI2
6.89061e-116	0.314112	0.5	0.255	1.23142e-111	Astrocyte	CHCHD10
1.12405e-115	0.339359	0.746	0.487	2.00879e-111	Astrocyte	HSPA5
4.00718e-115	0.295969	0.464	0.233	7.16124e-111	Astrocyte	CIB1
5.73559e-114	0.321935	0.702	0.444	1.02501e-109	Astrocyte	TMEM147
1.55291e-112	0.321262	0.655	0.398	2.77521e-108	Astrocyte	ECH1
1.77235e-109	0.29294	0.469	0.244	3.16736e-105	Astrocyte	FAM127A
2.16131e-109	0.258643	0.331	0.147	3.86248e-105	Astrocyte	TMEM179B
6.52693e-109	0.303888	0.496	0.264	1.16643e-104	Astrocyte	EMC10
1.75378e-108	0.296451	0.443	0.221	3.13417e-104	Astrocyte	C6orf1
1.76407e-108	0.311261	0.656	0.402	3.15257e-104	Astrocyte	CLNS1A
4.5025e-108	0.255473	0.314	0.135	8.04642e-104	Astrocyte	HRSP12
7.60092e-108	0.255585	0.28	0.113	1.35836e-103	Astrocyte	FGFR1
9.89959e-108	0.305572	0.567	0.324	1.76916e-103	Astrocyte	HIGD1A
1.58679e-107	0.279239	0.377	0.173	2.83575e-103	Astrocyte	CRNDE
2.73553e-107	0.3139	0.601	0.356	4.88867e-103	Astrocyte	PRDX6
3.96572e-107	0.277596	0.262	0.104	7.08714e-103	Astrocyte	ANXA2
5.23743e-107	0.295153	0.449	0.226	9.35981e-103	Astrocyte	FZD3
6.5594e-107	0.313646	0.618	0.368	1.17223e-102	Astrocyte	SEC11A
2.59725e-106	0.29633	0.478	0.259	4.64154e-102	Astrocyte	APH1A
3.65962e-106	0.297018	0.291	0.123	6.5401e-102	Astrocyte	TPPP3
4.94767e-106	0.268372	0.321	0.144	8.84197e-102	Astrocyte	LMNA
8.55328e-106	0.252422	0.31	0.127	1.52856e-101	Astrocyte	SEMA6A
1.37156e-105	0.303827	0.549	0.314	2.45112e-101	Astrocyte	DHRS7
1.4508e-105	0.310793	0.584	0.35	2.59273e-101	Astrocyte	HSD17B12
2.51822e-105	0.292718	0.354	0.164	4.50032e-101	Astrocyte	BTG2
3.70018e-105	0.312751	0.625	0.375	6.6126e-101	Astrocyte	SH3BGRL3
4.71278e-105	0.303157	0.526	0.298	8.42221e-101	Astrocyte	TECR
2.78292e-104	0.286172	0.473	0.249	4.97335e-100	Astrocyte	DNPH1
4.75606e-104	0.293967	0.835	0.608	8.49955e-100	Astrocyte	TOMM7
1.05708e-103	0.256373	0.31	0.138	1.8891e-99	Astrocyte	GSTK1
5.85649e-103	0.29982	0.358	0.173	1.04661e-98	Astrocyte	RAB13
5.32403e-102	0.300965	0.648	0.361	9.51458e-98	Astrocyte	NFIA
2.12142e-101	0.290553	0.502	0.272	3.79118e-97	Astrocyte	GOLM1
8.31034e-101	0.301503	0.568	0.335	1.48514e-96	Astrocyte	OSTC
2.94412e-100	0.289145	0.834	0.592	5.26144e-96	Astrocyte	SELK
3.02826e-100	0.313273	0.33	0.154	5.41181e-96	Astrocyte	HSPA1A
3.54935e-100	0.269242	0.274	0.116	6.34305e-96	Astrocyte	ZNF503
8.69295e-100	0.299576	0.62	0.377	1.55352e-95	Astrocyte	POLR2G
3.08606e-99	0.289971	0.808	0.592	5.5151e-95	Astrocyte	NDFIP1
1.19218e-98	0.266676	0.383	0.187	2.13055e-94	Astrocyte	C11orf49
1.28837e-98	0.275258	0.399	0.199	2.30245e-94	Astrocyte	VMP1
1.58693e-97	0.307843	0.532	0.311	2.836e-93	Astrocyte	CDO1
2.63763e-97	0.274259	0.372	0.182	4.7137e-93	Astrocyte	LAMP2
3.60404e-97	0.268937	0.383	0.191	6.44078e-93	Astrocyte	GRINA
5.67596e-97	0.277837	0.429	0.226	1.01435e-92	Astrocyte	TMBIM4.1
1.61716e-96	0.256193	0.38	0.187	2.89004e-92	Astrocyte	GINM1
6.04072e-96	0.280122	0.502	0.279	1.07954e-91	Astrocyte	GBAS
7.26595e-96	0.295525	0.555	0.328	1.2985e-91	Astrocyte	FKBP2
3.18122e-94	0.261248	0.414	0.211	5.68516e-90	Astrocyte	TIMMDC1
5.01208e-94	0.290997	0.634	0.402	8.95708e-90	Astrocyte	CHMP2A
9.83837e-94	0.288392	0.605	0.369	1.75822e-89	Astrocyte	SDHC
2.56417e-93	0.283785	0.54	0.31	4.58243e-89	Astrocyte	ALDH2
1.7504e-92	0.272143	0.481	0.267	3.12813e-88	Astrocyte	CUEDC2
7.04813e-92	0.250093	0.389	0.197	1.25957e-87	Astrocyte	COA4
1.36975e-91	0.257265	0.395	0.199	2.44788e-87	Astrocyte	RNF13
2.28447e-91	0.290057	0.531	0.309	4.08258e-87	Astrocyte	CTNNA1
6.66976e-91	0.285613	0.736	0.505	1.19195e-86	Astrocyte	PFN1
2.0882e-90	0.288643	0.617	0.382	3.73182e-86	Astrocyte	PTPLAD1
2.17314e-90	0.286427	0.779	0.535	3.88361e-86	Astrocyte	OST4
2.4195e-90	0.28884	0.689	0.443	4.32389e-86	Astrocyte	ESD
2.51282e-90	0.284466	0.631	0.397	4.49067e-86	Astrocyte	GLO1
6.96604e-90	0.286086	0.673	0.429	1.2449e-85	Astrocyte	C4orf3
7.38395e-90	0.298217	0.542	0.298	1.31959e-85	Astrocyte	LINC00461
1.37848e-89	0.285725	0.523	0.3	2.46347e-85	Astrocyte	TLE1
1.56034e-89	0.275178	0.509	0.293	2.78848e-85	Astrocyte	LMAN2
5.23788e-89	0.262299	0.458	0.251	9.36061e-85	Astrocyte	CPNE1
3.02001e-88	0.254252	0.451	0.24	5.39705e-84	Astrocyte	MYL12A
4.27882e-88	0.258243	0.425	0.225	7.64669e-84	Astrocyte	MESDC2
9.08003e-88	0.281882	0.582	0.356	1.62269e-83	Astrocyte	RAP1B
1.83767e-87	0.28122	0.626	0.385	3.2841e-83	Astrocyte	COPS8
4.40885e-87	0.266428	0.498	0.282	7.87906e-83	Astrocyte	DAZAP2
6.53584e-87	0.284961	0.696	0.457	1.16802e-82	Astrocyte	PPP2R1A
1.03605e-86	0.267777	0.51	0.296	1.85152e-82	Astrocyte	GRHPR
4.10876e-86	0.274943	0.573	0.349	7.34276e-82	Astrocyte	TCF25
1.03277e-85	0.257412	0.454	0.252	1.84567e-81	Astrocyte	C8orf59
1.15993e-84	0.298955	0.625	0.4	2.07291e-80	Astrocyte	MPC1
1.26686e-84	0.250196	0.407	0.218	2.264e-80	Astrocyte	NELFE
2.22215e-84	0.283914	0.677	0.431	3.97121e-80	Astrocyte	GPX1
9.25464e-83	0.279319	0.661	0.437	1.6539e-78	Astrocyte	RPN2
2.07937e-81	0.280111	0.66	0.428	3.71604e-77	Astrocyte	PRDX4
9.68573e-81	0.252229	0.375	0.198	1.73094e-76	Astrocyte	MSI2
1.1451e-80	0.253034	0.457	0.255	2.0464e-76	Astrocyte	MID1IP1
3.29632e-80	0.279247	0.586	0.352	5.89086e-76	Astrocyte	FHL1
1.9881e-79	0.263312	0.385	0.21	3.55293e-75	Astrocyte	DNAJB1
1.16988e-78	0.266358	0.577	0.336	2.0907e-74	Astrocyte	TMEM59L
1.71202e-78	0.278021	0.832	0.572	3.05955e-74	Astrocyte	PCSK1N
3.13336e-78	0.282189	0.668	0.424	5.59963e-74	Astrocyte	NR2F1
5.62503e-78	0.261223	0.544	0.337	1.00525e-73	Astrocyte	TMEM9
1.83463e-77	0.252349	0.489	0.287	3.27866e-73	Astrocyte	TMED4
1.89023e-77	0.258498	0.553	0.334	3.37804e-73	Astrocyte	CALU
2.20062e-77	0.271598	0.513	0.274	3.93273e-73	Astrocyte	PTPRZ1
1.70641e-76	0.255933	0.513	0.313	3.04953e-72	Astrocyte	SSR3
7.46893e-74	0.259863	0.725	0.508	1.33477e-69	Astrocyte	MTCH1
1.04932e-72	0.260657	0.771	0.545	1.87524e-68	Astrocyte	C4orf48
1.68767e-71	0.261837	0.554	0.349	3.01604e-67	Astrocyte	IDH1
8.09418e-70	0.253657	0.661	0.442	1.44651e-65	Astrocyte	COPE
1.36768e-69	0.297071	0.352	0.193	2.44419e-65	Astrocyte	ID3
3.82143e-69	0.25154	0.568	0.367	6.82928e-65	Astrocyte	MAGED1
1.85467e-68	0.260955	0.709	0.49	3.31448e-64	Astrocyte	PLD3
4.30366e-68	0.262999	0.371	0.206	7.69106e-64	Astrocyte	PLS3

## Sheet: Kadoshima, et al._Markers
p_val	avg_log2FC	pct.1	pct.2	p_val_adj	cluster	gene
0	0.879982	0.491	0.132	0	Ex Neu	NEUROD6
0	0.862233	0.761	0.372	0	Ex Neu	STMN2
0	0.794153	0.599	0.216	0	Ex Neu	RTN1
0	0.74707	0.458	0.117	0	Ex Neu	SNAP25
0	0.700533	0.624	0.3	0	Ex Neu	GPM6A
0	0.699336	0.389	0.147	0	Ex Neu	LMO3
0	0.690911	0.682	0.377	0	Ex Neu	GAP43
0	0.620642	0.544	0.261	0	Ex Neu	PCSK1N
0	0.585403	0.84	0.616	0	Ex Neu	SOX4
0	0.579036	0.289	0.051	0	Ex Neu	NEUROD2
0	0.562681	0.39	0.138	0	Ex Neu	NSG1
0	0.559137	0.696	0.467	0	Ex Neu	VAMP2
0	0.555614	0.48	0.23	0	Ex Neu	CPE
0	0.553837	0.426	0.179	0	Ex Neu	OCIAD2
0	0.552032	0.647	0.408	0	Ex Neu	STMN4
0	0.550649	0.385	0.128	0	Ex Neu	RAB3A
0	0.546084	0.347	0.096	0	Ex Neu	SYT1
0	0.540103	0.445	0.183	0	Ex Neu	DCX
0	0.535342	0.426	0.222	0	Ex Neu	NFIB
0	0.509913	0.942	0.802	0	Ex Neu	MLLT11
0	0.509184	0.322	0.089	0	Ex Neu	TTC9B
0	0.505554	0.425	0.208	0	Ex Neu	TSPAN13
0	0.497263	0.351	0.134	0	Ex Neu	BCL11A
0	0.47508	0.269	0.071	0	Ex Neu	CAMKV
0	0.459943	0.803	0.657	0	Ex Neu	SOX11
0	0.456301	0.486	0.312	0	Ex Neu	TAGLN3
0	0.445278	0.578	0.412	0	Ex Neu	CXADR
0	0.442894	0.545	0.371	0	Ex Neu	CRMP1
0	0.429679	0.282	0.086	0	Ex Neu	HMP19
0	0.420931	0.594	0.431	0	Ex Neu	TERF2IP
0	0.41742	0.405	0.23	0	Ex Neu	BEX2
0	0.417336	0.418	0.241	0	Ex Neu	GNG3
0	0.416836	0.598	0.445	0	Ex Neu	NREP
0	0.403038	0.295	0.121	0	Ex Neu	ARID4A
0	0.393938	0.285	0.101	0	Ex Neu	ELAVL4
0	0.375935	0.395	0.242	0	Ex Neu	KLC1
0	0.363373	0.502	0.363	0	Ex Neu	GSTA4
0	0.361861	0.278	0.143	0	Ex Neu	PPP3CA
0	0.348168	0.888	0.809	0	Ex Neu	MAP1B
0	0.341545	0.589	0.475	0	Ex Neu	BEX1
0	0.32763	0.26	0.11	0	Ex Neu	RBFOX2
0	0.323787	0.662	0.57	0	Ex Neu	NDUFA5
0	0.31691	0.285	0.153	0	Ex Neu	RUFY3
0	0.314986	0.686	0.602	0	Ex Neu	DNAJB6
0	0.29314	0.662	0.591	0	Ex Neu	TTC3
0	0.288149	0.638	0.563	0	Ex Neu	UCHL1
0	0.276379	0.669	0.599	0	Ex Neu	CDC42
0	0.252749	0.697	0.645	0	Ex Neu	ZNF428
2.54489e-297	0.338876	0.467	0.35	3.8013e-293	Ex Neu	TMEM14A
3.69641e-272	0.293684	0.268	0.148	5.52132e-268	Ex Neu	ELAVL2
2.06606e-270	0.31638	0.395	0.275	3.08608e-266	Ex Neu	BASP1
2.2795e-250	0.329088	0.333	0.22	3.40488e-246	Ex Neu	CELF2
3.57391e-249	0.302704	0.433	0.311	5.33834e-245	Ex Neu	H1F0
1.41238e-242	0.291578	0.515	0.422	2.10967e-238	Ex Neu	NDFIP1
4.21107e-242	0.296067	0.319	0.204	6.29008e-238	Ex Neu	ATAT1
2.45949e-241	0.278822	0.261	0.149	3.67374e-237	Ex Neu	KIF5C
2.52657e-227	0.296943	0.342	0.235	3.77394e-223	Ex Neu	PODXL2
1.8505e-224	0.277625	0.269	0.161	2.76409e-220	Ex Neu	MAP1LC3A
3.66744e-215	0.265825	0.327	0.2	5.47806e-211	Ex Neu	NNAT
6.36409e-209	0.29027	0.375	0.275	9.50605e-205	Ex Neu	YWHAG
3.81105e-207	0.283357	0.446	0.357	5.69257e-203	Ex Neu	MAP2
9.56645e-201	0.278877	0.403	0.306	1.42894e-196	Ex Neu	ACTR10
6.09042e-197	0.295966	0.384	0.291	9.09727e-193	Ex Neu	ABRACL
2.75313e-192	0.291372	0.252	0.158	4.11235e-188	Ex Neu	SNCA
3.40967e-178	0.257455	0.307	0.211	5.09302e-174	Ex Neu	FNBP1L
3.25103e-169	0.250238	0.493	0.427	4.85607e-165	Ex Neu	BEX4
3.30836e-168	0.276687	0.383	0.3	4.94169e-164	Ex Neu	45357
1.52373e-166	0.274773	0.354	0.268	2.276e-162	Ex Neu	AASDHPPT
1.10001e-162	0.252157	0.283	0.193	1.64309e-158	Ex Neu	ITFG1
8.90955e-152	0.25093	0.484	0.428	1.33082e-147	Ex Neu	FXYD6
6.30762e-128	0.250766	0.296	0.22	9.4217e-124	Ex Neu	PJA2
0	0.951119	0.469	0.043	0	In Neu	DLX2
0	0.947665	0.482	0.06	0	In Neu	GAD2
0	0.935527	0.463	0.032	0	In Neu	DLX6-AS1
0	0.852615	0.425	0.028	0	In Neu	DLX5
0	0.836059	0.688	0.241	0	In Neu	NNAT
0	0.676312	0.373	0.032	0	In Neu	DLX1
0	0.673186	0.513	0.164	0	In Neu	ARL4D
0	0.610797	0.91	0.718	0	In Neu	SOX4
0	0.580227	0.328	0.082	0	In Neu	PLS3
6.60469e-305	0.590145	0.844	0.513	9.86542e-301	In Neu	C1orf61
5.99584e-259	0.581388	0.612	0.298	8.95599e-255	In Neu	DCX
3.47256e-228	0.563766	0.531	0.269	5.18696e-224	In Neu	TMEM123
1.79045e-173	0.39109	0.41	0.167	2.67439e-169	In Neu	LINC01551
4.12539e-125	0.329344	0.358	0.158	6.1621e-121	In Neu	FOXG1
2.20182e-107	0.347059	0.703	0.639	3.28886e-103	In Neu	PFN2
2.63731e-106	0.387876	0.621	0.457	3.93935e-102	In Neu	BTG1
5.4581e-105	0.3514	0.548	0.311	8.15277e-101	In Neu	NFIB
3.8485e-100	0.347288	0.376	0.199	5.74851e-96	In Neu	TCF4
1.83404e-90	0.268225	0.268	0.12	2.73951e-86	In Neu	SHTN1
1.46369e-80	0.323253	0.567	0.402	2.18631e-76	In Neu	SFPQ
2.84375e-74	0.279945	0.859	0.723	4.2477e-70	In Neu	SOX11
9.04443e-66	0.286438	0.712	0.557	1.35097e-61	In Neu	STMN2
4.06565e-65	0.31538	0.393	0.255	6.07286e-61	In Neu	RND3
1.40283e-64	0.266909	0.697	0.574	2.09541e-60	In Neu	CD24
2.96454e-62	0.332315	0.459	0.322	4.42814e-58	In Neu	HES6
8.19009e-56	0.257266	0.319	0.186	1.22335e-51	In Neu	ELAVL4
1.85851e-54	0.263905	0.352	0.218	2.77605e-50	In Neu	GADD45G
3.83261e-53	0.269428	0.365	0.233	5.72477e-49	In Neu	MEIS2
2.58144e-47	0.266403	0.483	0.367	3.85589e-43	In Neu	FUS
8.00388e-40	0.259036	0.4	0.299	1.19554e-35	In Neu	OLA1
0	0.621919	0.925	0.573	0	RG	VIM
0	0.551224	0.532	0.241	0	RG	KIAA0101
0	0.508902	0.492	0.22	0	RG	HES1
0	0.480468	0.712	0.405	0	RG	MDK
0	0.470535	0.396	0.162	0	RG	CTGF
0	0.450151	0.666	0.433	0	RG	PTN
0	0.440651	0.585	0.319	0	RG	TTYH1
0	0.426574	0.623	0.362	0	RG	CHCHD2
0	0.415837	0.432	0.21	0	RG	ANXA2
0	0.400385	0.599	0.343	0	RG	HSPB1
0	0.400381	0.552	0.289	0	RG	CD99
0	0.39789	0.581	0.343	0	RG	DUT
0	0.397879	0.614	0.355	0	RG	SOX2
0	0.38472	0.471	0.232	0	RG	PHGDH
0	0.377986	0.907	0.71	0	RG	ENO1
0	0.376721	0.503	0.265	0	RG	RCN1
0	0.370103	0.45	0.237	0	RG	FGFBP3
0	0.34848	0.623	0.399	0	RG	AC090498.1
0	0.342091	0.5	0.294	0	RG	CLU
0	0.340809	0.343	0.144	0	RG	GINS2
0	0.33998	0.865	0.644	0	RG	EEF1D
0	0.337944	0.517	0.314	0	RG	HMGA1
0	0.337283	0.39	0.19	0	RG	CRB2
0	0.336892	0.37	0.171	0	RG	TYMS
0	0.335933	0.483	0.274	0	RG	RPA3
0	0.332499	0.761	0.525	0	RG	CNN3
0	0.331388	0.392	0.185	0	RG	ANXA5
0	0.330641	0.514	0.313	0	RG	ID4
0	0.330102	0.678	0.468	0	RG	HSPD1
0	0.328653	0.406	0.213	0	RG	PCNA
0	0.327905	0.362	0.167	0	RG	ZFP36L1
0	0.32559	0.932	0.761	0	RG	IGFBP2
0	0.324664	0.515	0.305	0	RG	PRDX6
0	0.322832	0.664	0.418	0	RG	GNG5
0	0.322557	0.509	0.311	0	RG	HES4
0	0.315245	0.322	0.141	0	RG	SFRP2
0	0.313448	0.41	0.219	0	RG	PSAT1
0	0.306582	0.916	0.746	0	RG	GSTP1
0	0.305782	0.28	0.12	0	RG	SLC2A1
0	0.30398	0.382	0.201	0	RG	C12orf75
0	0.302545	0.295	0.123	0	RG	UHRF1
0	0.300327	0.877	0.685	0	RG	PKM
0	0.297161	0.311	0.139	0	RG	EMP3
0	0.296255	0.546	0.344	0	RG	DEK
0	0.293134	0.584	0.399	0	RG	SNRPB
0	0.292711	0.821	0.624	0	RG	RPS27L
0	0.291626	0.58	0.375	0	RG	B2M
0	0.288822	0.409	0.228	0	RG	ARL4A
0	0.28873	0.807	0.634	0	RG	ALDOA
0	0.285766	0.587	0.346	0	RG	HMGB2
0	0.285363	0.493	0.299	0	RG	ELAVL1
0	0.280493	0.383	0.217	0	RG	MCM7
0	0.279746	0.29	0.133	0	RG	VGLL3
0	0.27781	0.286	0.129	0	RG	CENPK
0	0.276149	0.301	0.134	0	RG	SDC2
0	0.275763	0.403	0.227	0	RG	HAT1
0	0.275331	0.514	0.325	0	RG	GLO1
0	0.2753	0.328	0.156	0	RG	MGST1
0	0.273789	0.891	0.753	0	RG	TUBA1B
0	0.273291	0.593	0.4	0	RG	PDIA6
0	0.266874	0.987	0.891	0	RG	GAPDH
0	0.266474	0.297	0.14	0	RG	S100A13
0	0.264943	0.845	0.698	0	RG	HSPE1
0	0.26312	0.435	0.262	0	RG	ARL6IP6
0	0.26307	0.405	0.234	0	RG	NPC2
0	0.262598	0.441	0.261	0	RG	BTG3
0	0.260121	0.287	0.132	0	RG	GYPC
0	0.258877	0.479	0.301	0	RG	GCSH
0	0.257147	0.27	0.128	0	RG	RARRES2
0	0.255749	0.37	0.207	0	RG	GGCT
0	0.255231	0.388	0.222	0	RG	MYL12A
0	0.253006	0.886	0.747	0	RG	MIF
2.03409e-305	0.257949	0.335	0.178	3.03832e-301	RG	CRABP2
1.24425e-298	0.253942	0.43	0.261	1.85854e-294	RG	NME4
1.71581e-287	0.256464	0.725	0.546	2.5629e-283	RG	DBI
1.23575e-284	0.258947	0.676	0.504	1.84584e-280	RG	CD63
1.43348e-283	0.250405	0.52	0.343	2.14119e-279	RG	OSTC
1.27925e-260	0.253866	0.425	0.272	1.91081e-256	RG	NASP
7.80487e-253	0.278504	0.53	0.369	1.16581e-248	RG	FAM162A
2.23395e-248	0.290917	0.321	0.186	3.33685e-244	RG	ID3
1.14727e-235	0.271462	0.683	0.555	1.71368e-231	RG	BNIP3
1.20916e-225	0.278305	0.341	0.21	1.80612e-221	RG	HIST1H4C
4.52184e-209	0.269091	0.604	0.472	6.75427e-205	RG	DDIT4
0	1.47219	0.948	0.195	0	Div RG	UBE2C
0	1.28674	0.979	0.281	0	Div RG	PTTG1
0	1.25013	0.891	0.149	0	Div RG	TOP2A
0	1.16609	0.813	0.104	0	Div RG	CCNB1
0	1.11887	0.782	0.09	0	Div RG	CDC20
0	1.11744	0.971	0.352	0	Div RG	HMGB2
0	1.0411	0.954	0.354	0	Div RG	CKS2
0	1.03556	0.812	0.171	0	Div RG	CDK1
0	1.03537	0.824	0.161	0	Div RG	BIRC5
0	1.02997	0.748	0.091	0	Div RG	CCNB2
0	1.01402	0.822	0.149	0	Div RG	NUSAP1
0	0.996796	0.889	0.259	0	Div RG	CKS1B
0	0.991647	0.92	0.394	0	Div RG	KPNA2
0	0.973601	0.716	0.106	0	Div RG	CENPF
0	0.860147	0.803	0.2	0	Div RG	MAD2L1
0	0.849669	0.7	0.115	0	Div RG	PBK
0	0.834691	0.636	0.081	0	Div RG	CCNA2
0	0.823393	0.568	0.037	0	Div RG	PLK1
0	0.809359	0.638	0.093	0	Div RG	FAM64A
0	0.772462	0.59	0.065	0	Div RG	NUF2
0	0.763498	0.737	0.246	0	Div RG	TUBB4B
0	0.750452	0.581	0.073	0	Div RG	AURKB
0	0.73979	0.559	0.071	0	Div RG	CDKN3
0	0.677877	0.595	0.116	0	Div RG	KIF20B
0	0.676225	0.582	0.1	0	Div RG	SPC25
0	0.668434	0.496	0.062	0	Div RG	TPX2
0	0.656025	0.511	0.068	0	Div RG	PRC1
0	0.652008	0.562	0.117	0	Div RG	CKAP2
0	0.625399	0.438	0.03	0	Div RG	AURKA
0	0.618988	0.688	0.226	0	Div RG	UBE2T
0	0.611925	0.825	0.385	0	Div RG	HMGB3
0	0.605958	0.44	0.04	0	Div RG	CDCA3
0	0.601658	0.447	0.042	0	Div RG	GTSE1
0	0.598208	0.431	0.03	0	Div RG	CENPA
0	0.594458	0.948	0.61	0	Div RG	ARL6IP1
0	0.574825	0.814	0.376	0	Div RG	H2AFV
0	0.573952	0.418	0.033	0	Div RG	DLGAP5
0	0.570346	0.766	0.341	0	Div RG	BUB3
0	0.569857	0.526	0.124	0	Div RG	SMC4
0	0.568865	0.569	0.211	0	Div RG	HIST1H4C
0	0.565498	0.634	0.211	0	Div RG	MZT1
0	0.558592	0.436	0.056	0	Div RG	KNSTRN
0	0.554391	0.407	0.039	0	Div RG	SGOL2
0	0.548182	0.551	0.136	0	Div RG	CENPW
0	0.544971	0.521	0.126	0	Div RG	KIF22
0	0.54177	0.646	0.232	0	Div RG	ANP32E
0	0.531489	0.379	0.029	0	Div RG	ASPM
0	0.524212	0.988	0.772	0	Div RG	TUBA1B
0	0.52202	0.768	0.404	0	Div RG	CHCHD2
0	0.52019	0.818	0.44	0	Div RG	NUCKS1
0	0.51431	0.591	0.205	0	Div RG	DTYMK
0	0.511773	0.453	0.1	0	Div RG	H2AFX
0	0.503072	0.996	0.791	0	Div RG	HMGN2
0	0.497846	0.344	0.02	0	Div RG	NEK2
0	0.497339	0.576	0.19	0	Div RG	LBR
0	0.49733	0.371	0.043	0	Div RG	MKI67
0	0.489146	0.39	0.065	0	Div RG	PSRC1
0	0.484465	0.798	0.465	0	Div RG	MDK
0	0.479641	0.385	0.047	0	Div RG	DEPDC1B
0	0.472029	0.688	0.339	0	Div RG	HMGA1
0	0.471184	0.617	0.247	0	Div RG	CRNDE
0	0.467736	0.372	0.051	0	Div RG	RACGAP1
0	0.466795	0.344	0.028	0	Div RG	CDCA8
0	0.466009	0.914	0.592	0	Div RG	LSM5
0	0.465811	0.407	0.087	0	Div RG	TUBA1C
0	0.465761	0.356	0.041	0	Div RG	ECT2
0	0.459375	0.629	0.276	0	Div RG	DCXR
0	0.455192	0.344	0.027	0	Div RG	HMMR
0	0.451281	0.69	0.288	0	Div RG	KIAA0101
0	0.449072	0.349	0.051	0	Div RG	KIFC1
0	0.448155	0.333	0.031	0	Div RG	TTK
0	0.443571	0.431	0.098	0	Div RG	CENPN
0	0.436128	0.668	0.31	0	Div RG	CLIC1
0	0.431544	0.58	0.248	0	Div RG	ARL4A
0	0.430787	0.426	0.141	0	Div RG	RARRES2
0	0.427573	0.306	0.024	0	Div RG	TROAP
0	0.425901	0.334	0.041	0	Div RG	SGOL1
0	0.425131	0.944	0.652	0	Div RG	VIM
0	0.42506	0.412	0.102	0	Div RG	TUBB6
0	0.414664	0.732	0.379	0	Div RG	SKA2
0	0.41206	0.674	0.358	0	Div RG	CRABP1
0	0.411826	0.604	0.282	0	Div RG	HSP90B1
0	0.411099	0.721	0.368	0	Div RG	DEK
0	0.410313	0.308	0.028	0	Div RG	FAM83D
0	0.409855	0.381	0.08	0	Div RG	UBE2S
0	0.408644	0.542	0.223	0	Div RG	DDX39A
0	0.408032	0.517	0.185	0	Div RG	ITGB3BP
0	0.405716	0.524	0.202	0	Div RG	NUDCD2
0	0.402945	0.302	0.025	0	Div RG	KIF2C
0	0.402493	0.957	0.711	0	Div RG	RAN
0	0.400821	0.418	0.114	0	Div RG	ZWINT
0	0.398638	0.641	0.302	0	Div RG	RPA3
0	0.397647	0.302	0.034	0	Div RG	NDC80
0	0.396104	0.743	0.421	0	Div RG	SNRPB
0	0.395488	0.805	0.456	0	Div RG	GNG5
0	0.390191	0.525	0.25	0	Div RG	ANXA2
0	0.386571	0.328	0.059	0	Div RG	GPSM2
0	0.385852	0.998	0.88	0	Div RG	H2AFZ
0	0.384575	0.296	0.034	0	Div RG	TACC3
0	0.384337	0.51	0.22	0	Div RG	CRB2
0	0.384224	0.429	0.151	0	Div RG	VGLL3
0	0.383061	0.451	0.165	0	Div RG	LMNB1
0	0.383	0.61	0.286	0	Div RG	CNIH4
0	0.381884	0.415	0.118	0	Div RG	CCDC34
0	0.381862	0.517	0.198	0	Div RG	TYMS
0	0.380751	0.903	0.621	0	Div RG	GPX4
0	0.380642	0.65	0.336	0	Div RG	PRDX6
0	0.380226	0.312	0.047	0	Div RG	RTKN2
0	0.378034	0.738	0.436	0	Div RG	AC090498.1
0	0.375937	0.749	0.437	0	Div RG	NAA38
0	0.374529	0.597	0.282	0	Div RG	BTG3
0	0.371518	0.471	0.207	0	Div RG	CTGF
0	0.370845	0.907	0.623	0	Div RG	RBMX
0	0.369254	0.855	0.576	0	Div RG	SNRPF
0	0.367974	0.799	0.493	0	Div RG	ENY2
0	0.36562	0.671	0.356	0	Div RG	CCNG1
0	0.362002	0.617	0.296	0	Div RG	EXOSC8
0	0.361458	0.583	0.287	0	Div RG	NASP
0	0.360665	0.434	0.146	0	Div RG	CENPK
0	0.359873	0.823	0.522	0	Div RG	ILF2
0	0.359847	0.566	0.265	0	Div RG	ANP32B
0	0.358194	0.262	0.028	0	Div RG	HJURP
0	0.356978	0.496	0.202	0	Div RG	CENPH
0	0.356407	0.44	0.167	0	Div RG	SFRP2
0	0.355553	0.757	0.441	0	Div RG	CCDC167
0	0.353086	0.544	0.249	0	Div RG	SAE1
0	0.352582	0.261	0.022	0	Div RG	CENPE
0	0.351153	0.3	0.051	0	Div RG	PARPBP
0	0.349824	0.449	0.164	0	Div RG	GMNN
0	0.349652	0.371	0.1	0	Div RG	CENPM
0	0.349234	0.572	0.276	0	Div RG	RAD21
0	0.348895	0.372	0.103	0	Div RG	RRM2
0	0.340644	0.308	0.061	0	Div RG	MND1
0	0.338769	0.573	0.282	0	Div RG	NME4
0	0.338211	0.312	0.063	0	Div RG	NCAPG
0	0.336832	0.568	0.274	0	Div RG	PHGDH
0	0.332464	0.994	0.889	0	Div RG	HMGB1
0	0.321836	0.939	0.729	0	Div RG	RANBP1
0	0.315454	0.429	0.175	0	Div RG	TMPO
0	0.315193	0.564	0.28	0	Div RG	LSM6
0	0.313882	0.492	0.224	0	Div RG	ACTL6A
0	0.313294	0.402	0.153	0	Div RG	GYPC
0	0.311376	0.567	0.291	0	Div RG	MAGOH
0	0.308576	0.485	0.215	0	Div RG	IMMP1L
0	0.308451	0.423	0.172	0	Div RG	TXNDC12
0	0.307567	0.306	0.098	0	Div RG	FBXO5
0	0.306097	0.301	0.07	0	Div RG	RNF26
0	0.305637	0.496	0.228	0	Div RG	C12orf75
0	0.298757	0.394	0.164	0	Div RG	S100A13
0	0.297953	0.339	0.107	0	Div RG	NUP37
0	0.297316	0.396	0.16	0	Div RG	SDC2
0	0.29148	0.251	0.039	0	Div RG	OIP5
0	0.289475	0.316	0.097	0	Div RG	SMC2
0	0.289344	0.284	0.068	0	Div RG	BCL2L12
0	0.287325	0.355	0.128	0	Div RG	MIS18A
0	0.285553	0.295	0.082	0	Div RG	HSD17B11
0	0.28322	0.269	0.059	0	Div RG	DBF4
0	0.28236	0.329	0.103	0	Div RG	CENPU
0	0.279861	0.296	0.081	0	Div RG	HMGN5
0	0.269482	0.284	0.082	0	Div RG	ODF2
0	0.26631	0.272	0.083	0	Div RG	FILIP1
0	0.26606	0.38	0.152	0	Div RG	UHRF1
0	0.265681	0.327	0.116	0	Div RG	HMG20B
0	0.263187	0.303	0.099	0	Div RG	PLIN3
0	0.256853	0.291	0.091	0	Div RG	RAD51AP1
0	0.256631	0.351	0.141	0	Div RG	PDPN
0	0.254541	0.333	0.123	0	Div RG	EZH2
1.33327e-303	0.323998	0.439	0.201	1.99151e-299	Div RG	CRABP2
7.23428e-302	0.336787	0.696	0.4	1.08058e-297	Div RG	COX17
9.34591e-299	0.338225	0.769	0.473	1.396e-294	Div RG	MRPL51
7.4116e-292	0.257363	0.379	0.164	1.10707e-287	Div RG	PNRC2
3.28301e-287	0.303423	0.611	0.328	4.90383e-283	Div RG	ELAVL1
3.18642e-285	0.332123	0.779	0.488	4.75955e-281	Div RG	BANF1
3.32174e-284	0.265544	0.446	0.21	4.96168e-280	Div RG	LSM8
3.88123e-279	0.318261	0.928	0.687	5.79739e-275	Div RG	EEF1D
1.9112e-278	0.255722	0.414	0.188	2.85476e-274	Div RG	PSME2
5.00285e-272	0.33007	0.811	0.531	7.47276e-268	Div RG	LSM4
8.34969e-272	0.302005	0.397	0.183	1.24719e-267	Div RG	CXCL14
1.99109e-268	0.25715	0.441	0.21	2.9741e-264	Div RG	NUDT1
3.8503e-266	0.307024	0.621	0.353	5.75119e-262	Div RG	CCT5
2.8565e-264	0.281376	0.543	0.288	4.26676e-260	Div RG	KRTCAP2
1.35512e-262	0.281614	0.534	0.28	2.02415e-258	Div RG	PDLIM7
6.58243e-262	0.290923	0.577	0.31	9.83218e-258	Div RG	RCN1
6.59812e-261	0.285629	0.54	0.282	9.85562e-257	Div RG	FAM60A
1.44641e-259	0.307298	0.906	0.673	2.16051e-255	Div RG	SNRPD1
8.72595e-258	0.291272	0.641	0.364	1.30339e-253	Div RG	PIN4
1.17232e-257	0.310143	0.899	0.667	1.75109e-253	Div RG	SNRPE
2.5814e-257	0.316648	0.827	0.548	3.85584e-253	Div RG	RBM8A
1.14827e-254	0.276164	0.96	0.78	1.71517e-250	Div RG	GSTP1
1.72287e-253	0.314401	0.778	0.492	2.57346e-249	Div RG	CAMTA1
5.82619e-252	0.272706	0.543	0.292	8.70258e-248	Div RG	MRPL22
1.39833e-251	0.303411	0.523	0.277	2.08869e-247	Div RG	FGFBP3
7.77663e-251	0.264262	0.528	0.275	1.1616e-246	Div RG	MRPL23
1.45266e-250	0.308343	0.697	0.404	2.16984e-246	Div RG	SOX2
9.68939e-250	0.253275	0.446	0.222	1.4473e-245	Div RG	RUVBL2
1.53069e-245	0.260069	0.439	0.219	2.28638e-241	Div RG	ISYNA1
1.07861e-239	0.288932	0.625	0.363	1.61111e-235	Div RG	RHOA
3.33533e-239	0.303419	0.689	0.408	4.98198e-235	Div RG	B2M
1.26702e-237	0.296871	0.905	0.68	1.89255e-233	Div RG	SNRPG
1.56103e-237	0.254948	0.476	0.243	2.33172e-233	Div RG	MCM7
1.715e-235	0.305692	0.894	0.631	2.5617e-231	Div RG	TMSB15A
5.21916e-234	0.275021	0.61	0.343	7.79585e-230	Div RG	CD99
1.18144e-233	0.301379	0.75	0.475	1.76472e-229	Div RG	UBE2E3
1.7047e-231	0.300775	0.852	0.597	2.54631e-227	Div RG	COX8A
3.98328e-230	0.256209	0.468	0.24	5.94982e-226	Div RG	CD47
2.8398e-229	0.265747	0.38	0.183	4.24181e-225	Div RG	DNAJB1
3.41463e-229	0.259264	0.53	0.288	5.10043e-225	Div RG	C8orf59
3.60037e-227	0.288072	0.924	0.703	5.37787e-223	Div RG	HNRNPA2B1
6.88837e-227	0.262431	0.392	0.191	1.02892e-222	Div RG	ID1
2.29329e-226	0.279848	0.674	0.404	3.42548e-222	Div RG	PPP1CC
6.09857e-222	0.266239	0.616	0.355	9.10943e-218	Div RG	GLO1
6.28037e-219	0.294194	0.796	0.521	9.38099e-215	Div RG	BSG
8.83078e-217	0.291312	0.872	0.619	1.31905e-212	Div RG	SHFM1
1.08328e-215	0.299746	0.763	0.506	1.61809e-211	Div RG	HSPD1
3.40228e-213	0.250015	0.569	0.322	5.08198e-209	Div RG	TPRKB
1.48862e-210	0.260508	0.587	0.341	2.22356e-206	Div RG	TMEM256
2.43072e-210	0.292372	0.843	0.59	3.63076e-206	Div RG	PTMS
3.77913e-206	0.285931	0.888	0.644	5.64488e-202	Div RG	NAP1L1
6.28814e-204	0.271708	0.619	0.376	9.3926e-200	Div RG	EIF5A
1.20287e-202	0.260594	0.637	0.374	1.79672e-198	Div RG	TTYH1
1.22125e-202	0.277496	0.886	0.668	1.82418e-198	Div RG	PPIA
4.6171e-201	0.286306	0.84	0.569	6.89656e-197	Div RG	CNN3
1.16903e-198	0.27864	0.86	0.62	1.74619e-194	Div RG	NDUFA6
9.72323e-198	0.252983	0.62	0.371	1.45236e-193	Div RG	OSTC
4.63827e-197	0.276665	0.796	0.533	6.92819e-193	Div RG	LSM3
1.37033e-189	0.282932	0.752	0.51	2.04686e-185	Div RG	SET
3.03936e-189	0.280861	0.775	0.535	4.53989e-185	Div RG	POLR2L
4.43798e-189	0.282092	0.885	0.639	6.62901e-185	Div RG	SRSF3
2.03978e-185	0.275152	0.865	0.624	3.04682e-181	Div RG	MARCKS
8.73407e-183	0.258882	0.91	0.71	1.30461e-178	Div RG	PFN1
1.35716e-177	0.2663	0.815	0.564	2.0272e-173	Div RG	CENPV
1.1034e-173	0.2654	0.67	0.439	1.64814e-169	Div RG	FDPS
1.26447e-170	0.252269	0.739	0.49	1.88874e-166	Div RG	SRSF9
3.30384e-164	0.253619	0.834	0.599	4.93494e-160	Div RG	PSMB3
5.6269e-161	0.252596	0.741	0.504	8.4049e-157	Div RG	SERBP1
0	1.20699	0.946	0.347	0	Astrocyte	CLU
[truncated: 362 more rows]

## Sheet: Birey, et al._Markers
p_val	avg_log2FC	pct.1	pct.2	p_val_adj	cluster	gene
[truncated: 5,454 more rows]

[truncated: 8 more sheets: Kelava, et al._Markers, Khan,et al._Markers, Pellegrini, et al._Markers, Sloan,et al._Markers, Trujillo, et al._Markers, Vertesy, et al._Markers, Integration_Markers, Layer correlation]
