# Supplementary material for: Single rosette-based generation of uniform cortical assembloids recapitulating cellular interactions between neurons and glial cells
Source: Nat Commun. 2025 Nov 25;16:11362. doi: 10.1038/s41467-025-66440-1 (PMC12728168; doi:10.1038/s41467-025-66440-1)
Supplement: Supplementary file 4 — Supplementary Data 2 [file 41467_2025_66440_MOESM4_ESM.xlsx]

## Sheet: Summary
Cortical assembloids & human fetal brain cortex
Gene expression
Cell type	Rationale marker genes
Excitatory Neuron	MEF2C, SLA, STMN2, NEUROD6, MAP2
Inhibitory Neuron	GAD1, GAD2
IPC	EOMES
RG	SOX2, PAX6, PTN
Astrocyte	GFAP, AQP4, APOE, S100B
Microglia	AIF1, C1QB, C1QC, SPP1
OPC	OLIG1, MBP, PDGFRA
Oligodendrocyte	OLIG1, MBP
Cell number
	Cortical assembloids				Human fetal brain cortex
	hESC	hiPSC #1	hiPSC #2	hiPSC #3	PFC_GW16 (ARKFrozen-18-PFC)	V1_GW16 (ARKFrozen-19-V1)	PFC_GW18 (ARKFrozen-1-PFC)	V1_GW18 (ARKFrozen-32-V1)	PFC_GW20 (ARKFrozen-41-PFC-2)	V1_GW20 (ARKFrozen-41-V1)	PFC_GW23 (ARKFrozen-43-PFC)	V1_GW23 (ARKFrozen-8-V1)	PFC_GW27 (GW27-2-7-18-PFC)	PFC_GW34 (NIH-4267-BA10-2)	V1_GW34 (NIH-5900-BA17)	PFC_GW34 (NIH-M1154-BA10-2)	PFC_GW37 (NIH-M2837-BA10-2)
Glutamatergic Neuron	841	238	1133	840	4189	5319	2163	3924	5604	4533	5754	3849	1043	6094	1136	1272	3027
GABAergic Neuron	298	346	533	171	881	135	1665	535	1766	342	3276	648	231	2941	912	1071	1323
IPC	99	36	130	41	142	164	246	181	139	195	23	96	85	72	5	172	54
Radial glia	571	423	816	711	617	1126	432	497	563	833	249	105	224	413	77	434	206
Astrocyte	514	332	1047	279	244	416	588	308	279	367	287	157	291	570	79	818	424
Microglia	213	85	235	176	17	33	98	20	23	24	34	9	37	46	55	161	152
OPC	10	18	38	10	37	23	68	49	58	28	242	43	104	281	56	382	347
Oligodendrocyte	0	0	0	0	5	4	6	6	11	2	9	4	12	9	7	57	36
Total	2546	1478	3932	2228	6132	7220	5266	5520	8443	6324	9874	4911	2027	10426	2327	4367	5569

## Sheet: Markers
p_val	avg_log2FC	pct.1	pct.2	p_val_adj	cluster	gene
0	2.21682	1	0.854	0	0	TAFA1
0	1.61187	0.985	0.791	0	0	SYBU
0	1.60401	0.986	0.788	0	0	UNC5C
0	1.54393	1	0.938	0	0	SATB2
0	1.47472	1	0.913	0	0	MEF2C
0	1.43517	0.999	0.912	0	0	FGF12
0	1.40936	0.993	0.879	0	0	BMPR1B
0	1.3905	0.978	0.855	0	0	AC109466.1
0	1.35278	0.987	0.796	0	0	CNTN4
0	1.27265	0.999	0.912	0	0	ARPP21
0	1.2683	0.939	0.747	0	0	STK32B
0	1.18049	0.977	0.854	0	0	KCTD16
0	1.17713	0.885	0.726	0	0	KCNH5
0	1.17478	0.951	0.759	0	0	RORB
0	1.13872	0.995	0.905	0	0	PCDH11X
0	1.12467	0.998	0.913	0	0	DOK5
0	1.10947	1	0.959	0	0	EPHA3
0	1.10315	0.904	0.737	0	0	IQCJ-SCHIP1
0	1.10057	0.996	0.874	0	0	CDH12
0	1.07697	0.99	0.856	0	0	TMTC1
0	1.06191	0.979	0.891	0	0	TAFA2
0	1.05808	0.994	0.909	0	0	EPHA6
0	1.04967	0.986	0.832	0	0	CHSY3
0	1.04172	0.975	0.786	0	0	ADAMTSL3
0	1.03622	1	0.912	0	0	TENM2
0	1.03541	0.997	0.921	0	0	MCTP1
0	0.944845	0.989	0.87	0	0	RYR2
0	0.904123	0.907	0.773	0	0	CDH8
0	0.882789	0.975	0.854	0	0	KHDRBS2
0	0.856039	0.995	0.922	0	0	PTPRK
0	0.851141	0.955	0.752	0	0	AC008591.1
0	0.84959	0.994	0.921	0	0	MARCH1
0	0.841025	0.828	0.72	0	0	ITPR1
0	0.817217	0.968	0.84	0	0	DLGAP2
0	0.816031	0.962	0.816	0	0	AC008415.1
0	0.807534	0.974	0.91	0	0	EPHA4
0	0.783047	0.902	0.777	0	0	NEBL
0	0.777734	0.836	0.705	0	0	GLIS3
0	0.767755	0.997	0.89	0	0	FOXP1
0	0.750889	0.941	0.807	0	0	OLFM3
0	0.731963	0.829	0.702	0	0	KLHL4
0	0.716948	0.995	0.929	0	0	CUX2
0	0.711816	0.956	0.788	0	0	SGCD
0	0.686743	0.995	0.922	0	0	RORA
0	0.682645	0.966	0.807	0	0	KIRREL3
0	0.681711	0.926	0.715	0	0	ADAMTS19
0	0.663718	0.852	0.737	0	0	MIR4500HG
0	0.653669	0.789	0.672	0	0	BHLHE22
0	0.638477	0.932	0.763	0	0	TRPC5
0	0.633845	0.871	0.78	0	0	SPHKAP
0	0.632321	0.975	0.789	0	0	NTRK2
0	0.607685	0.993	0.931	0	0	PCDH7
0	0.602116	0.939	0.722	0	0	CNTNAP3
0	0.590077	0.953	0.806	0	0	HCN1
0	0.577171	0.988	0.802	0	0	KCNQ5
0	0.566326	0.951	0.869	0	0	SHISA9
0	0.566227	0.907	0.719	0	0	PPFIBP1
0	0.56519	0.969	0.879	0	0	FLRT2
0	0.559074	0.951	0.83	0	0	KCNIP4
0	0.55173	0.97	0.824	0	0	GLRA2
0	0.533001	0.956	0.83	0	0	SYN3
0	0.527608	0.956	0.839	0	0	PDZRN4
0	0.521529	0.89	0.819	0	0	PLCL1
0	0.515806	0.994	0.895	0	0	MACROD2
0	0.485674	0.873	0.784	0	0	CDH10
0	0.476114	0.998	0.872	0	0	CSMD1
0	0.472772	0.885	0.745	0	0	ARHGAP20
0	0.471429	0.789	0.701	0	0	LPL
0	0.459584	0.742	0.728	0	0	PTCHD1-AS
0	0.453513	0.884	0.699	0	0	RSPO3
0	0.447101	0.937	0.822	0	0	LUZP2
0	0.442548	0.729	0.645	0	0	LINC01821
0	0.430335	0.9	0.715	0	0	ADAMTS9
0	0.421317	0.986	0.885	0	0	EPHA7
0	0.416298	0.669	0.646	0	0	AL596087.2
0	0.40202	0.833	0.765	0	0	AL008633.1
0	0.39218	0.87	0.708	0	0	INHBA
0	0.391144	0.818	0.766	0	0	NDST3
0	0.367149	0.818	0.796	0	0	SLIT2
0	0.361358	0.87	0.735	0	0	PCSK2
0	0.341978	0.746	0.728	0	0	AC091885.2
0	0.331356	0.959	0.875	0	0	TMEM163
0	0.322746	0.997	0.969	0	0	NRG1
0	0.32068	0.983	0.928	0	0	FRMD4B
0	0.315389	0.972	0.871	0	0	LDB2
0	0.311388	0.831	0.687	0	0	ELL2
0	0.310211	0.989	0.872	0	0	CSMD3
0	0.308733	0.876	0.8	0	0	MYRIP
0	0.308387	0.964	0.876	0	0	SEMA3A
0	0.295789	0.991	0.959	0	0	ZNF804A
0	0.295187	0.837	0.743	0	0	PRKG2
0	0.290075	0.931	0.806	0	0	LRFN5
0	0.286599	0.807	0.757	0	0	CCBE1
0	0.265778	0.913	0.843	0	0	GABRB1
0	0.263436	0.776	0.742	0	0	NWD2
0	0.261943	0.799	0.704	0	0	SAMD3
3.61325e-253	0.262054	0.785	0.726	7.2265e-250	0	RERG
0	2.29242	0.979	0.859	0	1	AC109466.1
0	1.98698	0.999	0.86	0	1	TAFA1
0	1.89854	1	0.924	0	1	PTPRK
0	1.87835	0.984	0.757	0	1	AC008591.1
0	1.8773	0.998	0.925	0	1	RORA
0	1.8696	1	0.894	0	1	FOXP1
0	1.82849	0.999	0.808	0	1	KCNQ5
0	1.78592	0.979	0.832	0	1	KCNIP4
0	1.76895	0.991	0.792	0	1	ADAMTSL3
0	1.68523	0.996	0.837	0	1	CHSY3
0	1.61301	0.989	0.883	0	1	GRM7
0	1.60799	0.907	0.738	0	1	ABI3BP
0	1.57331	0.961	0.821	0	1	AC008415.1
0	1.5673	0.994	0.832	0	1	LINGO2
0	1.52301	0.984	0.825	0	1	LRRC4C
0	1.49172	0.961	0.72	0	1	ADAMTS19
0	1.46357	1	0.915	0	1	TENM2
0	1.45646	0.989	0.798	0	1	SYBU
0	1.45362	0.987	0.804	0	1	CNTN4
0	1.40337	0.947	0.765	0	1	SAMD5
0	1.38694	0.998	0.898	0	1	MACROD2
0	1.38437	0.962	0.893	0	1	AL133166.1
0	1.38371	0.994	0.873	0	1	LDB2
0	1.37556	0.963	0.883	0	1	AL135878.1
0	1.33753	0.939	0.767	0	1	UNC13C
0	1.29799	1	0.915	0	1	FGF12
0	1.29595	0.911	0.765	0	1	AL033504.1
0	1.28153	0.924	0.776	0	1	CDH8
0	1.27887	1	0.915	0	1	ARPP21
0	1.2749	0.96	0.794	0	1	SGCD
0	1.25093	0.994	0.874	0	1	RYR2
0	1.22685	0.923	0.769	0	1	RORB
0	1.20364	0.998	0.875	0	1	CSMD3
0	1.19142	0.978	0.752	0	1	PRICKLE2
0	1.16979	0.992	0.89	0	1	RALYL
0	1.16501	0.971	0.797	0	1	UNC5C
0	1.16278	0.936	0.724	0	1	PRKCB
0	1.16046	0.892	0.731	0	1	NWD2
0	1.15345	0.994	0.879	0	1	CDH12
0	1.14882	1	0.94	0	1	SATB2
0	1.14665	0.895	0.729	0	1	CCDC85A
0	1.14303	0.977	0.859	0	1	KCTD16
0	1.14272	0.999	0.877	0	1	CSMD1
0	1.1357	0.98	0.806	0	1	LRFN5
0	1.11586	0.949	0.832	0	1	ZNF385B
0	1.10598	0.926	0.715	0	1	UST
0	1.10467	0.946	0.744	0	1	ARHGAP20
0	1.09208	0.997	0.908	0	1	PCDH11X
0	1.06765	1	0.916	0	1	MEF2C
0	1.06751	0.927	0.724	0	1	PPFIBP1
0	1.06423	0.952	0.866	0	1	AC117834.1
0	1.04673	1	0.887	0	1	OPCML
0	1.01105	0.916	0.735	0	1	MIR4500HG
0	1.00238	0.939	0.718	0	1	ADAMTS9
0	1.00002	0.976	0.91	0	1	NELL1
0	0.993738	0.916	0.745	0	1	CSGALNACT1
0	0.992379	0.998	0.917	0	1	DOK5
0	0.975166	0.958	0.818	0	1	KLHL1
0	0.946986	0.915	0.781	0	1	NEBL
0	0.920209	0.926	0.702	0	1	RSPO3
0	0.915992	0.955	0.844	0	1	PDZRN4
0	0.911393	0.944	0.759	0	1	CALN1
0	0.904562	0.851	0.705	0	1	KLHL4
0	0.900111	0.99	0.795	0	1	NTRK2
0	0.893197	0.845	0.59	0	1	AC103409.1
0	0.878967	0.962	0.835	0	1	SYN3
0	0.864875	0.994	0.923	0	1	MARCH1
0	0.858101	0.984	0.827	0	1	GRM5
0	0.852387	0.848	0.684	0	1	FAM189A1
0	0.851815	0.971	0.895	0	1	TAFA2
0	0.845729	0.951	0.812	0	1	HCN1
0	0.82397	0.929	0.844	0	1	GABRB1
0	0.820829	0.853	0.754	0	1	CCBE1
0	0.814824	0.813	0.721	0	1	PTCHD1-AS
0	0.795105	0.898	0.676	0	1	ADAMTS9-AS2
0	0.790885	0.967	0.786	0	1	MDGA2
0	0.78674	0.928	0.782	0	1	CDH10
0	0.784021	0.976	0.862	0	1	TMTC1
0	0.740507	0.965	0.871	0	1	SHISA9
0	0.730832	0.992	0.933	0	1	PCDH7
0	0.729678	0.855	0.748	0	1	IQCJ-SCHIP1
0	0.721895	0.982	0.878	0	1	KAZN
0	0.714941	0.96	0.846	0	1	DLGAP2
0	0.707698	0.802	0.686	0	1	AC004052.1
0	0.707015	0.884	0.736	0	1	CNTNAP3
0	0.697511	0.924	0.783	0	1	FSTL5
0	0.696621	0.793	0.742	0	1	KCNH5
0	0.688602	0.954	0.754	0	1	EFNA5
0	0.68709	0.983	0.854	0	1	FRMPD4
0	0.679842	0.94	0.765	0	1	BRINP1
0	0.673747	0.707	0.654	0	1	PKN2-AS1
0	0.647776	0.986	0.903	0	1	NCAM2
0	0.640563	0.777	0.706	0	1	LPL
0	0.635542	0.943	0.825	0	1	TOX
0	0.619589	0.858	0.766	0	1	AL008633.1
0	0.611439	0.879	0.74	0	1	PCSK2
0	0.604314	0.851	0.703	0	1	SASH1
0	0.594812	0.967	0.913	0	1	EPHA4
0	0.588873	0.894	0.817	0	1	OLFM3
0	0.582365	0.946	0.794	0	1	PEX5L
0	0.582058	0.909	0.787	0	1	SLC26A4
0	0.57351	0.921	0.771	0	1	TRPC5
0	0.568294	0.963	0.814	0	1	KIRREL3
0	0.566812	0.991	0.912	0	1	EPHA6
0	0.565706	0.689	0.632	0	1	AC110296.1
0	0.560778	0.986	0.901	0	1	PTPRG
0	0.556608	0.845	0.719	0	1	AC091885.2
0	0.529182	0.836	0.718	0	1	INHBA
0	0.529038	0.989	0.841	0	1	XKR4
0	0.522112	0.941	0.847	0	1	PBX3
0	0.515215	0.913	0.725	0	1	GRIA4
0	0.514824	0.846	0.691	0	1	ELL2
0	0.512132	0.835	0.747	0	1	SLC24A3
0	0.507167	0.866	0.791	0	1	LMO3
0	0.494743	0.898	0.8	0	1	LMO7
0	0.491717	0.841	0.753	0	1	MCC
0	0.481769	0.687	0.676	0	1	ANO3
0	0.480472	0.954	0.874	0	1	MIR137HG
0	0.471287	0.851	0.703	0	1	SAMD3
0	0.470868	0.67	0.677	0	1	LINC01414
0	0.460108	0.814	0.75	0	1	THSD7B
0	0.45851	0.939	0.88	0	1	TMEM163
0	0.455127	0.96	0.887	0	1	BMPR1B
0	0.444687	0.75	0.63	0	1	GUCY1A1
0	0.440416	0.798	0.692	0	1	GRM1
0	0.433219	0.675	0.651	0	1	GABRA4
0	0.430899	0.727	0.711	0	1	FAM241A
0	0.413108	0.878	0.689	0	1	NPY
0	0.411471	0.96	0.86	0	1	KHDRBS2
0	0.404502	0.983	0.93	0	1	FRMD4B
0	0.3989	0.814	0.649	0	1	CHRM3
0	0.391397	0.733	0.643	0	1	NEUROD6
0	0.389738	0.662	0.655	0	1	LINC01821
0	0.376838	0.825	0.792	0	1	AC091096.1
0	0.37656	0.996	0.953	0	1	KCNH7
0	0.375958	0.915	0.811	0	1	AC026341.1
0	0.374363	0.93	0.827	0	1	LUZP2
0	0.361518	0.964	0.857	0	1	GRM3
0	0.360902	0.83	0.754	0	1	ARHGAP26
0	0.360645	0.778	0.688	0	1	CADPS2
0	0.35377	0.667	0.688	0	1	BHLHE22
0	0.340704	0.935	0.888	0	1	DPYD
0	0.333824	0.648	0.641	0	1	CXXC4-AS1
0	0.326996	0.743	0.67	0	1	FBXO32
0	0.31953	0.821	0.708	0	1	AC108734.4
0	0.308258	0.987	0.925	0	1	MCTP1
0	0.294563	0.878	0.74	0	1	SLC26A7
0	0.288065	0.998	0.97	0	1	NRG1
0	0.285927	0.536	0.595	0	1	LINC01811
0	0.28416	0.614	0.705	0	1	AC019330.1
0	0.259017	0.53	0.583	0	1	IL1RAP
0	0.251566	0.554	0.585	0	1	AP003049.2
0	0.288407	0.62	0.603	2.47071e-305	1	CNTN6
5.13072e-291	0.331942	0.736	0.673	1.02614e-287	1	ALCAM
6.47169e-251	0.340982	0.884	0.823	1.29434e-247	1	PLCL1
2.95045e-247	0.317893	0.738	0.733	5.9009e-244	1	ITPR1
2.16574e-243	0.293075	0.84	0.7	4.33147e-240	1	MAN2A1
4.76586e-240	0.276072	0.838	0.738	9.53173e-237	1	TIMP3
1.68319e-224	0.276137	0.964	0.891	3.36638e-221	1	EPHA7
9.68744e-222	0.2853	0.852	0.827	1.93749e-218	1	GABRB2
7.91505e-205	0.257931	0.759	0.72	1.58301e-201	1	SYN2
1.02891e-204	0.349106	0.768	0.72	2.05781e-201	1	AL445433.2
2.2216e-189	0.354412	0.81	0.752	4.44321e-186	1	MGST1
1.1275e-158	0.250845	0.906	0.87	2.255e-155	1	CACNB2
1.64253e-131	0.25136	0.799	0.799	3.28505e-128	1	SLIT2
0	3.21745	0.996	0.711	0	2	LTBP1
0	3.15502	0.998	0.954	0	2	ADGRV1
0	2.97429	0.989	0.646	0	2	PARD3B
0	2.92048	0.994	0.857	0	2	GLI3
0	2.84052	0.995	0.829	0	2	LINC01965
0	2.72782	0.974	0.65	0	2	EEPD1
0	2.64427	0.913	0.605	0	2	TNC
0	2.61582	0.988	0.697	0	2	SHROOM3
0	2.61539	0.994	0.872	0	2	FBXL7
0	2.59104	0.998	0.909	0	2	PTPRZ1
0	2.49477	0.989	0.709	0	2	DACH1
0	2.49274	0.982	0.654	0	2	MAST4
0	2.44562	0.91	0.686	0	2	DEC1
0	2.38789	0.986	0.711	0	2	COL11A1
0	2.38149	0.98	0.743	0	2	SLC1A3
0	2.32136	0.967	0.661	0	2	PDGFD
0	2.31799	0.999	0.854	0	2	ZBTB20
0	2.26089	0.99	0.764	0	2	LRRC3B
0	2.18396	0.998	0.778	0	2	SOX6
0	2.15454	0.962	0.684	0	2	PTN
0	2.09441	0.971	0.611	0	2	CREB5
0	2.09124	0.956	0.756	0	2	LRIG1
0	2.08349	0.973	0.762	0	2	AC131571.1
0	2.07309	0.994	0.905	0	2	TMEM132B
0	2.0239	1	0.906	0	2	NFIA
0	1.95991	0.972	0.681	0	2	TRPS1
0	1.95557	0.945	0.666	0	2	TMEM132D
0	1.95123	0.945	0.723	0	2	GPC5
0	1.92635	0.968	0.763	0	2	IQGAP2
0	1.91755	0.926	0.566	0	2	PREX2
0	1.91446	0.95	0.75	0	2	PDE3A
0	1.87801	0.857	0.557	0	2	SLCO1C1
0	1.87437	0.989	0.821	0	2	GULP1
0	1.85206	0.992	0.904	0	2	ZFHX4
0	1.83269	0.934	0.639	0	2	RGS20
0	1.82767	0.957	0.719	0	2	BOC
0	1.809	0.988	0.811	0	2	PTPRM
0	1.78117	0.982	0.843	0	2	LUCAT1
0	1.77638	0.985	0.791	0	2	PALLD
0	1.77445	0.985	0.865	0	2	ZEB1
0	1.77205	0.918	0.569	0	2	PLPP3
0	1.76462	0.983	0.822	0	2	PLCE1
0	1.7606	0.975	0.868	0	2	MSI2
0	1.75411	0.999	0.913	0	2	AL589740.1
0	1.7456	0.999	0.884	0	2	QKI
0	1.7118	0.942	0.673	0	2	SAMD4A
0	1.70486	0.937	0.59	0	2	ANKFN1
0	1.69348	0.969	0.695	0	2	GAB1
0	1.68482	0.985	0.843	0	2	TMTC2
0	1.67698	0.999	0.782	0	2	NPAS3
0	1.67297	0.947	0.723	0	2	COL4A5
0	1.667	0.97	0.807	0	2	ELP4
0	1.66247	0.858	0.695	0	2	AC007402.1
0	1.66052	0.992	0.748	0	2	PRKG1
0	1.65627	0.904	0.628	0	2	MOXD1
0	1.63962	0.937	0.64	0	2	AL591686.2
0	1.62003	0.959	0.709	0	2	LINC01515
0	1.61908	0.962	0.646	0	2	DDAH1
0	1.61106	0.94	0.58	0	2	LINC01748
0	1.60021	1	0.945	0	2	MEIS2
0	1.58653	0.93	0.692	0	2	ARAP2
0	1.55866	0.942	0.751	0	2	AC092691.1
0	1.55747	0.91	0.672	0	2	CDH20
0	1.55581	0.894	0.696	0	2	LIFR
0	1.5426	0.989	0.892	0	2	NCKAP5
0	1.5246	1	0.983	0	2	MIR99AHG
0	1.51879	0.975	0.68	0	2	TBC1D1
0	1.50812	0.931	0.683	0	2	NOTCH2
0	1.50533	0.923	0.545	0	2	MEGF10
0	1.49887	0.925	0.6	0	2	ATP13A4
0	1.49719	0.92	0.717	0	2	YAP1
0	1.49497	0.927	0.743	0	2	DOCK1
0	1.49302	0.937	0.765	0	2	ADAMTS6
0	1.49041	0.846	0.493	0	2	ID4
0	1.48371	0.975	0.773	0	2	MGAT4C
0	1.48263	0.941	0.633	0	2	STK3
0	1.47382	0.958	0.738	0	2	LRRTM3
0	1.46877	0.926	0.656	0	2	TCF7L2
0	1.46726	0.955	0.767	0	2	PARD3
0	1.45583	0.967	0.877	0	2	MID1
0	1.44585	0.956	0.654	0	2	RMST
0	1.42312	0.996	0.974	0	2	NKAIN3
0	1.4167	0.957	0.729	0	2	AC007262.2
0	1.40688	0.967	0.789	0	2	NAALADL2
0	1.40258	0.997	0.907	0	2	LSAMP
0	1.39927	0.948	0.722	0	2	TSHR
0	1.39258	0.95	0.782	0	2	LINC01473
0	1.34294	0.985	0.842	0	2	GRID2
0	1.33069	0.954	0.709	0	2	LIPG
0	1.3179	0.97	0.809	0	2	MAML2
0	1.3119	0.898	0.725	0	2	RFX4
0	1.31181	0.97	0.729	0	2	DTNA
0	1.30179	0.961	0.764	0	2	SIPA1L1
0	1.29193	0.899	0.6	0	2	RHOJ
0	1.29113	0.862	0.578	0	2	SPATA6
0	1.28216	0.967	0.863	0	2	SLC1A2
0	1.28071	0.896	0.569	0	2	ANOS1
0	1.27525	0.883	0.659	0	2	SOX2
0	1.26929	0.943	0.78	0	2	LAMA1
0	1.26336	0.838	0.622	0	2	SLC4A4
0	1.25931	0.954	0.751	0	2	CTNNA3
0	1.25673	0.854	0.595	0	2	PON2
0	1.25602	0.992	0.859	0	2	VCAN
0	1.24944	0.819	0.5	0	2	HES1
0	1.24526	0.897	0.625	0	2	PLEKHG1
0	1.23275	0.845	0.593	0	2	NTNG1
0	1.23251	0.867	0.596	0	2	STK33
0	1.22779	0.936	0.709	0	2	FSTL1
0	1.22409	0.898	0.706	0	2	GLIS3
0	1.20877	0.923	0.623	0	2	AC099792.1
0	1.19847	0.917	0.711	0	2	HMGCS1
0	1.19167	0.944	0.76	0	2	AKAP12
0	1.18752	0.959	0.781	0	2	CNTLN
0	1.18204	0.919	0.62	0	2	PLCH1
0	1.17834	0.878	0.745	0	2	STON2
0	1.16868	0.979	0.893	0	2	PDE4B
0	1.16772	0.953	0.633	0	2	VEPH1
0	1.15835	0.892	0.689	0	2	AP002989.1
0	1.15291	0.976	0.805	0	2	PRKD1
0	1.14325	0.929	0.629	0	2	CCDC175
0	1.14232	0.923	0.7	0	2	PLD5
0	1.13646	0.957	0.779	0	2	DYNC2H1
0	1.13336	0.805	0.743	0	2	EGFR
0	1.12028	0.937	0.721	0	2	FIGN
0	1.11758	0.848	0.605	0	2	AC114971.1
0	1.11255	0.927	0.754	0	2	CARMIL1
0	1.10374	0.849	0.571	0	2	FBN2
0	1.09373	0.873	0.727	0	2	PDLIM5
0	1.08392	0.985	0.823	0	2	TOX
0	1.08068	0.926	0.628	0	2	SH3RF1
0	1.07438	0.935	0.657	0	2	PLEKHA7
0	1.06679	0.973	0.841	0	2	GABRB1
0	1.06446	0.897	0.58	0	2	MMD2
0	1.06191	0.897	0.589	0	2	BX284613.2
0	1.0539	0.848	0.571	0	2	RANBP3L
0	1.04863	0.87	0.757	0	2	ZNF521
0	1.0466	0.9	0.592	0	2	LYN
0	1.04505	0.879	0.675	0	2	DGKB
0	1.04501	0.886	0.558	0	2	CHST9
0	1.04474	0.92	0.685	0	2	GPR156
0	1.0408	0.841	0.461	0	2	ATP1A2
0	1.03975	0.872	0.686	0	2	FHIT
0	1.03308	0.93	0.848	0	2	RAD51B
0	1.02967	0.834	0.629	0	2	KAT2B
0	1.02582	0.871	0.63	0	2	AC087564.1
0	1.0163	0.914	0.6	0	2	GPC4
0	1.01572	0.816	0.58	0	2	HS6ST2
0	1.01538	0.944	0.878	0	2	FGFR2
0	1.01417	0.904	0.649	0	2	CEP112
0	1.00452	0.928	0.754	0	2	TANC1
0	1.00415	0.851	0.677	0	2	ETV1
0	1.00162	0.872	0.743	0	2	RFTN2
0	0.984542	0.974	0.878	0	2	TMEM163
0	0.967712	0.869	0.672	0	2	GNG12
0	0.966084	0.905	0.677	0	2	BRINP3
0	0.956297	0.8	0.713	0	2	LRP4
0	0.951716	0.9	0.626	0	2	ITGA2
0	0.949549	0.72	0.462	0	2	LMCD1-AS1
0	0.942405	0.843	0.732	0	2	TCF7L1
0	0.931857	0.694	0.422	0	2	HOPX
0	0.927111	0.871	0.614	0	2	PRELID2
0	0.917938	0.816	0.611	0	2	ACSBG1
0	0.906911	0.912	0.813	0	2	EZR
0	0.904877	0.995	0.903	0	2	NCAM2
0	0.897399	0.876	0.683	0	2	ZEB1-AS1
0	0.895675	0.798	0.497	0	2	AC110023.1
0	0.887094	0.888	0.555	0	2	LPAR1
0	0.882919	0.881	0.754	0	2	BICC1
0	0.880108	0.817	0.631	0	2	AC091078.1
0	0.879828	0.845	0.713	0	2	COL4A6
0	0.877339	0.91	0.733	0	2	ITPR2
0	0.871765	0.84	0.572	0	2	SUCLG2
0	0.870301	0.932	0.667	0	2	LRRC1
0	0.86945	0.949	0.669	0	2	PHACTR2
0	0.868476	0.752	0.665	0	2	ZFP36L1
0	0.865275	0.878	0.599	0	2	DAAM2
0	0.859246	0.898	0.708	0	2	CPQ
0	0.858933	0.909	0.547	0	2	DNAH11
0	0.856794	0.954	0.731	0	2	CHD7
0	0.851466	0.881	0.672	0	2	WDR49
0	0.85124	0.99	0.884	0	2	GPC6
0	0.845798	0.846	0.655	0	2	FAM189A2
0	0.845045	0.819	0.657	0	2	AQP4-AS1
0	0.84121	0.801	0.631	0	2	NEAT1
0	0.839836	0.861	0.735	0	2	MYO10
0	0.839335	0.897	0.686	0	2	UTRN
0	0.836371	0.957	0.905	0	2	PTPRG
0	0.830332	0.839	0.702	0	2	TBL1X
0	0.82955	0.838	0.548	0	2	AGBL1
0	0.828157	0.788	0.636	0	2	MEIS1
0	0.826738	0.874	0.518	0	2	IL33
0	0.826651	0.907	0.763	0	2	ABTB2
0	0.823825	0.833	0.621	0	2	CDC14A
0	0.819557	0.977	0.9	0	2	SYNE2
0	0.804282	0.829	0.589	0	2	GRAMD1C
0	0.799115	0.902	0.619	0	2	MDFIC
0	0.796277	0.907	0.603	0	2	LAMA3
0	0.794748	0.778	0.683	0	2	ITGA6
0	0.78134	0.993	0.954	0	2	KCNH7
0	0.776511	0.874	0.708	0	2	SESN3
0	0.772039	0.852	0.593	0	2	TNFRSF19
0	0.769456	0.982	0.844	0	2	TLE4
0	0.759491	0.941	0.715	0	2	ADGRG6
0	0.754518	0.937	0.749	0	2	MOB3B
0	0.753877	0.721	0.512	0	2	VIM
0	0.751438	0.903	0.8	0	2	ESRRG
0	0.748975	0.974	0.866	0	2	HDAC9
0	0.744285	0.87	0.568	0	2	PACRG
0	0.740161	0.918	0.632	0	2	PCSK6
0	0.739997	0.77	0.616	0	2	SEMA5A
0	0.734027	0.694	0.484	0	2	HES5
0	0.726475	0.917	0.892	0	2	BMPR1B
0	0.723484	0.864	0.774	0	2	ARHGAP31
0	0.719273	0.929	0.72	0	2	DPH6-DT
0	0.719248	0.8	0.669	0	2	TGFB2
0	0.718584	0.847	0.678	0	2	AC119674.1
0	0.718409	0.926	0.569	0	2	DACH2
0	0.712244	0.746	0.66	0	2	LINC00609
0	0.710911	0.921	0.809	0	2	MMS22L
0	0.709552	0.853	0.63	0	2	LINC01301
0	0.706352	0.854	0.568	0	2	PDGFRB
0	0.706151	0.789	0.555	0	2	TFPI
0	0.700479	0.902	0.703	0	2	RGS6
0	0.69832	0.771	0.651	0	2	AL022068.1
0	0.696004	0.801	0.699	0	2	ROR1
0	0.693238	0.912	0.742	0	2	HEG1
0	0.692122	0.869	0.774	0	2	LINC00472
0	0.691205	0.842	0.519	0	2	MAP3K5
0	0.687534	0.937	0.613	0	2	NFIA-AS2
0	0.683632	0.879	0.718	0	2	MED12L
0	0.681541	0.802	0.55	0	2	SPON1
0	0.672569	0.875	0.716	0	2	ADCY2
0	0.668862	0.821	0.634	0	2	AL136456.1
0	0.667249	0.947	0.783	0	2	SOX1-OT
0	0.666523	0.913	0.699	0	2	GPR39
0	0.666037	0.938	0.724	0	2	DIAPH2
0	0.659862	0.953	0.77	0	2	CNTN3
0	0.658721	0.887	0.791	0	2	ZFHX4-AS1
0	0.654592	0.963	0.775	0	2	LRP1B
0	0.652421	0.789	0.532	0	2	SFRP1
0	0.644184	0.893	0.654	0	2	MYO3A
0	0.643075	0.883	0.699	0	2	EVA1C
0	0.64272	0.956	0.783	0	2	FSTL5
0	0.632	0.811	0.787	0	2	ARHGAP42
0	0.627447	0.707	0.54	0	2	RAB31
0	0.625181	0.79	0.421	0	2	TCIM
0	0.623804	0.948	0.803	0	2	KCNMA1
0	0.613543	0.654	0.514	0	2	AL606923.2
0	0.603155	0.782	0.7	0	2	DIO2
0	0.598505	0.768	0.621	0	2	AL137139.2
0	0.597149	0.608	0.508	0	2	GFAP
0	0.596935	0.862	0.562	0	2	ABCC4
0	0.591662	0.825	0.777	0	2	AC091826.2
0	0.59083	0.86	0.688	0	2	CALD1
0	0.587501	0.734	0.573	0	2	AC104596.1
0	0.583112	0.84	0.514	0	2	CCN1
0	0.580404	0.77	0.553	0	2	NPNT
0	0.578604	0.606	0.454	0	2	JUN
0	0.572943	0.783	0.67	0	2	WWTR1
0	0.568674	0.827	0.486	0	2	VAT1L
0	0.567714	0.855	0.647	0	2	HMGA2
0	0.565163	0.935	0.848	0	2	PAG1
0	0.563094	0.804	0.672	0	2	ABHD3
0	0.561424	0.97	0.811	0	2	MAGI1
0	0.558968	0.737	0.622	0	2	PLSCR4
0	0.555285	0.754	0.64	0	2	OBI1-AS1
0	0.554292	0.854	0.682	0	2	AC083864.5
0	0.551785	0.686	0.474	0	2	EDNRB
0	0.547696	0.978	0.944	0	2	DLEU2
0	0.54702	0.766	0.582	0	2	FOXO1
0	0.545346	0.631	0.645	0	2	F3
0	0.544038	0.862	0.563	0	2	COL5A2
0	0.542409	0.806	0.523	0	2	INSIG1
0	0.538863	0.838	0.593	0	2	CDK6
0	0.532808	0.887	0.543	0	2	MROH9
0	0.527984	0.898	0.632	0	2	POU6F2
0	0.521569	0.831	0.652	0	2	TMEM132C
0	0.519266	0.645	0.547	0	2	FAT1
0	0.517895	0.994	0.918	0	2	DOK5
0	0.517661	0.827	0.637	0	2	DCDC1
0	0.516023	0.74	0.559	0	2	AC007364.1
0	0.512202	0.943	0.785	0	2	CRIM1
0	0.511861	0.851	0.669	0	2	P2RY14
0	0.50915	0.909	0.631	0	2	FOLH1
0	0.506043	0.886	0.836	0	2	MYO1E
0	0.505027	0.838	0.696	0	2	MAMDC2
0	0.504897	0.626	0.4	0	2	CLU
0	0.501446	0.877	0.835	0	2	KIF13A
0	0.501377	0.778	0.655	0	2	ID2
0	0.499901	0.817	0.637	0	2	PAWR
0	0.497244	0.609	0.522	0	2	ZFP36L2
0	0.494658	0.82	0.627	0	2	RBM20
0	0.493591	0.781	0.679	0	2	AC009879.4
0	0.493362	0.787	0.541	0	2	CFAP47
0	0.481967	0.991	0.971	0	2	NRG1
0	0.469809	0.745	0.6	0	2	RREB1
0	0.468029	0.706	0.55	0	2	DIRC3
0	0.46618	0.786	0.635	0	2	ELF1
0	0.460479	0.771	0.556	0	2	PDE8A
0	0.458887	0.76	0.556	0	2	CA8
0	0.454979	0.77	0.748	0	2	SDC2
0	0.454756	0.868	0.554	0	2	STXBP6
0	0.449541	0.896	0.621	0	2	AC007368.1
0	0.447642	0.843	0.46	0	2	AC007319.1
0	0.447496	0.806	0.59	0	2	PTPN14
0	0.44628	0.613	0.391	0	2	FOS
0	0.445772	0.699	0.518	0	2	SPARCL1
0	0.444025	0.727	0.635	0	2	PAUPAR
0	0.442013	0.883	0.794	0	2	LINC01876
0	0.438972	0.919	0.8	0	2	CRADD
0	0.43519	0.785	0.721	0	2	BARD1
0	0.433978	0.886	0.68	0	2	ST6GALNAC5
0	0.433373	0.821	0.734	0	2	AC002429.2
0	0.432687	0.78	0.652	0	2	NID1
0	0.432572	0.763	0.601	0	2	AC005999.2
0	0.428933	0.857	0.667	0	2	MAP3K1
0	0.427949	0.783	0.546	0	2	ABCC9
0	0.427737	0.857	0.723	0	2	CA12
0	0.427141	0.769	0.727	0	2	SNTB1
0	0.426259	0.815	0.648	0	2	AC093865.1
0	0.422813	0.707	0.715	0	2	KANK1
0	0.421094	0.811	0.67	0	2	PDE8B
0	0.419005	0.665	0.588	0	2	SLC7A11
0	0.416475	0.687	0.482	0	2	SUCLG2-AS1
0	0.413321	0.881	0.502	0	2	ARMC4
0	0.410277	0.747	0.724	0	2	RASSF8
0	0.409485	0.566	0.461	0	2	SAT1
0	0.408823	0.854	0.733	0	2	MAP3K20
0	0.408481	0.843	0.623	0	2	TNS3
0	0.404959	0.865	0.51	0	2	TENT5A
0	0.403781	0.701	0.585	0	2	ANGPT1
0	0.402925	0.683	0.476	0	2	CRYAB
0	0.400595	0.56	0.556	0	2	PLOD2
0	0.399323	0.819	0.526	0	2	DNAH14
0	0.394063	0.748	0.633	0	2	RAP2C-AS1
0	0.391863	0.632	0.693	0	2	HTRA1
0	0.387844	0.763	0.525	0	2	WIPF1
0	0.386377	0.983	0.927	0	2	RORA
0	0.385229	0.613	0.528	0	2	VEGFA
0	0.383976	0.693	0.475	0	2	IFI44L
0	0.378933	0.815	0.571	0	2	AL445250.1
0	0.378717	0.84	0.655	0	2	COBLL1
0	0.378117	0.898	0.714	0	2	RIT2
0	0.377218	0.542	0.512	0	2	FAM107A
0	0.376827	0.668	0.62	0	2	SGO1-AS1
0	0.376241	0.801	0.732	0	2	NEDD4
0	0.374791	0.837	0.626	0	2	LAMA4
0	0.374379	0.833	0.626	0	2	PDGFC
0	0.371792	0.696	0.677	0	2	DPF3
0	0.370348	0.844	0.56	0	2	RGS22
0	0.365691	0.93	0.787	0	2	EPB41L4A
0	0.365451	0.877	0.621	0	2	SLC16A12
0	0.362354	0.718	0.573	0	2	EYA2
0	0.355722	0.802	0.587	0	2	AL513166.1
0	0.350314	0.917	0.749	0	2	SDK1
0	0.346384	0.916	0.672	0	2	SH3D19
0	0.345318	0.789	0.544	0	2	SLC2A3
0	0.344266	0.601	0.43	0	2	AQP4
0	0.342946	0.798	0.647	0	2	NOX4
0	0.341599	0.93	0.712	0	2	PLCB4
0	0.339315	0.756	0.531	0	2	SLC9A9
0	0.338529	0.757	0.526	0	2	AL354771.1
0	0.335643	0.53	0.379	0	2	BCAN
0	0.333639	0.723	0.669	0	2	LINC01727
0	0.3326	0.877	0.597	0	2	AL807742.1
0	0.323101	0.722	0.549	0	2	AC004852.2
0	0.319378	0.667	0.591	0	2	PPARGC1A
0	0.308985	0.577	0.372	0	2	CST3
0	0.307927	0.651	0.518	0	2	AR
0	0.300723	0.474	0.446	0	2	CD9
0	0.300024	0.692	0.511	0	2	CASC2
0	0.298554	0.893	0.766	0	2	AL122014.1
0	0.297159	0.845	0.535	0	2	HTR2A
0	0.290415	0.918	0.813	0	2	CDH4
0	0.288036	0.924	0.834	0	2	PRKCA
0	0.281681	0.92	0.623	0	2	DIAPH3
0	0.280599	0.748	0.599	0	2	SLC25A48
0	0.280459	0.488	0.462	0	2	ZIC1
0	0.278779	0.475	0.381	0	2	ID3
0	0.27556	0.698	0.569	0	2	HAPLN1
0	0.275364	0.551	0.536	0	2	SUGCT
0	0.26976	0.87	0.64	0	2	LINC01725
0	0.264467	0.782	0.662	0	2	CYYR1
0	0.263197	0.866	0.708	0	2	MBNL3
0	0.262319	0.666	0.453	0	2	CD38
0	0.261064	0.893	0.648	0	2	AC009975.1
0	0.257871	0.762	0.469	0	2	ZBTB7C
0	0.257138	0.728	0.51	0	2	ME1
0	0.255418	0.67	0.417	0	2	HNF4G
0	0.254664	0.633	0.559	0	2	PMP2
0	0.317574	0.623	0.418	0	2	HIST1H2AC
3.87803e-304	0.307337	0.901	0.774	7.75606e-301	2	SVIL
3.90913e-302	0.375429	0.882	0.729	7.81826e-299	2	GRIK1
1.40586e-294	0.27496	0.787	0.599	2.81171e-291	2	LRRIQ1
1.12623e-288	0.347923	0.792	0.636	2.25247e-285	2	SPRY4-AS1
3.26348e-286	0.391466	0.831	0.712	6.52695e-283	2	PCSK5
5.79177e-285	0.30494	0.79	0.643	1.15835e-281	2	GBE1
6.95187e-278	0.251774	0.714	0.612	1.39037e-274	2	AC069277.1
1.77367e-266	0.277447	0.74	0.588	3.54734e-263	2	CCDC102B
4.59834e-260	0.364603	0.652	0.515	9.19667e-257	2	INPP4B
5.61729e-258	0.305685	0.814	0.693	1.12346e-254	2	STARD13
1.20964e-255	0.319192	0.844	0.784	2.41928e-252	2	CRB1
4.73916e-252	0.260949	0.914	0.778	9.47832e-249	2	CDHR3
2.89697e-250	0.671067	0.97	0.908	5.79394e-247	2	SNTG1
4.42178e-247	0.263788	0.545	0.562	8.84356e-244	2	VAV3
1.36516e-241	0.333676	0.966	0.881	2.73032e-238	2	KAZN
3.64873e-233	0.378206	0.925	0.842	7.29745e-230	2	BCL2
9.14888e-226	0.37111	0.791	0.669	1.82978e-222	2	CAMKMT
1.00662e-224	0.41921	0.933	0.861	2.01323e-221	2	GRM3
1.26705e-222	0.28496	0.74	0.574	2.5341e-219	2	PCDH17
3.17913e-215	0.281987	0.939	0.808	6.35826e-212	2	PRR16
1.11472e-213	0.268901	0.724	0.631	2.22944e-210	2	TFRC
2.37191e-208	0.42797	0.804	0.711	4.74382e-205	2	KCTD8
2.90827e-202	0.287788	0.736	0.763	5.81653e-199	2	MCC
6.68293e-172	0.326834	0.896	0.838	1.33659e-168	2	DLEU1
4.86325e-168	0.318889	0.835	0.767	9.7265e-165	2	POT1-AS1
2.26558e-160	0.296025	0.811	0.695	4.53116e-157	2	OXR1
2.43442e-139	0.340943	0.754	0.755	4.86885e-136	2	SLC24A3
1.09448e-122	0.362492	0.945	0.915	2.18895e-119	2	LRRTM4
1.04162e-121	0.298769	0.753	0.634	2.08324e-118	2	P3H2
0	4.98654	0.992	0.802	0	3	ADARB2
0	4.23708	0.998	0.665	0	3	PDZRN3
0	3.66291	0.991	0.607	0	3	DLX6-AS1
0	3.30372	0.999	0.708	0	3	ERBB4
0	2.89413	0.993	0.729	0	3	THRB
0	2.84141	1	0.627	0	3	NRXN3
0	2.68641	0.995	0.747	0	3	ZNF536
0	2.60007	0.995	0.829	0	3	PRKCA
0	2.4306	0.983	0.863	0	3	SOX2-OT
0	2.39852	0.949	0.71	0	3	SORCS3
0	2.2665	0.941	0.716	0	3	NR3C2
0	2.18057	0.999	0.783	0	3	NPAS3
0	2.07189	0.95	0.652	0	3	RIPOR2
0	2.03578	0.979	0.597	0	3	ST8SIA5
0	1.87559	0.93	0.641	0	3	PROX1
0	1.76011	0.929	0.572	0	3	NR2F2-AS1
0	1.6987	0.954	0.817	0	3	KIRREL3
0	1.6285	0.986	0.86	0	3	CNR1
0	1.61983	0.961	0.745	0	3	SDK1
0	1.58546	0.876	0.794	0	3	AC125613.1
0	1.57181	0.993	0.875	0	3	ATRNL1
0	1.5428	0.965	0.747	0	3	MOB3B
0	1.53837	0.947	0.832	0	3	KCNJ3
0	1.51231	0.895	0.603	0	3	PLS3
0	1.49903	0.85	0.497	0	3	AC008056.1
0	1.49571	0.978	0.914	0	3	PCDH9
0	1.4941	0.866	0.631	0	3	KITLG
0	1.47959	0.934	0.639	0	3	PIP5K1B
0	1.40583	0.984	0.892	0	3	DPP6
0	1.39984	0.876	0.616	0	3	ZBTB16
0	1.35631	0.94	0.733	0	3	CHD7
0	1.35414	0.722	0.571	0	3	SYNPR
0	1.34748	0.929	0.767	0	3	MEG3
0	1.3238	0.812	0.585	0	3	GAD2
0	1.30766	0.978	0.86	0	3	DSCAML1
0	1.30465	0.961	0.912	0	3	ROBO1
0	1.27778	0.902	0.682	0	3	KCNIP1
0	1.26155	0.853	0.829	0	3	LINC01619
0	1.25371	0.959	0.612	0	3	AC012409.2
0	1.25218	0.99	0.859	0	3	VCAN
0	1.25211	0.877	0.746	0	3	THSD7B
0	1.25186	0.871	0.411	0	3	CALB2
0	1.18303	0.98	0.891	0	3	PID1
0	1.14503	0.917	0.82	0	3	KCNH8
0	1.13606	0.926	0.785	0	3	SOX1-OT
0	1.13389	0.798	0.787	0	3	AC068308.1
0	1.06339	0.919	0.623	0	3	ARX
0	1.05931	0.884	0.777	0	3	CNTN5
0	1.05389	0.767	0.591	0	3	GAD1
0	1.02788	0.732	0.682	0	3	GALNTL6
0	1.02675	0.929	0.838	0	3	GRIK2
0	1.01418	0.851	0.654	0	3	COBL
0	1.00527	0.981	0.912	0	3	LRRTM4
0	1	0.849	0.675	0	3	LRRC1
0	0.995096	0.917	0.832	0	3	RIMS2
0	0.994947	0.854	0.728	0	3	KCNMB2
0	0.976737	0.924	0.637	0	3	GALNT14
0	0.962975	0.785	0.649	0	3	AC002460.2
0	0.958204	0.815	0.859	0	3	PBX3
0	0.957157	0.81	0.668	0	3	GAS2L3
0	0.952819	0.877	0.702	0	3	KCNMB2-AS1
0	0.952576	0.981	0.886	0	3	QKI
0	0.945689	0.822	0.568	0	3	EYA1
0	0.943597	0.832	0.66	0	3	NR2F2
0	0.941684	0.921	0.912	0	3	SNTG1
0	0.941617	0.796	0.689	0	3	GRM8
0	0.941427	0.923	0.815	0	3	MAGI1
0	0.927399	0.831	0.651	0	3	LINC02398
0	0.914004	0.93	0.779	0	3	ELMO1
0	0.900926	0.918	0.819	0	3	SLC2A13
0	0.899475	0.867	0.706	0	3	WLS
0	0.895846	0.938	0.786	0	3	CRIM1
0	0.894735	0.849	0.633	0	3	AC087564.1
0	0.873137	0.687	0.701	0	3	ZNF385D
0	0.872752	0.727	0.635	0	3	MEG8
0	0.864775	0.885	0.689	0	3	GNG12-AS1
0	0.86466	0.746	0.687	0	3	DGKB
0	0.851658	0.806	0.501	0	3	SCGN
0	0.849566	0.808	0.642	0	3	PROX1-AS1
0	0.846764	0.9	0.821	0	3	MAML3
0	0.832862	0.741	0.566	0	3	AC233296.1
0	0.827813	0.693	0.608	0	3	CNTNAP4
0	0.81902	0.899	0.7	0	3	TNR
0	0.80676	0.918	0.861	0	3	THSD7A
0	0.801488	0.897	0.772	0	3	PARD3
0	0.799464	0.875	0.738	0	3	BCL11B
0	0.795733	0.814	0.71	0	3	PLD5
0	0.785018	0.908	0.758	0	3	HDAC2-AS2
0	0.782857	0.846	0.603	0	3	MTUS1
0	0.781246	0.732	0.565	0	3	SLC35F4
0	0.779839	0.865	0.63	0	3	AC024901.1
0	0.744741	0.812	0.594	0	3	NTN4
0	0.708047	0.816	0.573	0	3	PTPRB
0	0.697161	0.942	0.784	0	3	CDH10
0	0.69262	0.702	0.589	0	3	DACH2
0	0.685983	0.789	0.785	0	3	TMEFF2
0	0.684235	0.828	0.587	0	3	ARHGEF28
0	0.682908	0.819	0.48	0	3	AC112206.2
0	0.671033	0.86	0.723	0	3	BMPER
0	0.663296	0.767	0.609	0	3	NHS
0	0.662086	0.918	0.764	0	3	U91319.1
0	0.651781	0.817	0.652	0	3	CEMIP2
0	0.650805	0.828	0.666	0	3	DPF3
0	0.640739	0.907	0.648	0	3	AC117461.1
0	0.620671	0.852	0.677	0	3	HS3ST5
0	0.618199	0.963	0.88	0	3	CSMD3
0	0.59292	0.76	0.663	0	3	AL589693.1
0	0.588569	0.632	0.661	0	3	TSHZ1
0	0.573116	0.772	0.611	0	3	VWC2
0	0.534419	0.707	0.56	0	3	PWRN4
0	0.53093	0.864	0.686	0	3	CACNA2D3
0	0.527501	0.77	0.59	0	3	IGF1
0	0.519925	0.81	0.635	0	3	MEIS1
0	0.506287	0.845	0.632	0	3	SPRY4-AS1
0	0.481159	0.772	0.539	0	3	SVEP1
0	0.472128	0.751	0.599	0	3	CIT
0	0.463755	0.589	0.301	0	3	CCK
0	0.446357	0.627	0.48	0	3	RCAN2
0	0.440013	0.836	0.594	0	3	AC013265.1
0	0.43872	0.778	0.658	0	3	LINC00609
0	0.435309	0.826	0.594	0	3	ALK
0	0.390068	0.586	0.721	0	3	DOCK10
0	0.378644	0.465	0.633	0	3	TSHZ2
0	0.3777	0.638	0.581	0	3	CHRNA7
0	0.369617	0.921	0.715	0	3	AC091885.2
0	0.362242	0.604	0.642	0	3	ADRA1A
0	0.35221	0.646	0.579	0	3	LINC01162
0	0.329274	0.807	0.539	0	3	PNOC
0	0.32743	0.805	0.604	0	3	ADRA1B
0	0.31316	0.81	0.499	0	3	AC079148.3
0	0.306145	0.73	0.574	0	3	ABCB5
0	0.300008	0.691	0.435	0	3	AC108721.2
0	0.294616	0.481	0.578	0	3	PCBP3
0	0.293754	0.776	0.511	0	3	KCNS3
0	0.287355	0.692	0.804	0	3	AC017053.1
0	0.287007	0.803	0.598	0	3	AC005999.2
0	0.276077	0.765	0.523	0	3	MAF
0	0.266793	0.594	0.336	0	3	CRH
0	0.636557	0.632	0.517	0	3	INPP4B
0	0.276548	0.606	0.441	0	3	AC139720.1
2.09736e-301	0.275916	0.605	0.513	4.19472e-298	3	PLPP4
1.42563e-284	0.264594	0.567	0.534	2.85126e-281	3	GABRA1
1.16017e-279	0.415376	0.678	0.563	2.32035e-276	3	MCUB
1.80341e-277	0.408625	0.79	0.667	3.60682e-274	3	SOX2
1.00362e-274	0.321659	0.55	0.614	2.00724e-271	3	RND3
1.64747e-274	0.345123	0.849	0.676	3.29494e-271	3	RBMS3
5.61583e-271	0.324767	0.898	0.764	1.12317e-267	3	ABTB2
1.07751e-270	0.428114	0.694	0.675	2.15502e-267	3	SPOCK3
3.5863e-269	0.538442	0.757	0.641	7.17261e-266	3	ASIC2
1.4408e-259	0.563073	0.778	0.641	2.88159e-256	3	GALNT17
7.70496e-258	0.366874	0.859	0.775	1.54099e-254	3	LINC00472
4.9349e-243	0.469677	0.802	0.702	9.8698e-240	3	SHISA6
6.48425e-228	0.36229	0.816	0.646	1.29685e-224	3	LINC01322
1.36633e-223	0.313848	0.707	0.565	2.73267e-220	3	PTPRR
2.13737e-214	0.457066	0.841	0.72	4.27475e-211	3	PLCB4
4.41601e-185	0.502198	0.861	0.841	8.83202e-182	3	GLRA2
2.39238e-179	0.736472	0.866	0.808	4.78476e-176	3	SPOCK1
1.49669e-165	0.289309	0.678	0.724	2.99338e-162	3	GALNT13
2.28976e-163	0.377139	0.852	0.72	4.57952e-160	3	GRIN2A
3.58215e-159	0.34474	0.701	0.634	7.1643e-156	3	SLC4A4
5.00652e-155	0.290199	0.525	0.628	1.0013e-151	3	COL25A1
1.72856e-148	0.479123	0.786	0.697	3.45712e-145	3	OXR1
3.3275e-147	0.518336	0.589	0.602	6.655e-144	3	IL1RAPL2
5.91548e-143	0.393583	0.933	0.875	1.1831e-139	3	SHISA9
5.92359e-135	0.293347	0.967	0.912	1.18472e-131	3	NELL1
2.58911e-128	0.393615	0.861	0.76	5.17821e-125	3	CARMIL1
1.72421e-123	0.478019	0.635	0.564	3.44842e-120	3	PWRN1
1.12636e-121	0.307943	0.711	0.649	2.25271e-118	3	ST18
5.11975e-111	0.321681	0.926	0.847	1.02395e-107	3	GRID2
1.45717e-103	0.309159	0.833	0.755	2.91434e-100	3	MCC
2.50124e-97	0.331184	0.813	0.727	5.00247e-94	3	RERG
5.57604e-85	0.357252	0.952	0.898	1.11521e-81	3	TAFA2
2.02638e-83	0.270907	0.78	0.703	4.05276e-80	3	AC004158.1
3.65964e-74	0.317711	0.948	0.881	7.31927e-71	3	NEGR1
1.28311e-66	0.37365	0.82	0.778	2.56622e-63	3	BRINP1
2.80376e-45	0.26655	0.808	0.831	5.60751e-42	3	GABRB2
0	2.45728	0.999	0.949	0	4	UNC5D
0	2.28648	0.965	0.791	0	4	NRP1
0	2.09824	0.969	0.883	0	4	KCND2
0	2.08304	0.957	0.857	0	4	DPY19L1
0	1.91156	0.959	0.879	0	4	SEMA3C
0	1.82769	0.998	0.914	0	4	AL589740.1
0	1.70035	0.999	0.946	0	4	MEIS2
0	1.68102	0.976	0.862	0	4	CNR1
0	1.62459	0.935	0.849	0	4	PAG1
0	1.55516	0.993	0.961	0	4	ZNF804A
0	1.53786	0.859	0.714	0	4	EML6
0	1.52589	1	0.983	0	4	MIR99AHG
0	1.5028	0.943	0.86	0	4	SLC24A2
0	1.4166	0.906	0.761	0	4	PALMD
0	1.38919	0.911	0.822	0	4	KCNH8
0	1.38818	0.927	0.88	0	4	FGFR2
0	1.35922	0.807	0.74	0	4	RASGEF1B
0	1.34589	0.959	0.846	0	4	TMTC2
0	1.2813	0.994	0.971	0	4	NRG1
0	1.26519	0.838	0.772	0	4	SLC17A6
0	1.21331	0.904	0.876	0	4	DCC
0	1.17944	0.841	0.738	0	4	PDE1C
0	1.17467	0.824	0.718	0	4	ANTXR2
0	1.11725	0.946	0.908	0	4	ZFHX4
0	1.09935	0.927	0.86	0	4	THSD7A
0	1.09079	1	0.985	0	4	ROBO2
0	1.08711	0.875	0.844	0	4	CLMP
0	1.07479	0.881	0.689	0	4	LINC02055
0	1.0617	0.995	0.962	0	4	EPHA3
0	0.9456	0.828	0.708	0	4	GPR39
0	0.8992	0.792	0.724	0	4	PLCB4
0	0.879953	0.885	0.816	0	4	CDH4
0	0.868634	0.963	0.945	0	4	DLEU2
0	0.8533	0.905	0.883	0	4	CNTNAP2
0	0.837998	0.834	0.78	0	4	SVIL
0	0.834656	0.971	0.935	0	4	CUX2
0	0.787118	0.919	0.905	0	4	SYNE2
0	0.763929	0.927	0.872	0	4	MSI2
0	0.744922	0.902	0.83	0	4	PLCE1
0	0.743244	0.877	0.722	0	4	GPR158
0	0.737198	0.993	0.975	0	4	NKAIN3
0	0.709533	0.977	0.857	0	4	ZBTB20
0	0.704977	0.828	0.808	0	4	CRADD
0	0.701721	0.856	0.869	0	4	PRSS12
0	0.700132	0.948	0.934	0	4	FRMD4B
0	0.67692	0.794	0.788	0	4	LINC02476
0	0.672981	0.852	0.829	0	4	LINC01619
0	0.643629	0.789	0.741	0	4	MYO10
0	0.635388	0.965	0.912	0	4	ROBO1
0	0.633377	0.742	0.827	0	4	EZR
0	0.620226	0.841	0.709	0	4	KCTD8
0	0.605391	0.696	0.761	0	4	SMOC1
0	0.601543	0.672	0.723	0	4	NPSR1-AS1
0	0.595715	0.881	0.906	0	4	PAM
0	0.592405	0.798	0.747	0	4	SPANXA2-OT1
0	0.525318	0.746	0.756	0	4	PRKG2
0	0.473467	0.822	0.784	0	4	XACT
0	0.444785	0.728	0.75	0	4	BCL11B
0	0.401879	0.63	0.741	0	4	CA12
0	0.345884	0.576	0.547	0	4	THBS1
0	0.324588	0.521	0.624	0	4	PPP1R17
0	0.284692	0.787	0.501	0	4	PENK
0	0.254685	0.747	0.683	0	4	AC078923.1
0	0.621693	0.849	0.761	0	4	KLHL29
5.83223e-306	0.560776	0.819	0.788	1.16645e-302	4	ELMO1
2.60643e-285	0.630377	0.817	0.798	5.21285e-282	4	SLIT2
1.47077e-271	0.44957	0.591	0.637	2.94154e-268	4	LYPD6
1.50295e-267	0.357943	0.773	0.65	3.0059e-264	4	NOX4
2.71544e-261	0.263712	0.778	0.876	5.43088e-258	4	KCTD16
5.04842e-221	0.620873	0.95	0.928	1.00968e-217	4	MARCH1
2.33668e-212	0.278087	0.629	0.679	4.67337e-209	4	CEMIP
9.13042e-212	0.25188	0.744	0.747	1.82608e-208	4	ITPR2
5.04697e-209	0.456433	0.767	0.696	1.00939e-205	4	CALD1
7.9582e-204	0.350832	0.659	0.711	1.59164e-200	4	TRMT9B
3.66926e-196	0.443814	0.886	0.825	7.33853e-193	4	PDE1A
1.27453e-172	0.410089	0.809	0.801	2.54905e-169	4	LINC01876
1.33112e-172	0.344621	0.785	0.733	2.66224e-169	4	DPH6-DT
1.75399e-172	0.388807	0.872	0.871	3.50797e-169	4	SLC1A2
5.6007e-172	0.35144	0.615	0.609	1.12014e-168	4	RND3
4.7185e-150	0.278476	0.699	0.746	9.437e-147	4	MAP3K20
1.0629e-135	0.337788	0.91	0.944	2.12581e-132	4	DSCAM
1.64758e-131	0.50962	0.927	0.912	3.29515e-128	4	SNTG1
8.79784e-130	0.253782	0.87	0.921	1.75957e-126	4	EPHA4
4.09371e-75	0.266412	0.708	0.671	8.18741e-72	4	LINC00907
1.8061e-24	0.314471	0.822	0.823	3.6122e-21	4	AL049828.1
0	2.98312	0.92	0.628	0	5	DIAPH3
0	2.30253	0.833	0.625	0	5	MIR924HG
0	2.30221	0.996	0.832	0	5	LINC01965
0	2.19064	0.924	0.793	0	5	APOLD1
0	1.85949	0.887	0.685	0	5	BRIP1
0	1.83776	0.889	0.675	0	5	TMEM132D
0	1.81909	0.989	0.86	0	5	GLI3
0	1.813	0.999	0.955	0	5	ADGRV1
0	1.72773	0.943	0.809	0	5	MMS22L
0	1.66292	0.964	0.716	0	5	DACH1
0	1.63315	0.865	0.736	0	5	C21orf58
0	1.61688	0.953	0.715	0	5	LINC01515
0	1.61257	0.998	0.857	0	5	ZBTB20
0	1.59314	0.968	0.784	0	5	CNTLN
0	1.56795	0.856	0.675	0	5	SMC4
0	1.54448	0.995	0.943	0	5	DLEU2
0	1.5329	0.97	0.704	0	5	SHROOM3
0	1.5324	0.999	0.915	0	5	AL589740.1
0	1.52534	0.87	0.607	0	5	RRM2
0	1.51569	0.999	0.975	0	5	NKAIN3
0	1.4901	0.992	0.845	0	5	TMTC2
0	1.48019	1	0.907	0	5	NFIA
0	1.479	0.929	0.657	0	5	PARD3B
0	1.46969	0.956	0.719	0	5	LTBP1
0	1.46238	0.851	0.693	0	5	CENPK
0	1.41787	0.985	0.867	0	5	ZEB1
0	1.41531	0.887	0.742	0	5	ATAD2
0	1.38717	0.898	0.671	0	5	PDGFD
0	1.38312	0.991	0.901	0	5	SYNE2
0	1.37899	0.681	0.495	0	5	TOP2A
0	1.36845	0.938	0.725	0	5	FIGN
0	1.35714	0.928	0.769	0	5	AC131571.1
0	1.34806	0.995	0.886	0	5	GPC6
0	1.34607	0.86	0.74	0	5	MIS18BP1
0	1.33907	0.938	0.717	0	5	MED12L
0	1.30264	0.716	0.574	0	5	ASPM
0	1.30164	0.769	0.555	0	5	CENPE
0	1.29359	0.959	0.687	0	5	TBC1D1
0	1.29253	0.985	0.906	0	5	ZFHX4
0	1.27468	0.787	0.657	0	5	NUF2
0	1.26309	0.955	0.75	0	5	SLC1A3
0	1.25198	0.788	0.574	0	5	ECT2
0	1.22771	0.968	0.826	0	5	PLCE1
0	1.2204	0.766	0.577	0	5	KIF11
0	1.21099	0.96	0.877	0	5	FBXL7
0	1.20721	0.906	0.665	0	5	MAST4
0	1.20023	0.951	0.848	0	5	RAD51B
0	1.18337	0.885	0.756	0	5	BICC1
0	1.1809	0.872	0.67	0	5	MELK
0	1.1764	0.785	0.672	0	5	KIF15
0	1.17426	1	0.983	0	5	MIR99AHG
0	1.16107	0.934	0.769	0	5	IQGAP2
0	1.1545	0.913	0.845	0	5	CENPP
0	1.1506	0.845	0.678	0	5	POLQ
0	1.14466	0.999	0.947	0	5	MEIS2
0	1.13967	0.731	0.543	0	5	TPX2
0	1.13842	0.984	0.783	0	5	SOX6
0	1.13656	0.94	0.719	0	5	COL11A1
0	1.13577	0.719	0.62	0	5	CENPF
0	1.13537	0.799	0.637	0	5	ARHGAP11B
0	1.12602	0.936	0.768	0	5	ADAMTS6
0	1.12447	0.866	0.625	0	5	CREB5
0	1.10882	0.761	0.638	0	5	DEPDC1B
0	1.1083	0.696	0.68	0	5	NUSAP1
0	1.1003	0.951	0.847	0	5	LUCAT1
0	1.09474	0.879	0.731	0	5	COL4A5
0	1.08642	0.968	0.81	0	5	ELP4
0	1.07918	0.968	0.826	0	5	GULP1
0	1.06998	0.738	0.602	0	5	CIT
0	1.06869	0.765	0.656	0	5	KNL1
0	1.06327	0.934	0.755	0	5	PDE3A
0	1.05787	0.837	0.719	0	5	BARD1
0	1.05499	0.767	0.657	0	5	SPC25
0	1.04153	0.948	0.771	0	5	LRRC3B
0	1.03808	0.953	0.88	0	5	MID1
0	1.03459	0.827	0.638	0	5	MOXD1
0	1.02634	0.894	0.661	0	5	EEPD1
0	1.02155	0.992	0.911	0	5	PTPRZ1
0	0.988409	0.817	0.617	0	5	TNC
0	0.982736	0.819	0.67	0	5	DTL
0	0.979673	0.834	0.751	0	5	SMOC1
0	0.974773	0.927	0.78	0	5	CRB1
0	0.972974	0.882	0.695	0	5	PTN
0	0.965462	0.748	0.622	0	5	RTKN2
0	0.95635	0.908	0.718	0	5	PLCB4
0	0.952452	0.77	0.584	0	5	PREX2
0	0.946874	0.835	0.704	0	5	ANLN
0	0.94168	0.931	0.744	0	5	STON2
0	0.93472	0.933	0.795	0	5	NAALADL2
0	0.930794	0.958	0.871	0	5	MSI2
0	0.929342	0.791	0.498	0	5	BUB1B
0	0.924145	0.882	0.671	0	5	P2RY14
0	0.923145	0.912	0.704	0	5	GAB1
0	0.922585	0.725	0.522	0	5	BUB1
0	0.920573	0.871	0.693	0	5	DEC1
0	0.91722	0.87	0.644	0	5	STK3
0	0.915448	0.967	0.777	0	5	MGAT4C
0	0.913854	0.805	0.683	0	5	CDH20
0	0.908792	0.82	0.743	0	5	BRCA1
0	0.907245	0.858	0.724	0	5	YAP1
0	0.90007	0.845	0.634	0	5	AC099792.1
0	0.899855	0.984	0.908	0	5	TMEM132B
0	0.898573	0.735	0.628	0	5	KIF18A
0	0.896158	0.979	0.845	0	5	GRID2
0	0.89438	0.779	0.685	0	5	E2F7
0	0.888774	0.724	0.581	0	5	KIF14
0	0.887677	0.8	0.731	0	5	RFC3
0	0.886313	0.865	0.73	0	5	BOC
0	0.875662	0.765	0.667	0	5	KIF18B
0	0.87073	0.705	0.63	0	5	NCAPG
0	0.864984	0.974	0.754	0	5	PRKG1
0	0.863764	0.827	0.674	0	5	RACGAP1
0	0.860426	0.91	0.656	0	5	DDAH1
0	0.847643	0.83	0.565	0	5	SLCO1C1
0	0.843416	0.735	0.577	0	5	KIF4A
0	0.842178	0.743	0.72	0	5	NDC80
0	0.841099	0.957	0.785	0	5	LINC01473
0	0.838431	0.759	0.582	0	5	FBN2
0	0.83754	0.986	0.929	0	5	KIF26B
0	0.83595	0.829	0.558	0	5	MEGF10
0	0.833038	0.73	0.605	0	5	CDK6
0	0.829224	0.902	0.738	0	5	EGFR
0	0.824237	0.94	0.818	0	5	PTPRM
0	0.817905	0.713	0.651	0	5	PARPBP
0	0.817635	0.793	0.584	0	5	PLPP3
0	0.817064	0.893	0.749	0	5	DOCK1
0	0.816155	0.937	0.798	0	5	PALLD
0	0.813309	0.833	0.659	0	5	CEP112
0	0.807332	0.932	0.744	0	5	HEG1
0	0.803806	0.842	0.662	0	5	MYO3A
0	0.801664	0.97	0.865	0	5	SLC1A2
0	0.801149	0.924	0.738	0	5	CHD7
0	0.799181	0.879	0.692	0	5	UTRN
0	0.795824	0.844	0.631	0	5	PLCH1
0	0.793566	0.908	0.691	0	5	TRPS1
0	0.791619	0.964	0.878	0	5	FGFR2
0	0.78943	0.884	0.701	0	5	LIFR
0	0.788474	0.862	0.684	0	5	SAMD4A
0	0.785852	0.91	0.771	0	5	SIPA1L1
0	0.777686	0.851	0.693	0	5	NOTCH2
0	0.773052	0.698	0.613	0	5	CDC25C
0	0.772379	0.852	0.789	0	5	LAMA1
0	0.764527	0.83	0.667	0	5	SOX2
0	0.761269	0.799	0.638	0	5	ITGA2
0	0.75973	0.967	0.868	0	5	HDAC9
0	0.754294	0.701	0.493	0	5	PBK
0	0.752589	0.86	0.65	0	5	RGS20
0	0.749073	0.996	0.955	0	5	KCNH7
0	0.74813	0.907	0.763	0	5	LRIG1
0	0.746205	0.837	0.735	0	5	GPC5
0	0.736503	0.936	0.661	0	5	RMST
0	0.731703	0.846	0.668	0	5	PLEKHA7
0	0.724753	0.674	0.545	0	5	CKAP2
0	0.716948	0.74	0.692	0	5	AC073529.1
0	0.710608	0.818	0.595	0	5	LINC01748
0	0.709926	0.838	0.696	0	5	AP002989.1
0	0.709429	0.972	0.814	0	5	MAGI1
0	0.709225	0.727	0.66	0	5	HMGA2
0	0.708636	0.705	0.656	0	5	CENPU
0	0.701798	0.812	0.601	0	5	BX284613.2
0	0.698906	0.825	0.723	0	5	MND1
0	0.697932	0.76	0.548	0	5	KIF23
0	0.69473	0.678	0.503	0	5	CDK1
0	0.694704	0.799	0.668	0	5	NEIL3
0	0.692507	0.758	0.608	0	5	ANKFN1
0	0.689543	0.659	0.619	0	5	MKI67
0	0.682231	0.881	0.77	0	5	EOMES
0	0.681645	0.645	0.586	0	5	GTSE1
0	0.679478	0.579	0.558	0	5	SGO2
0	0.674094	0.992	0.887	0	5	QKI
0	0.669319	0.691	0.507	0	5	DLGAP5
0	0.667208	0.921	0.752	0	5	SDK1
0	0.662447	0.884	0.767	0	5	AKAP12
0	0.6591	0.877	0.776	0	5	PARD3
0	0.658985	0.845	0.625	0	5	NFIA-AS2
0	0.656927	0.748	0.549	0	5	BLM
0	0.651726	0.766	0.643	0	5	MYBL1
0	0.650046	0.721	0.574	0	5	AURKB
0	0.649676	0.819	0.709	0	5	GPR39
0	0.647513	0.793	0.632	0	5	MDFIC
0	0.647095	0.943	0.822	0	5	PDE1A
0	0.646422	0.707	0.677	0	5	GAS2L3
0	0.641113	0.791	0.606	0	5	STK33
0	0.640197	0.705	0.63	0	5	PRELID2
0	0.639508	0.768	0.646	0	5	CCDC175
0	0.636716	0.828	0.771	0	5	ABTB2
0	0.634159	0.737	0.568	0	5	STXBP6
0	0.632727	0.9	0.76	0	5	TANC1
0	0.629012	0.911	0.815	0	5	EZR
0	0.628401	0.81	0.603	0	5	PON2
0	0.624354	0.838	0.742	0	5	AC007262.2
0	0.62223	0.858	0.719	0	5	HMGCS1
0	0.621555	0.845	0.733	0	5	TSHR
0	0.612738	0.694	0.591	0	5	ESCO2
0	0.612055	0.83	0.72	0	5	FSTL1
0	0.608661	0.79	0.666	0	5	KIF20B
0	0.607452	0.693	0.595	0	5	DBF4
0	0.60696	0.792	0.617	0	5	LAMA3
0	0.602589	0.878	0.7	0	5	ARAP2
0	0.598331	0.907	0.803	0	5	CRADD
0	0.595738	0.943	0.84	0	5	FOXP2
0	0.592524	0.79	0.585	0	5	KCNH1
0	0.590109	0.696	0.472	0	5	CDCA2
0	0.57761	0.742	0.604	0	5	NTNG1
0	0.577017	0.702	0.725	0	5	COL4A6
0	0.576167	0.828	0.722	0	5	LIPG
0	0.572364	0.684	0.568	0	5	KIFC1
0	0.572062	0.897	0.678	0	5	PHACTR2
0	0.564749	0.624	0.63	0	5	PRC1
0	0.563704	0.969	0.895	0	5	PDE4B
0	0.562046	0.808	0.738	0	5	MAP3K20
0	0.561535	0.837	0.692	0	5	FHIT
0	0.55957	0.861	0.577	0	5	ANOS1
0	0.556456	0.854	0.633	0	5	PLEKHG1
0	0.55556	0.845	0.584	0	5	SPATA6
0	0.554143	0.635	0.625	0	5	BRCA2
0	0.553897	0.96	0.828	0	5	TOX
0	0.552376	0.703	0.645	0	5	AL136456.1
0	0.549135	0.898	0.744	0	5	RFTN2
0	0.547163	0.783	0.698	0	5	GPR156
0	0.544718	0.769	0.677	0	5	ABHD3
0	0.543938	0.724	0.564	0	5	PDE8A
0	0.541848	0.681	0.51	0	5	AC110023.1
0	0.541551	0.749	0.617	0	5	GPC4
0	0.537495	0.625	0.541	0	5	KIF2C
0	0.535785	0.663	0.594	0	5	HS6ST2
0	0.530947	0.75	0.499	0	5	PIF1
0	0.528075	0.909	0.838	0	5	DLEU1
0	0.527929	0.741	0.631	0	5	CDC14A
0	0.527098	0.635	0.514	0	5	ID4
0	0.526294	0.757	0.644	0	5	SH3RF1
0	0.523645	0.649	0.598	0	5	PRR11
0	0.52079	0.855	0.666	0	5	TCF7L2
0	0.519801	0.592	0.521	0	5	HES1
0	0.51685	0.723	0.657	0	5	AL022068.1
0	0.506969	0.54	0.567	0	5	PCLAF
0	0.505245	0.776	0.694	0	5	ZEB1-AS1
0	0.504714	0.519	0.424	0	5	HIST1H1D
0	0.503033	0.867	0.784	0	5	ARHGAP42
0	0.4949	0.753	0.573	0	5	CHST9
0	0.491832	0.609	0.571	0	5	CKAP2L
0	0.491503	0.817	0.706	0	5	TBL1X
0	0.491104	0.811	0.715	0	5	MBNL3
0	0.483756	0.708	0.629	0	5	LYPD6
0	0.478514	0.947	0.811	0	5	PRKD1
0	0.472862	0.956	0.864	0	5	VCAN
0	0.471357	0.777	0.748	0	5	SDC2
0	0.468381	0.82	0.662	0	5	CYYR1
0	0.462114	0.687	0.614	0	5	SKA3
0	0.458348	0.876	0.645	0	5	VEPH1
0	0.457687	0.889	0.835	0	5	KIF13A
0	0.456294	0.832	0.679	0	5	WDR49
0	0.45419	0.803	0.612	0	5	RHOJ
0	0.45166	0.779	0.731	0	5	CA12
0	0.451616	0.494	0.358	0	5	HMGB2
0	0.450676	0.876	0.65	0	5	AL591686.2
0	0.450622	0.794	0.721	0	5	RASSF8
0	0.448684	0.7	0.496	0	5	RGS3
0	0.448526	0.637	0.547	0	5	SFRP1
0	0.447069	0.881	0.727	0	5	DPH6-DT
0	0.445884	0.673	0.641	0	5	FAM111B
0	0.445263	0.98	0.88	0	5	NEGR1
0	0.441712	0.676	0.512	0	5	SGO1
0	0.437489	0.785	0.716	0	5	LRP4
0	0.436879	0.683	0.692	0	5	AC119674.1
0	0.435756	0.703	0.538	0	5	TTK
0	0.435667	0.525	0.519	0	5	AL365295.1
0	0.423996	0.799	0.729	0	5	ADGRG6
0	0.423552	0.741	0.737	0	5	NEDD4
0	0.4205	0.663	0.749	0	5	AL591519.1
0	0.42047	0.788	0.738	0	5	TCF7L1
0	0.418331	0.484	0.482	0	5	KPNA2
0	0.411965	0.947	0.814	0	5	MAML2
0	0.408944	0.635	0.521	0	5	VIM
0	0.408443	0.899	0.836	0	5	MYO1E
0	0.408298	0.858	0.691	0	5	CALD1
0	0.406466	0.61	0.644	0	5	ARHGAP11A
0	0.402497	0.684	0.595	0	5	COL9A1
0	0.402014	0.667	0.627	0	5	NOSTRIN
0	0.400525	0.843	0.576	0	5	RANBP3L
0	0.400265	0.634	0.567	0	5	AGBL1
0	0.399009	0.681	0.644	0	5	AC091078.1
0	0.395332	0.825	0.571	0	5	COL5A2
0	0.394306	0.823	0.707	0	5	EVA1C
0	0.394017	0.662	0.743	0	5	PDLIM5
0	0.393198	0.65	0.561	0	5	BIRC5
0	0.390944	0.704	0.626	0	5	PLSCR4
0	0.390919	0.553	0.625	0	5	AC069277.1
0	0.386169	0.806	0.606	0	5	LINC01967
0	0.383982	0.82	0.603	0	5	LYN
0	0.383038	0.712	0.577	0	5	AC104596.1
0	0.382747	0.583	0.613	0	5	CDCA8
0	0.378957	0.759	0.564	0	5	EFCAB11
0	0.378789	0.747	0.583	0	5	SUCLG2
0	0.377138	0.624	0.495	0	5	AURKA
0	0.376777	0.765	0.683	0	5	GNG12
0	0.375861	0.766	0.862	0	5	PBX3
0	0.375456	0.816	0.66	0	5	AQP4-AS1
0	0.373164	0.827	0.528	0	5	IL33
0	0.372774	0.592	0.652	0	5	CLSPN
0	0.371476	0.773	0.603	0	5	TNFRSF19
0	0.370939	0.775	0.496	0	5	VAT1L
0	0.367986	0.861	0.611	0	5	ATP13A4
0	0.362999	0.741	0.637	0	5	CDKN3
0	0.361247	0.88	0.79	0	5	SOX1-OT
0	0.359268	0.595	0.564	0	5	CCNB1
0	0.356335	0.675	0.563	0	5	CEP55
0	0.355772	0.737	0.57	0	5	SNHG31
0	0.355287	0.75	0.653	0	5	NOX4
0	0.346653	0.698	0.602	0	5	GRAMD1C
0	0.345984	0.861	0.605	0	5	DAAM2
0	0.336562	0.88	0.679	0	5	DGKB
0	0.329741	0.796	0.662	0	5	COBLL1
0	0.327673	0.727	0.655	0	5	FAM83D
0	0.326841	0.772	0.57	0	5	RGS22
0	0.326066	0.529	0.642	0	5	CCNB2
0	0.323029	0.465	0.5	0	5	CKS2
0	0.322588	0.6	0.52	0	5	AL606923.2
0	0.317645	0.589	0.56	0	5	DEPDC1
0	0.304865	0.566	0.554	0	5	FAT1
0	0.303138	0.727	0.728	0	5	SLCO4C1
0	0.293796	0.645	0.438	0	5	TCIM
0	0.293564	0.447	0.381	0	5	HIST1H1C
0	0.288378	0.63	0.402	0	5	HJURP
0	0.285453	0.81	0.576	0	5	AL445250.1
0	0.284515	0.802	0.799	0	5	ZFHX4-AS1
0	0.282192	0.721	0.637	0	5	PAUPAR
0	0.278416	0.453	0.4	0	5	PTTG1
0	0.275376	0.449	0.433	0	5	HIST1H1B
0	0.274218	0.89	0.703	0	5	AC005537.1
0	0.272718	0.791	0.556	0	5	MROH9
0	0.26395	0.697	0.478	0	5	ATP1A2
0	0.260605	0.57	0.62	0	5	PPP1R17
0	0.259103	0.781	0.561	0	5	TFPI
0	0.251005	0.413	0.459	0	5	UBE2C
0	0.423427	0.851	0.78	0	5	SVIL
0	0.382758	0.919	0.815	0	5	CDH4
0	0.552629	0.868	0.712	9.70181e-308	5	GLIS3
7.15678e-306	0.396133	0.811	0.74	1.43136e-302	5	MYO10
3.41817e-305	0.282547	0.787	0.684	6.83635e-302	5	ITGA6
7.48427e-292	0.549101	0.99	0.972	1.49685e-288	5	NRG1
1.68303e-289	0.365413	0.794	0.681	3.36605e-286	5	LRRC1
3.6122e-286	0.278657	0.689	0.639	7.2244e-283	5	RAP2C-AS1
4.54591e-285	0.371202	0.853	0.758	9.09182e-282	5	MOB3B
1.18425e-281	0.296533	0.805	0.78	2.36851e-278	5	LINC00472
1.10271e-276	0.280113	0.873	0.708	2.20542e-273	5	PLD5
9.04289e-275	0.3439	0.779	0.672	1.80858e-271	5	AK5
2.64386e-273	0.344673	0.871	0.797	5.28772e-270	5	LINC01876
5.04226e-273	0.341582	0.881	0.854	1.00845e-269	5	PAG1
5.41129e-272	0.485376	0.902	0.786	1.08226e-268	5	DYNC2H1
1.16954e-271	0.530203	0.98	0.927	2.33909e-268	5	MARCH1
2.41087e-267	0.371412	0.854	0.731	4.82174e-264	5	RFX4
1.39599e-264	0.310696	0.658	0.533	2.79198e-261	5	CCN1
3.14231e-264	0.264233	0.842	0.697	6.28462e-261	5	DIO2
3.86516e-263	0.364645	0.859	0.887	7.73032e-260	5	TMEM163
1.97986e-261	0.256491	0.7	0.622	3.95972e-258	5	ACSBG1
7.25844e-259	0.298385	0.899	0.852	1.45169e-255	5	TLE4
4.00249e-252	0.304931	0.75	0.605	8.00498e-249	5	LRRIQ1
1.69344e-251	0.357686	0.731	0.589	3.38688e-248	5	DACH2
4.81428e-251	0.33146	0.755	0.721	9.62856e-248	5	CPQ
2.51258e-249	0.391798	0.579	0.476	5.02516e-246	5	LMCD1-AS1
7.90336e-242	0.285786	0.723	0.645	1.58067e-238	5	AC087564.1
1.51814e-238	0.296236	0.715	0.567	3.03627e-235	5	DNAH11
8.3838e-235	0.425609	0.82	0.74	1.67676e-231	5	PDE1C
5.00722e-232	0.380594	0.942	0.897	1.00144e-228	5	NCKAP5
1.27268e-231	0.271745	0.683	0.709	2.54536e-228	5	ROR1
3.07021e-231	0.297356	0.805	0.763	6.14043e-228	5	ZNF521
2.38962e-229	0.554297	0.86	0.786	4.77924e-226	5	ELMO1
1.3277e-226	0.2744	0.645	0.55	2.6554e-223	5	PLOD2
3.47683e-224	0.381817	0.872	0.763	6.95366e-221	5	LINC01572
6.99028e-223	0.400799	0.885	0.759	1.39806e-219	5	CTNNA3
7.47801e-222	0.36038	0.862	0.733	1.4956e-218	5	DIAPH2
6.18161e-215	0.308799	0.776	0.647	1.23632e-211	5	PCSK6
1.46038e-214	0.340175	0.755	0.687	2.92075e-211	5	ETV1
2.13418e-214	0.284752	0.977	0.91	4.26835e-211	5	LSAMP
7.2336e-210	0.41539	0.88	0.747	1.44672e-206	5	LRRTM3
1.11828e-190	0.284335	0.657	0.576	2.23656e-187	5	LPAR1
1.19044e-185	0.278738	0.85	0.695	2.38089e-182	5	OXR1
1.32849e-184	0.345178	0.893	0.846	2.65699e-181	5	BCL2
6.15178e-184	0.300972	0.688	0.54	1.23036e-180	5	DNAH14
4.79892e-178	0.33523	0.834	0.763	9.59785e-175	5	CARMIL1
5.52283e-175	0.26545	0.819	0.741	1.10457e-171	5	RTTN
1.6216e-173	0.406383	0.891	0.79	3.24319e-170	5	FSTL5
5.02998e-173	0.301841	0.824	0.715	1.006e-169	5	SESN3
1.10001e-172	0.250991	0.533	0.438	2.20001e-169	5	HOPX
1.35223e-171	0.296052	0.675	0.621	2.70445e-168	5	AC114971.1
1.34234e-167	0.265488	0.975	0.905	2.68469e-164	5	PTPRG
5.48743e-155	0.291806	0.861	0.829	1.09749e-151	5	LINC01619
4.9329e-140	0.342718	0.819	0.763	9.8658e-137	5	AC092691.1
1.00354e-130	0.266103	0.759	0.704	2.00708e-127	5	TRMT9B
2.05418e-122	0.289209	0.849	0.781	4.10837e-119	5	CNTN3
2.86096e-113	0.256225	0.712	0.671	5.72192e-110	5	LINC00907
1.88608e-96	0.356313	0.944	0.911	3.77217e-93	5	SNTG1
5.07634e-92	0.253826	0.781	0.691	1.01527e-88	5	ST6GALNAC5
1.79756e-87	0.28479	0.689	0.636	3.59512e-84	5	AGBL4
0	3.10914	1	0.831	0	6	LRRC4C
0	2.15524	1	0.816	0	6	KCNQ5
0	2.11998	1	0.902	0	6	MACROD2
0	2.07154	0.999	0.883	0	6	CDH12
0	2.06476	0.997	0.887	0	6	GRM7
0	2.02551	0.995	0.834	0	6	ZNF385B
0	2.00272	0.975	0.778	0	6	MGAT4C
0	1.99751	0.982	0.771	0	6	SAMD5
0	1.9756	0.999	0.928	0	6	PTPRK
0	1.88279	0.97	0.768	0	6	AL033504.1
0	1.86497	0.98	0.731	0	6	CCDC85A
0	1.85305	0.998	0.838	0	6	LINGO2
0	1.8309	0.993	0.821	0	6	KLHL1
0	1.80257	0.996	0.761	0	6	PRICKLE2
0	1.79954	0.991	0.764	0	6	CALN1
0	1.76589	0.997	0.797	0	6	PEX5L
0	1.75065	0.88	0.598	0	6	AC103409.1
0	1.68028	1	0.899	0	6	FOXP1
0	1.66331	0.996	0.791	0	6	MDGA2
0	1.63648	0.999	0.911	0	6	NELL1
0	1.63463	0.992	0.771	0	6	UNC13C
0	1.58992	0.936	0.762	0	6	ADAMTS3
0	1.58362	0.968	0.739	0	6	MIR4500HG
0	1.57297	1	0.88	0	6	CSMD3
0	1.56279	0.974	0.8	0	6	MYRIP
0	1.55082	0.981	0.849	0	6	PBX3
0	1.53206	0.992	0.813	0	6	LRFN5
0	1.5306	0.963	0.681	0	6	ADAMTS9-AS2
0	1.515	0.981	0.868	0	6	AC117834.1
0	1.47822	1	0.882	0	6	CSMD1
0	1.4595	0.932	0.736	0	6	NWD2
0	1.45834	0.927	0.687	0	6	FAM189A1
0	1.43935	0.988	0.8	0	6	ADAMTSL3
0	1.4111	0.962	0.709	0	6	RSPO3
0	1.40883	0.988	0.887	0	6	DPYD
0	1.39044	0.994	0.879	0	6	RYR2
0	1.38188	0.991	0.821	0	6	FGF14
0	1.37064	1	0.919	0	6	TENM2
0	1.36889	0.989	0.876	0	6	MIR137HG
0	1.35221	0.981	0.76	0	6	EFNA5
0	1.34596	0.883	0.672	0	6	NECAB1
0	1.33922	0.959	0.741	0	6	SLC26A7
0	1.33	0.976	0.751	0	6	ARHGAP20
0	1.31221	0.99	0.844	0	6	CHSY3
0	1.3094	0.972	0.748	0	6	CSGALNACT1
0	1.30396	0.988	0.729	0	6	GRIA4
0	1.3036	0.999	0.892	0	6	OPCML
0	1.29144	0.977	0.721	0	6	UST
0	1.27433	0.992	0.849	0	6	DLGAP2
0	1.2276	0.964	0.786	0	6	AC091096.1
0	1.22562	0.984	0.811	0	6	CNTN4
0	1.22336	0.977	0.766	0	6	AC008591.1
0	1.21566	1	0.919	0	6	ARPP21
0	1.20665	0.957	0.731	0	6	PPFIBP1
0	1.19184	0.94	0.704	0	6	SASH1
0	1.1905	0.955	0.658	0	6	COL12A1
0	1.18566	0.999	0.92	0	6	DOK5
0	1.16952	0.97	0.845	0	6	GABRB1
0	1.142	0.944	0.732	0	6	PRKCB
0	1.13126	0.991	0.833	0	6	GRM5
0	1.12517	0.997	0.882	0	6	KAZN
0	1.11137	0.951	0.741	0	6	PCSK2
0	1.10571	0.985	0.874	0	6	SHISA9
0	1.09332	0.922	0.719	0	6	GRIN2A
0	1.07577	0.935	0.624	0	6	GUCY1A1
0	1.0671	0.99	0.878	0	6	LDB2
0	1.05934	0.889	0.684	0	6	C8orf34
0	1.04919	0.988	0.866	0	6	TMTC1
0	1.04524	0.974	0.839	0	6	SYN3
0	1.03052	0.995	0.858	0	6	FRMPD4
0	1.0241	0.942	0.79	0	6	SLC26A4
0	1.02113	0.942	0.7	0	6	FAM241A
0	1.01671	0.956	0.726	0	6	ADAMTS9
0	1.01642	0.789	0.591	0	6	IL1RAPL2
0	1.01082	0.929	0.703	0	6	TENM3
0	0.984761	0.977	0.806	0	6	SYBU
0	0.981208	0.885	0.715	0	6	SYN2
0	0.974482	0.945	0.73	0	6	ADAMTS19
0	0.955475	0.999	0.918	0	6	FGF12
0	0.955108	0.997	0.909	0	6	LSAMP
0	0.909371	0.951	0.805	0	6	SPOCK1
0	0.9068	0.995	0.837	0	6	GRIK2
0	0.904549	0.995	0.932	0	6	FRMD4B
0	0.901824	1	0.943	0	6	SATB2
0	0.884194	0.887	0.703	0	6	MAN2A1
0	0.865427	0.947	0.887	0	6	AL135878.1
0	0.844015	0.968	0.86	0	6	SLC24A2
0	0.835527	0.842	0.759	0	6	CCBE1
0	0.801164	0.984	0.872	0	6	DCC
0	0.794026	0.903	0.767	0	6	AL008633.1
0	0.773067	0.991	0.866	0	6	DPP10
0	0.756649	0.935	0.897	0	6	AL133166.1
0	0.754213	0.992	0.912	0	6	PCDH11X
0	0.718888	0.783	0.591	0	6	ARHGAP15
0	0.713675	0.951	0.705	0	6	AC108734.4
0	0.705123	0.91	0.778	0	6	TRPC5
0	0.701853	0.923	0.807	0	6	UNC5C
0	0.688558	0.911	0.787	0	6	NEBL
0	0.68841	0.991	0.847	0	6	XKR4
0	0.687755	0.707	0.545	0	6	ZNF804B
0	0.684849	0.961	0.864	0	6	KCTD16
0	0.684298	0.871	0.784	0	6	CDHR3
0	0.681376	0.807	0.642	0	6	NEUROD6
0	0.679632	1	0.92	0	6	MEF2C
0	0.665819	0.818	0.576	0	6	KLHL14
0	0.647127	0.906	0.684	0	6	CADPS2
0	0.642136	0.797	0.754	0	6	THSD7B
0	0.64046	0.907	0.706	0	6	SAMD3
0	0.638518	0.695	0.545	0	6	AC011474.1
0	0.637631	0.998	0.939	0	6	DSCAM
0	0.629598	0.875	0.621	0	6	TRHDE
0	0.606839	0.745	0.575	0	6	AC079793.1
0	0.599681	0.864	0.787	0	6	BACE2
0	0.586811	0.947	0.818	0	6	HCN1
0	0.585105	0.727	0.585	0	6	AL591501.1
0	0.579982	0.763	0.647	0	6	GABRA4
0	0.570357	0.851	0.708	0	6	TNR
0	0.567231	0.688	0.633	0	6	SV2B
0	0.554928	0.825	0.746	0	6	CNTNAP3
0	0.552518	0.812	0.695	0	6	LINC02306
0	0.552082	0.778	0.671	0	6	ANO3
0	0.52854	0.933	0.789	0	6	FSTL5
0	0.521449	0.732	0.58	0	6	RAPGEF5
0	0.513541	0.923	0.803	0	6	LMO7
0	0.506289	0.839	0.694	0	6	GRM1
0	0.503393	0.659	0.572	0	6	SULF1
0	0.497316	0.717	0.561	0	6	AC068722.1
0	0.469529	0.988	0.803	0	6	NTRK2
0	0.460565	0.923	0.828	0	6	CNTN1
0	0.459902	0.764	0.709	0	6	LPL
0	0.448556	0.824	0.655	0	6	CHRM3
0	0.448282	0.829	0.708	0	6	UACA
0	0.440758	0.708	0.638	0	6	AL590807.1
0	0.435021	0.908	0.715	0	6	RYR3
0	0.428854	0.718	0.432	0	6	SIAH3
0	0.420014	0.987	0.927	0	6	MARCH1
0	0.412196	0.969	0.863	0	6	KHDRBS2
0	0.401395	0.715	0.637	0	6	AC025887.2
0	0.383989	0.966	0.772	0	6	LRRC3B
0	0.378084	0.969	0.896	0	6	RALYL
0	0.358049	0.619	0.59	0	6	FNDC1
0	0.350379	0.868	0.721	0	6	INHBA
0	0.345787	0.72	0.591	0	6	CPVL
0	0.339894	0.823	0.712	0	6	NPTX1
0	0.330868	0.665	0.516	0	6	HS3ST2
0	0.319048	0.85	0.665	0	6	PLXDC2
0	0.299629	0.988	0.915	0	6	PCDH9
0	0.296772	0.617	0.571	0	6	LINC02223
0	0.295026	0.569	0.524	0	6	AC092652.2
0	0.288709	0.698	0.602	0	6	GABRG1
0	0.284052	0.443	0.377	0	6	LINC02197
0	0.281164	0.606	0.43	0	6	NEFL
0	0.277069	0.706	0.712	0	6	ANLN
0	0.258105	0.499	0.632	0	6	IL12RB2
0	0.422106	0.738	0.681	0	6	SERPINI1
1.13149e-295	0.395414	0.976	0.861	2.26297e-292	6	GRM3
1.15695e-294	0.332656	0.749	0.693	2.3139e-291	6	AC019330.1
4.88125e-287	0.520927	0.777	0.722	9.7625e-284	6	AL445433.2
7.09365e-279	0.454177	0.764	0.671	1.41873e-275	6	LINC01414
1.71647e-278	0.320709	0.919	0.752	3.43294e-275	6	MCC
2.50665e-278	0.621056	0.865	0.752	5.0133e-275	6	IQCJ-SCHIP1
2.98429e-277	0.462457	0.847	0.727	5.96858e-274	6	ITPR1
2.6548e-271	0.279762	0.717	0.593	5.3096e-268	6	PPARG
2.03949e-242	0.384597	0.786	0.714	4.07898e-239	6	SCN9A
1.87953e-230	0.379838	0.736	0.632	3.75906e-227	6	TRPC4
1.90164e-226	0.439454	0.783	0.692	3.80327e-223	6	ST6GALNAC5
1.26785e-220	0.333164	0.906	0.774	2.53569e-217	6	BRINP1
4.0237e-218	0.39315	0.848	0.711	8.0474e-215	6	KLHL4
2.7295e-210	0.328124	0.772	0.645	5.459e-207	6	GALNT17
6.648e-205	0.399815	0.991	0.955	1.3296e-201	6	KCNH7
1.28108e-196	0.258925	0.589	0.551	2.56217e-193	6	LINC01776
1.35295e-195	0.290737	0.606	0.589	2.7059e-192	6	LINC01811
1.47152e-192	0.401586	0.772	0.673	2.94304e-189	6	ALCAM
2.95807e-185	0.371785	0.932	0.883	5.91614e-182	6	TMEM163
3.04509e-172	0.296148	0.863	0.741	6.09018e-169	6	TIMP3
4.20416e-163	0.334828	0.799	0.775	8.40832e-160	6	U91319.1
2.57294e-158	0.307319	0.825	0.751	5.14588e-155	6	SLC24A3
2.97032e-155	0.304805	0.823	0.699	5.94065e-152	6	ELL2
3.7179e-153	0.278322	0.86	0.825	7.43581e-150	6	SLC2A13
2.00746e-133	0.276449	0.664	0.617	4.01491e-130	6	AC013652.1
1.80499e-121	0.26002	0.941	0.861	3.60998e-118	6	THSD7A
8.5426e-119	0.295138	0.84	0.737	1.70852e-115	6	AC025159.1
1.534e-84	0.252088	0.745	0.66	3.068e-81	6	ID2
0	1.96329	1	0.934	0	7	CUX2
0	1.82945	0.957	0.821	0	7	HS6ST3
0	1.77316	0.997	0.928	0	7	KIF26B
0	1.67514	1	0.943	0	7	SATB2
0	1.23922	0.999	0.962	0	7	EPHA3
0	1.23251	0.992	0.927	0	7	MCTP1
0	1.22674	0.984	0.849	0	7	DLGAP2
0	1.20289	0.974	0.8	0	7	MYRIP
0	1.20282	0.952	0.895	0	7	PID1
0	1.15191	0.929	0.865	0	7	PRSS12
0	1.14478	0.996	0.939	0	7	DSCAM
0	1.13951	0.889	0.765	0	7	STK32B
0	1.13699	0.937	0.837	0	7	GLRA2
0	1.06422	0.997	0.92	0	7	DOK5
0	1.0538	0.95	0.748	0	7	LHFPL6
0	1.04186	0.989	0.932	0	7	FRMD4B
0	1.03335	0.992	0.916	0	7	EPHA6
0	1.01531	0.892	0.766	0	7	NDST3
0	0.933408	0.934	0.891	0	7	BMPR1B
0	0.910231	0.962	0.883	0	7	SEMA3A
0	0.871073	0.818	0.729	0	7	ITPR1
0	0.833531	0.954	0.868	0	7	TMTC1
0	0.833358	0.973	0.915	0	7	EPHA4
0	0.759339	0.984	0.884	0	7	CDH12
0	0.75852	0.968	0.864	0	7	KHDRBS2
0	0.741804	0.984	0.936	0	7	PCDH7
0	0.730618	0.898	0.843	0	7	CLMP
0	0.729255	0.979	0.894	0	7	EPHA7
0	0.727976	0.862	0.78	0	7	TRPC5
0	0.71352	0.892	0.786	0	7	SPHKAP
0	0.711967	0.975	0.92	0	7	FGF12
0	0.617181	0.918	0.813	0	7	PRR16
0	0.61416	0.955	0.859	0	7	DPY19L1
0	0.586399	0.982	0.913	0	7	LRRTM4
0	0.580252	0.918	0.76	0	7	AP001977.1
0	0.568177	0.995	0.919	0	7	ARPP21
0	0.565716	0.994	0.92	0	7	MEF2C
0	0.559486	0.895	0.884	0	7	SEMA3C
0	0.549035	0.961	0.887	0	7	FLRT2
0	0.498184	0.896	0.787	0	7	FSTL4
0	0.496834	0.923	0.745	0	7	TRPC6
0	0.46106	0.86	0.802	0	7	AC020718.1
0	0.400434	0.635	0.762	0	7	PRKG2
0	0.279517	0.858	0.624	0	7	STC1
0	0.375388	0.832	0.608	0	7	TSHZ2
0	0.785643	0.887	0.825	0	7	PLCL1
0	0.266495	0.914	0.702	0	7	TBL1X
0	0.652101	0.855	0.819	1.83844e-306	7	CDH4
2.49396e-287	0.554551	0.919	0.793	4.98793e-284	7	EDIL3
2.84227e-277	0.319649	0.674	0.57	5.68453e-274	7	CPNE8
1.27184e-241	0.270356	0.888	0.75	2.54367e-238	7	SFMBT2
7.7919e-231	0.378358	0.73	0.684	1.55838e-227	7	BHLHE22
4.42064e-212	0.356983	0.762	0.642	8.84127e-209	7	AL596087.2
2.92193e-208	0.541049	0.872	0.78	5.84386e-205	7	CNTN5
5.41074e-208	0.567945	0.847	0.743	1.08215e-204	7	DTNA
5.45224e-202	0.482818	0.81	0.7	1.09045e-198	7	ELL2
1.19852e-201	0.498977	0.985	0.962	2.39704e-198	7	ZNF804A
7.12318e-187	0.417939	0.914	0.845	1.42464e-183	7	BCL2
2.3141e-182	0.274668	0.803	0.696	4.6282e-179	7	AL024495.1
2.99954e-180	0.414583	0.934	0.877	5.99907e-177	7	SHISA9
1.70792e-176	0.366982	0.799	0.765	3.41584e-173	7	KLHL29
4.7714e-163	0.288447	0.677	0.675	9.5428e-160	7	SNTG2
2.50083e-153	0.384224	0.816	0.774	5.00166e-150	7	U91319.1
6.06716e-127	0.343405	0.876	0.826	1.21343e-123	7	GABRB2
7.76058e-104	0.298211	0.874	0.81	1.55212e-100	7	UNC5C
5.54754e-74	0.261384	0.757	0.731	1.10951e-70	7	GPR158
1.37798e-70	0.291409	0.747	0.719	2.75595e-67	7	EDA
5.11496e-45	0.268604	0.822	0.823	1.02299e-41	7	AL049828.1
0	2.47383	0.985	0.793	0	8	NRP1
0	2.38452	0.986	0.857	0	8	DPY19L1
0	2.34937	0.987	0.879	0	8	SEMA3C
0	2.20192	0.98	0.813	0	8	CDH4
0	2.14117	0.946	0.822	0	8	HS6ST3
0	2.12719	0.962	0.864	0	8	PRSS12
0	1.97325	0.997	0.934	0	8	CUX2
0	1.74385	0.997	0.939	0	8	DSCAM
0	1.49327	0.973	0.884	0	8	KCND2
0	1.44061	0.911	0.764	0	8	PALMD
0	1.39941	0.951	0.895	0	8	PID1
0	1.33612	0.959	0.879	0	8	FGFR2
0	1.32223	0.998	0.916	0	8	AL589740.1
0	1.30179	0.91	0.765	0	8	NDST3
0	1.24244	0.998	0.962	0	8	EPHA3
0	1.22931	0.893	0.843	0	8	CLMP
0	1.21328	0.9	0.724	0	8	GPR158
0	1.18645	0.967	0.93	0	8	KIF26B
0	1.16189	0.978	0.933	0	8	FRMD4B
0	1.1219	0.95	0.889	0	8	DPYD
0	1.07256	0.95	0.865	0	8	VCAN
0	1.04144	0.776	0.669	0	8	SNTG2
0	1.00562	0.913	0.885	0	8	SEMA3A
0	0.974472	0.982	0.951	0	8	UNC5D
0	0.964564	0.993	0.948	0	8	MEIS2
0	0.937999	0.998	0.943	0	8	SATB2
0	0.644931	0.947	0.916	0	8	EPHA4
0	0.642044	0.891	0.75	0	8	SFMBT2
0	0.610518	0.674	0.709	0	8	TRMT9B
0	0.584862	0.749	0.768	0	8	KLHL29
0	0.533052	0.881	0.791	0	8	HAS2
0	0.455274	0.763	0.717	0	8	NPSR1-AS1
0	0.428655	0.764	0.807	0	8	AC020718.1
0	0.371268	0.87	0.644	0	8	RBPMS
0	0.311696	0.656	0.713	0	8	AC132153.1
0	0.277497	0.767	0.711	0	8	AP005230.1
0	0.461553	0.553	0.57	0	8	AC068722.1
0	0.608253	0.911	0.868	0	8	CNR1
1.82648e-305	0.571207	0.845	0.745	3.65296e-302	8	SPANXA2-OT1
4.98729e-304	0.451202	0.819	0.765	9.97458e-301	8	AP001977.1
6.60512e-299	0.467826	0.815	0.775	1.32102e-295	8	SLC17A6
1.55669e-287	0.408984	0.838	0.791	3.11337e-284	8	FSTL4
1.22775e-243	0.422002	0.915	0.911	2.4555e-240	8	ZFHX4
8.53022e-242	0.540708	0.817	0.741	1.70604e-238	8	MYO10
3.14958e-236	0.73292	0.958	0.911	6.29916e-233	8	SNTG1
8.42596e-232	0.716444	0.971	0.962	1.68519e-228	8	ZNF804A
1.317e-224	0.280766	0.85	0.747	2.63399e-221	8	FRMD6
1.13989e-191	0.304141	0.994	0.984	2.27979e-188	8	MIR99AHG
3.25274e-172	0.525153	0.799	0.783	6.50547e-169	8	SVIL
2.24966e-171	0.510008	0.779	0.673	4.49933e-168	8	CDH13
2.72739e-167	0.370633	0.906	0.906	5.45478e-164	8	SYNE2
9.6704e-166	0.459573	0.951	0.929	1.93408e-162	8	MCTP1
1.10854e-160	0.300209	0.76	0.824	2.21708e-157	8	EZR
1.45608e-151	0.336379	0.639	0.651	2.91216e-148	8	NEUROD6
8.4726e-146	0.28038	0.817	0.696	1.69452e-142	8	AL024495.1
4.70986e-145	0.501473	0.794	0.845	9.41973e-142	8	GLRA2
4.39992e-139	0.398963	0.875	0.854	8.79985e-136	8	PAG1
2.27384e-135	0.27776	0.939	0.915	4.54768e-132	8	ROBO1
2.90891e-118	0.459117	0.806	0.799	5.81781e-115	8	EDIL3
1.65308e-113	0.430526	0.914	0.889	3.30615e-110	8	FLRT2
4.77448e-109	0.575818	0.836	0.823	9.54897e-106	8	AL049828.1
6.67623e-87	0.307499	0.86	0.872	1.33525e-83	8	SLC1A2
1.00729e-81	0.298223	0.76	0.643	2.01458e-78	8	LINC00276
5.0563e-79	0.411207	0.788	0.83	1.01126e-75	8	PLCL1
7.70198e-79	0.290005	0.904	0.881	1.5404e-75	8	MIR137HG
2.87662e-71	0.280007	0.869	0.788	5.75323e-68	8	SPHKAP
4.33081e-67	0.371004	0.861	0.807	8.66163e-64	8	MYRIP
2.09852e-28	0.268105	0.776	0.73	4.19704e-25	8	AC114689.3
0	4.10457	0.997	0.648	0	9	NXPH1
0	3.41839	0.988	0.617	0	9	PTPRT
0	3.20455	1	0.637	0	9	NRXN3
0	3.16618	1	0.716	0	9	ERBB4
0	2.94252	0.998	0.878	0	9	CNTNAP2
0	2.70214	0.949	0.733	0	9	NXPH2
0	2.66034	0.998	0.865	0	9	SOX2-OT
0	2.58159	0.979	0.66	0	9	LHFPL3
0	2.37207	0.942	0.676	0	9	RBMS3
0	2.33847	0.982	0.901	0	9	PAM
0	2.3311	0.998	0.878	0	9	ATRNL1
0	2.31982	0.985	0.81	0	9	PRKD1
0	2.27918	0.94	0.594	0	9	FAM135B
0	2.13306	0.961	0.756	0	9	ZNF536
0	1.9578	0.884	0.589	0	9	GAD1
0	1.95453	0.881	0.617	0	9	KCNC2
0	1.93452	0.99	0.618	0	9	DLX6-AS1
0	1.89412	0.932	0.594	0	9	BRINP2
0	1.84868	0.945	0.65	0	9	CEMIP2
0	1.79592	0.905	0.734	0	9	GRIA4
0	1.7921	0.838	0.526	0	9	MAF
0	1.78942	0.977	0.786	0	9	SOX6
0	1.7212	0.989	0.912	0	9	ROBO1
0	1.71259	0.843	0.507	0	9	AC008056.1
0	1.67454	0.954	0.754	0	9	MOB3B
0	1.64716	0.978	0.863	0	9	DSCAML1
0	1.55628	0.97	0.816	0	9	MAGI1
0	1.54797	0.966	0.781	0	9	ELMO1
0	1.53501	0.903	0.632	0	9	ARX
0	1.51759	0.899	0.587	0	9	GAD2
0	1.51279	0.916	0.74	0	9	BCL11B
0	1.51204	0.733	0.609	0	9	CNTNAP4
0	1.50562	0.815	0.601	0	9	TENM3-AS1
0	1.45504	0.953	0.66	0	9	RIPOR2
0	1.44675	0.978	0.848	0	9	XKR4
0	1.44623	0.875	0.64	0	9	GALNT17
0	1.41489	0.97	0.738	0	9	THRB
0	1.40746	0.872	0.597	0	9	NTN4
0	1.40662	0.96	0.723	0	9	SATB1-AS1
0	1.3945	0.866	0.613	0	9	PLS3
0	1.39354	0.995	0.888	0	9	QKI
0	1.39252	0.9	0.782	0	9	AC068308.1
0	1.37268	0.818	0.567	0	9	PTCHD4
0	1.34238	0.944	0.833	0	9	RIMS2
0	1.30137	0.894	0.796	0	9	AC125613.1
0	1.28024	0.983	0.79	0	9	NPAS3
0	1.27358	0.859	0.627	0	9	SLC4A4
0	1.20025	0.911	0.79	0	9	SOX1-OT
0	1.16109	0.739	0.656	0	9	TENM1
0	1.15054	0.843	0.708	0	9	TENM3
0	1.14416	0.964	0.608	0	9	ST8SIA5
0	1.13952	0.788	0.67	0	9	SPOCK3
0	1.13108	0.829	0.557	0	9	PWRN4
0	1.09457	0.953	0.706	0	9	WLS
0	1.09219	0.842	0.758	0	9	SDK1
0	1.07833	0.946	0.819	0	9	PTPRM
0	1.07263	0.811	0.703	0	9	RASGRF2
0	1.03198	0.974	0.913	0	9	NELL1
0	1.02267	0.711	0.586	0	9	LINC00290
0	0.99828	0.852	0.782	0	9	TMEFF2
0	0.957907	0.842	0.745	0	9	GRIK3
0	0.952538	0.864	0.658	0	9	AC117461.1
0	0.936058	0.875	0.777	0	9	PARD3
0	0.924132	0.866	0.527	0	9	RELN
0	0.884824	0.99	0.951	0	9	UNC5D
0	0.881652	0.858	0.626	0	9	LHFPL3-AS1
0	0.848379	0.916	0.767	0	9	ABTB2
0	0.839572	0.852	0.599	0	9	ALK
0	0.837449	0.858	0.722	0	9	ADCY2
0	0.835349	0.893	0.586	0	9	AC116362.1
0	0.833813	0.926	0.789	0	9	AC017053.1
0	0.830486	0.918	0.659	0	9	CHRM2
0	0.820301	0.894	0.783	0	9	CRB1
0	0.811659	0.793	0.784	0	9	KIAA1217
0	0.810575	0.734	0.572	0	9	AC233296.1
0	0.794587	0.788	0.632	0	9	NETO1
0	0.79435	0.679	0.599	0	9	MYO1B
0	0.771935	0.857	0.609	0	9	MTUS1
0	0.761119	0.472	0.386	0	9	SST
0	0.743025	0.806	0.857	0	9	PDZRN4
0	0.693424	0.93	0.687	0	9	TRPM3
0	0.677871	0.921	0.655	0	9	SYNDIG1
0	0.672356	0.825	0.543	0	9	AC106729.1
0	0.670442	0.73	0.597	0	9	IGF1
0	0.667648	0.872	0.6	0	9	INSYN2B
0	0.665199	0.879	0.63	0	9	AC076968.2
0	0.659408	0.847	0.697	0	9	GNG12-AS1
0	0.644476	0.939	0.665	0	9	GAS2L3
0	0.644082	0.775	0.599	0	9	AC108169.1
0	0.638691	0.771	0.561	0	9	MCUB
0	0.631355	0.709	0.569	0	9	MAFB
0	0.617638	0.743	0.575	0	9	ASPM
0	0.614278	0.762	0.828	0	9	HCN1
0	0.562997	0.901	0.622	0	9	ZBTB16
0	0.558448	0.917	0.671	0	9	DOCK2
0	0.556332	0.787	0.542	0	9	CACNG3
0	0.518295	0.884	0.647	0	9	ETS1
0	0.517208	0.712	0.549	0	9	RBMS3-AS3
0	0.499791	0.709	0.549	0	9	SVEP1
0	0.497165	0.765	0.57	0	9	PLCXD3
0	0.496566	0.729	0.579	0	9	DCN
0	0.496354	0.702	0.837	0	9	LINC01619
0	0.493269	0.584	0.562	0	9	SYTL5
0	0.48951	0.917	0.481	0	9	SLCO6A1
0	0.4585	0.815	0.536	0	9	AC046195.1
0	0.444726	0.49	0.603	0	9	MPP7
0	0.432686	0.757	0.342	0	9	AL121578.3
0	0.421545	0.894	0.68	0	9	PDZRN3
0	0.416198	0.414	0.45	0	9	SIAH3
0	0.388276	0.915	0.645	0	9	TSHZ1
0	0.376624	0.932	0.574	0	9	RBMS1
0	0.371622	0.78	0.617	0	9	COL4A1
0	0.362564	0.847	0.566	0	9	AC105411.1
0	0.349614	0.815	0.463	0	9	TMEM255A
0	0.347758	0.924	0.561	0	9	RHEX
0	0.340517	0.686	0.553	0	9	PNOC
0	0.333604	0.867	0.667	0	9	LINC02112
0	0.332722	0.8	0.512	0	9	BCHE
0	0.325128	0.46	0.498	0	9	ADAMTS5
0	0.321014	0.809	0.618	0	9	LINC02240
0	0.310069	0.813	0.567	0	9	TEX15
0	0.298419	0.897	0.634	0	9	SV2C
0	0.293639	0.662	0.361	0	9	TAC1
0	0.270281	0.688	0.523	0	9	KCNS3
0	0.267111	0.655	0.512	0	9	AL136114.1
0	0.846446	0.89	0.761	0	9	PRKG1
0	0.780366	0.845	0.632	0	9	PDGFC
0	0.354595	0.804	0.659	0	9	TMEM132C
1.67042e-288	1.09639	0.863	0.691	3.34085e-285	9	CACNA2D3
3.57469e-274	0.636215	0.651	0.722	7.14937e-271	9	KCTD8
4.54406e-272	0.606577	0.789	0.694	9.08812e-269	9	KCNIP1
3.80235e-269	0.69718	0.686	0.744	7.6047e-266	9	GRIK1
1.87701e-263	0.407899	0.518	0.49	3.75402e-260	9	RCAN2
2.46455e-236	0.264208	0.645	0.436	4.92909e-233	9	NDST4
3.97985e-234	0.544992	0.877	0.843	7.9597e-231	9	GRIK2
1.11016e-230	0.658193	0.881	0.769	2.22033e-227	9	CNTNAP5
4.23026e-230	0.361701	0.687	0.519	8.46053e-227	9	DKK2
1.9954e-229	0.775745	0.683	0.564	3.99079e-226	9	PWRN1
1.24125e-228	0.36639	0.7	0.586	2.4825e-225	9	PTPRB
6.31391e-219	0.418006	0.876	0.76	1.26278e-215	9	ZNF521
3.51794e-212	0.419167	0.827	0.648	7.03588e-209	9	AC009264.1
4.20989e-204	0.509337	0.66	0.574	8.41977e-201	9	STXBP6
7.62512e-195	0.533657	0.76	0.654	1.52502e-191	9	LINC01322
4.95503e-192	0.440278	0.719	0.803	9.91007e-189	9	SLIT2
1.15918e-183	0.393082	0.854	0.77	2.31836e-180	9	COL4A2
7.88268e-182	0.331733	0.629	0.623	1.57654e-178	9	VWC2
9.75127e-180	0.434658	0.837	0.728	1.95025e-176	9	BMPER
1.77493e-176	0.435625	0.689	0.674	3.54986e-173	9	SNTG2
4.77209e-172	0.429816	0.705	0.649	9.54419e-169	9	PAWR
1.80263e-169	0.311505	0.976	0.92	3.60526e-166	9	TENM2
1.04378e-168	0.735102	0.857	0.761	2.08757e-165	9	AC092691.1
5.51283e-168	0.378055	0.974	0.936	1.10257e-164	9	CUX2
1.78912e-167	0.511395	0.887	0.903	3.57824e-164	9	TAFA2
7.72787e-162	0.444992	0.866	0.731	1.54557e-158	9	FIGN
2.37009e-153	0.277281	0.702	0.653	4.74019e-150	9	LINC01170
1.33718e-147	0.342598	0.677	0.592	2.67435e-144	9	VSNL1
4.23856e-145	0.280508	0.87	0.713	8.47712e-142	9	EDA
4.03326e-144	0.540328	0.746	0.708	8.06652e-141	9	SHISA6
2.78684e-142	0.38203	0.684	0.565	5.57367e-139	9	THSD4
9.13034e-138	0.333313	0.966	0.917	1.82607e-134	9	EPHA6
2.73181e-137	0.348051	0.74	0.641	5.46362e-134	9	KAT2B
1.57564e-129	0.252664	0.698	0.516	3.15129e-126	9	INPP4B
3.00322e-125	0.467913	0.98	0.911	6.00644e-122	9	LSAMP
3.74929e-119	0.322578	0.747	0.694	7.49858e-116	9	GRM8
2.16959e-114	0.492779	0.913	0.892	4.33919e-111	9	GRM7
1.5243e-101	0.284669	0.768	0.639	3.0486e-98	9	RUNX2
5.74298e-96	0.503858	0.934	0.912	1.1486e-92	9	SNTG1
1.78176e-88	0.316601	0.925	0.817	3.56352e-85	9	LRFN5
3.51397e-87	0.262267	0.774	0.636	7.02794e-84	9	AC098588.3
1.01849e-85	0.320011	0.842	0.729	2.03698e-82	9	MAN1A1
1.38231e-81	0.400916	0.668	0.588	2.76463e-78	9	PACRG
4.726e-80	0.337068	0.707	0.739	9.45201e-77	9	KCNMB2
1.59145e-71	0.365645	0.914	0.91	3.18291e-68	9	NCAM2
5.03012e-67	0.264415	0.667	0.571	1.00602e-63	9	CPNE8
7.5645e-66	0.314955	0.618	0.643	1.5129e-62	9	MEG8
1.64694e-62	0.333071	0.698	0.717	3.29387e-59	9	KCNMB2-AS1
3.38184e-61	0.259704	0.747	0.742	6.76368e-58	9	MAP3K20
6.82269e-56	0.284618	0.535	0.555	1.36454e-52	9	ZNF804B
2.06764e-53	0.413604	0.921	0.885	4.13528e-50	9	NEGR1
2.73923e-52	0.255953	0.851	0.762	5.47846e-49	9	KLHL29
4.17556e-52	0.3963	0.876	0.796	8.35112e-49	9	EDIL3
1.03524e-42	0.263326	0.84	0.766	2.07048e-39	9	LINC01572
2.14879e-38	0.297071	0.79	0.709	4.29758e-35	9	AC090578.1
6.26251e-20	0.321063	0.809	0.772	1.2525e-16	9	AL008633.1
1.15512e-18	0.485176	0.93	0.898	2.31024e-15	9	DPP6
1.45939e-16	0.313073	0.789	0.832	2.91879e-13	9	PDE1A
8.16588e-16	0.324046	0.76	0.703	1.63318e-12	9	NPY
6.6024e-09	0.268722	0.785	0.79	1.32048e-05	9	LRP1B
0	3.06674	0.999	0.795	0	10	SORCS1
0	3.05713	0.985	0.707	0	10	RGS6
0	2.95358	0.999	0.839	0	10	FOXP2
0	2.71379	0.994	0.867	0	10	DPP10
0	2.67961	0.999	0.685	0	10	TRPM3
0	2.6493	0.98	0.621	0	10	SEMA3E
0	2.55479	0.997	0.698	0	10	HS3ST4
0	2.5086	0.998	0.764	0	10	CNTNAP5
0	2.44047	0.993	0.799	0	10	PEX5L
0	2.41961	0.997	0.848	0	10	TLE4
0	2.38977	0.999	0.793	0	10	MDGA2
0	2.33768	0.994	0.713	0	10	RYR3
0	2.28057	0.999	0.895	0	10	RALYL
0	2.26954	0.992	0.832	0	10	KLHL32
0	2.07271	0.984	0.823	0	10	KLHL1
0	2.01481	0.998	0.872	0	10	DCC
0	2.00791	0.991	0.693	0	10	OCA2
0	1.96702	0.994	0.806	0	10	KCNMA1
0	1.95371	0.966	0.614	0	10	CPNE4
0	1.90616	0.988	0.79	0	10	EPB41L4A
0	1.899	0.983	0.754	0	10	GAS7
0	1.87864	0.979	0.723	0	10	PDZD2
0	1.87472	0.976	0.739	0	10	GRIK3
0	1.86968	0.999	0.916	0	10	PCDH9
0	1.8497	0.937	0.778	0	10	CNTN5
0	1.83965	0.98	0.822	0	10	PDE1A
0	1.83948	0.999	0.893	0	10	OPCML
0	1.8193	0.995	0.861	0	10	GRM3
0	1.81424	0.987	0.702	0	10	TENM3
0	1.77465	0.968	0.69	0	10	STARD13
0	1.76754	0.995	0.835	0	10	ZNF385B
0	1.7462	0.992	0.86	0	10	FRMPD4
0	1.70755	0.989	0.861	0	10	RGS7
0	1.70611	0.987	0.696	0	10	AC004158.1
0	1.70393	0.992	0.759	0	10	LINC01572
0	1.70198	0.981	0.801	0	10	KHDRBS3
0	1.69499	0.986	0.825	0	10	IL1RAPL1
0	1.68703	0.933	0.823	0	10	ZFPM2
0	1.66138	0.998	0.916	0	10	EPHA6
0	1.61781	0.997	0.804	0	10	NTRK2
0	1.58638	0.98	0.662	0	10	GABRG3
0	1.57179	0.978	0.67	0	10	NECAB1
0	1.56441	0.978	0.827	0	10	CNTN1
0	1.55906	0.91	0.594	0	10	SLC35F3
0	1.55248	0.983	0.762	0	10	EFNA5
0	1.51178	0.998	0.88	0	10	RYR2
0	1.49917	0.95	0.676	0	10	LINC01435
0	1.48432	1	0.985	0	10	ROBO2
0	1.46843	0.973	0.724	0	10	SATB1-AS1
0	1.46608	0.971	0.733	0	10	ZFHX3
0	1.44309	0.987	0.823	0	10	FGF14
0	1.44221	0.958	0.688	0	10	CACNA2D3
0	1.42086	0.927	0.685	0	10	C8orf34
0	1.38881	0.986	0.829	0	10	TOX
0	1.3672	0.884	0.557	0	10	CRYM
0	1.34976	0.92	0.782	0	10	CDHR3
0	1.32617	0.991	0.835	0	10	GRM5
0	1.27957	0.966	0.77	0	10	MEG3
0	1.26994	0.978	0.86	0	10	SLC24A2
0	1.25993	0.972	0.713	0	10	NPAS2
0	1.25728	0.773	0.581	0	10	CLSTN2
0	1.23383	0.996	0.883	0	10	KAZN
0	1.20157	0.989	0.763	0	10	PRICKLE2
0	1.17535	0.939	0.672	0	10	FRAS1
0	1.1701	0.929	0.712	0	10	SESN3
0	1.16293	0.995	0.818	0	10	KCNQ5
0	1.13829	0.98	0.88	0	10	LDB2
0	1.12292	0.914	0.713	0	10	PCSK5
0	1.12201	0.989	0.896	0	10	NCKAP5
0	1.11763	0.951	0.775	0	10	UNC13C
0	1.10315	0.965	0.749	0	10	LHFPL6
0	1.10133	0.976	0.887	0	10	FLRT2
0	1.08414	0.938	0.601	0	10	FAM153CP
0	1.08081	0.778	0.766	0	10	ZFPM2-AS1
0	1.07489	0.963	0.895	0	10	EPHA7
0	1.06697	0.962	0.768	0	10	CALN1
0	1.05234	0.865	0.743	0	10	BCL11B
0	1.04543	0.958	0.692	0	10	SCN1A
0	1.0207	0.998	0.879	0	10	ATRNL1
0	1.01365	0.985	0.863	0	10	DSCAML1
0	1.01068	0.994	0.909	0	10	NFIA
0	1.01023	0.808	0.724	0	10	LINC02770
0	1.00905	0.962	0.821	0	10	MAML3
0	0.9811	0.878	0.603	0	10	CDH18
0	0.978274	1	0.92	0	10	ARPP21
0	0.977167	0.934	0.614	0	10	GNAL
0	0.974203	0.797	0.521	0	10	GREM2
0	0.966841	0.997	0.939	0	10	DSCAM
0	0.962665	0.872	0.639	0	10	DLC1
0	0.961539	0.922	0.715	0	10	SYN2
0	0.959829	0.849	0.657	0	10	PAPPA2
0	0.949068	0.943	0.615	0	10	GABRG3-AS1
0	0.926465	0.931	0.711	0	10	SCN1A-AS1
0	0.900472	0.991	0.928	0	10	MCTP1
0	0.898805	0.981	0.882	0	10	NEGR1
0	0.898423	0.922	0.708	0	10	SCN9A
0	0.889704	0.953	0.806	0	10	SPOCK1
0	0.888251	0.97	0.833	0	10	RIMS2
0	0.869377	0.906	0.681	0	10	ETV1
0	0.868083	0.922	0.768	0	10	ANKRD33B
0	0.862955	0.959	0.818	0	10	HCN1
0	0.861877	0.874	0.58	0	10	AL591501.1
0	0.856627	0.937	0.708	0	10	NREP-AS1
0	0.853313	0.898	0.846	0	10	BCL2
0	0.849378	0.85	0.584	0	10	VSNL1
0	0.831057	0.926	0.813	0	10	PRR16
0	0.823451	0.889	0.805	0	10	LMO7
0	0.821715	0.963	0.699	0	10	DOCK10
0	0.81879	0.97	0.864	0	10	KHDRBS2
0	0.810838	0.868	0.788	0	10	SPHKAP
0	0.805172	0.938	0.753	0	10	ARHGAP26
0	0.80358	0.972	0.878	0	10	MIR137HG
0	0.80101	0.862	0.709	0	10	TNR
0	0.79895	0.828	0.631	0	10	AGBL4
0	0.79751	0.743	0.582	0	10	KLHL14
0	0.793706	0.964	0.773	0	10	BRINP1
0	0.763012	0.795	0.771	0	10	POT1-AS1
0	0.761559	0.793	0.635	0	10	PDGFC
0	0.745266	0.873	0.726	0	10	AC114689.3
0	0.74523	0.808	0.668	0	10	COL12A1
0	0.742279	0.728	0.646	0	10	ASIC2
0	0.732778	0.85	0.723	0	10	OSBPL10
0	0.727745	0.996	0.91	0	10	LSAMP
0	0.725709	0.755	0.55	0	10	PRICKLE1
0	0.698106	0.837	0.696	0	10	GRM1
0	0.686567	0.743	0.562	0	10	PWRN1
0	0.679519	0.777	0.678	0	10	MARCH3
0	0.670108	0.923	0.769	0	10	AL122014.1
0	0.669496	0.913	0.697	0	10	LINC01088
0	0.661959	0.93	0.824	0	10	GABRB2
0	0.650487	0.954	0.754	0	10	ARHGAP20
0	0.6374	0.912	0.6	0	10	MAP7
0	0.622198	0.788	0.592	0	10	ARHGAP15
0	0.615769	0.924	0.717	0	10	AP001636.3
0	0.613536	0.766	0.664	0	10	SYNDIG1
0	0.612035	0.825	0.765	0	10	CARMIL1
0	0.611464	0.919	0.735	0	10	PRKCB
0	0.592756	0.869	0.657	0	10	DPP10-AS3
0	0.58724	0.891	0.773	0	10	ADAMTS6
0	0.577066	0.85	0.692	0	10	KCNIP1
0	0.559637	0.749	0.516	0	10	AC092652.2
0	0.556961	0.876	0.662	0	10	CHRM2
0	0.556477	0.936	0.738	0	10	NID2
0	0.551902	0.837	0.665	0	10	PLEKHH2
0	0.537127	0.932	0.695	0	10	AC068759.1
0	0.533844	0.923	0.719	0	10	RIT2
0	0.508299	0.79	0.755	0	10	PCAT1
0	0.506025	0.999	0.921	0	10	MEF2C
0	0.499831	0.998	0.92	0	10	TENM2
0	0.4984	0.929	0.789	0	10	AC091096.1
0	0.497198	0.855	0.689	0	10	CADPS2
0	0.495143	0.786	0.543	0	10	CACNG3
0	0.49193	0.61	0.601	0	10	MEGF11
0	0.478034	0.992	0.883	0	10	CSMD1
[truncated: 2,625 more rows]
