# Supplementary material for: Single rosette-based generation of uniform cortical assembloids recapitulating cellular interactions between neurons and glial cells
Source: Nat Commun. 2025 Nov 25;16:11362. doi: 10.1038/s41467-025-66440-1 (PMC12728168; doi:10.1038/s41467-025-66440-1)
Supplement: Supplementary file 11 — Source Data [file 41467_2025_66440_MOESM11_ESM.xlsx]

## Sheet: Fig. 1c
SOX2+ NPCs											VZ thickness											Rosette size											Rosette number
hESC (H9) Batch1		hESC (H9) Batch2		hiPSC #1 (IMR90)		hiPSC #2 (GM25256)		hiPSC #3 (GM23338)			hESC (H9) Batch1		hESC (H9) Batch2		hiPSC #1 (IMR90)		hiPSC #2 (GM25256)		hiPSC #3 (GM23338)			hESC (H9) Batch1		hESC (H9) Batch2		hiPSC #1 (IMR90)		hiPSC #2 (GM25256)		hiPSC #3 (GM23338)			hESC (H9) Batch1		hESC (H9) Batch2		hiPSC #1 (IMR90)		hiPSC #2 (GM25256)		hiPSC #3 (GM23338)
Control	CHIR,SAG	Control	CHIR,SAG	Control	CHIR,SAG	Control	CHIR,SAG	Control	CHIR,SAG		Control	CHIR,SAG	Control	CHIR,SAG	Control	CHIR,SAG	Control	CHIR,SAG	Control	CHIR,SAG		Control	CHIR,SAG	Control	CHIR,SAG	Control	CHIR,SAG	Control	CHIR,SAG	Control	CHIR,SAG		Control	CHIR,SAG	Control	CHIR,SAG	Control	CHIR,SAG	Control	CHIR,SAG	Control	CHIR,SAG
580	2203	810	2800	765	2895	588	3070	397	2134		29	96	37	101	36	116	59	109	60	111		252	959.1	200	1076	170	1171	460	1087	280	1123		11	5	12	5	12	8	13	8	12	4
680	2756	590	2600	564	2156	586	2108	497	2566		40	120	61	96	45	105	82	110	60	101		332	766.7	354	958.2	375	1055	303	1172	222	1030		10	6	13	5	16	7	13	7	12	5
500	2478	730	2660	801	3061	854	2961	723	2497		42	88	57	104	47	108	53	115	53	109		252	721.1	250	924.8	242	1047	486	1192	528	1033		13	8	15	6	13	7	14	7	13	5
660	2861	670	2890	501	2570	592	2323	792	2698		50	112	95	98	40	103	74	118	65	92		217	850.2	301	903	500	1107	427	1015	541	980
600	2945	420	2830	651	2839	839	3146	472	2258		37	98	47	88	62	87	90	123	52	108		228	840.4	190	1100	354	1127	507	1051	544	1150		12	6	13	7	14	7	14	8	13	4
820	2576	550	2850	766	2876	865	2855	617	3240		30	79	75	88	41	105	68	107	64	104		160	909	341	1008	248	1127	311	1003	436	921		13	6	11	7	15	7	15	9	14	5
580	3031	870	2500	770	2223	846	2742	425	2935		46	126	45	83	54	105	42	119	53	88		156	860	406	1054	406	1069	420	1037	219	1239		10	7	11	9	16	8	18	8	15	6
430	2885	440	2920	740	2654	800	2709	406	3013		29	101	87	103	38	91	64	98	77	118		208	1010	189	819	399	1130	413	1126	389	1154
960	2440	260	2500	772	2943	696	2987	616	2455		34	97	76	120	55	118	70	104	70	111		253	976	250	1001	398	1182	455	1088	499	1172		11	6	10	7	13	10	14	7	14	8
840	2338	860	2670	594	2995	860	2985	731	2215		30	123	77	85	70	111	40	124	62	113		228	880	204	963	346	1049	380	1188	243	1087		13	5	9	8	13	9	16	9	15	10
800	2965	800		449	2919	774	3079	600			28	103	54	122	53	111	48	90	55	111		271	900	371		470	1172	294	1191	496			13	7	12	9	14	9	15	8	16	8
990	3253	620	3240	685	3053	515	2519	599	2670		54	115	81	107	39	96	58	118	65	94		260	913	355	1089.5	479	1124	352	1148	325	992
960	3355	410	3030	502	2104	613	2168	646	2611		55	95	82	87	38	89	52	122	68	104		374	834	304	923.2	286	1048	528	1103	384	1068		12	9	12	6	13	6	12	7	14	8
550	3153	300	2750	705	2143	459	2006	687	3284		22	102	65	108	68	101	89	92	67	119		260	910	298	967	550	1098	351	1189	198	1182		14	8	10	5	15	6	12	9	14	9
680		640	3100	574	2588	765	2763	589	3207		46	93	67	84	58	97	87	123	52	90		400		301	879.9	286	1022	263	1199	430	1029		15	10	14	8	12	5	14	9	15	9
430	2280	410	2870	776		831	2287	383	2381		48	119	98	121	53	97	42	98	72	113		450	871.6	199	877.5	246		420	1106	243	1119
530	2220	860	2190	554	3020	411	2847	665	2697		28	78	48	89	56	101	52	119	62	96		390	1028.4	264	871	276	978	525	959	254	1181		13	5	13	8	15	6	12	6	13	7
460	2160	790	2370	446	2858	572		503	2877		23	102	81	87	52	118	55	120	60	110		280	1173.9	304	939.6	436	1190	492		282	1094		9	7	11	7	17	7	14	8	15	9
920	3100	600	2160	758	2139	784	3096	643	2724		28	112	62	111	41	105	71	124	56	115		265	1089.3	327	931	412	1033	515	1095	224	1029		14	9	13	7	14	7	15	7	15	8
690	2900	740	2590	693	2223	513	3006	638	3175		38	113	39	82	61	96	64	110	79	108		315	867.7	319	1017	288	1096	260	1025	473	1148
870	2250	660	2210	755	2511	822	3281	414	2509		27	127	60		70	105	77	96	80			220	946	288	997	299	1156	322	1171	334	965		10		10	6		5			13
560	2980	800	3250	594	2147	798	2816	626			37	118	58	93	54	101	54	120	70	101		512	896	246	806	362	964	414	1112	255			12		14	6		6			14
	2340	320	2470	557	2101	872	2845	498	2836		26	85	47	85	57	95	73	104	58	112			990	223	840	185	1153	264	1152	457	944		14		15	7		7			16
584	2230	480	2490	507	2086	845	3235	617	2348		23	88	68	96	57	104	66	119	72	100		496	900	380	859	238	1189	222	1060	196	1215
321	2760	590			2594	692	2406	843	2566		41	115	86	102	51	99	68	88	67	105		261	904	436			1151	373	1108	317	1072				7						11
462	3150		2960	725	2764	523	2625	841	2684		30	79	79	118	39	109	49	113	64	94		250	1100		1117	183	993	496	1047	396	1250				9						12
583	3180	420	2930	674	2128	598	2758	784	2676		43	102	46	103	62	92	41	116	51	113		158	1005	240	1074	425	965	330	1087	284	1118				13						12
541	2830	380	2030	439	2527	764	2884		2013		28	130	41	119	37	106	49	97	56	117		193	986	280	1068	423	1186	527	954		1147
428		790	2510	418	2173	755	3288	672	2858		28		77	100	60		64	114	77	116		139		300	809	251	1023	405	1209	492	1200
385	3370	830	2170	419	2164		2927	609	2354		54	92	96	111	66	126	77	121	73	120		336	857.1	270	910	365	1169		1108	479	1213
306	1980	770	2290	758	3009	612	3276	423	2771		42	98	39	91	43	113	84	121	55	120		262	864.3	310	885	436	1071	361	1206	538	964
339	3370	770	2490	816	2119	846	2240	570	2640		33	106	94	113	62	127	65	111	55	100		201	1000.5	254	759	468	1051	244	1032	388	1250
545	3120	390	2880	603	2928	809	2431	787	3156		51	117	50	93	35	99	89	95	67	123		261	1010	300	966	239	893	210	1121	298	1174
304	2990	660	2020	654		879	3143	516	2214		55	115	49	113	63	89	62	100	64	96		354	903.7	280	1049	485		425	1035	445	1090
257	3050	450	3050	622	2134	806		540	2144		48	123	67	91	64	128	88		62	115		228	1022.7	270	1006	333	1101	356		320	1120
591	2910	330	2820	530	2096	588	2765	460	2188		26	124	56	102	50	87	52	101	67	108		306	934	250	897	330	984	245	1107	190	1237
538	2950	410	2280	652	2841	765	2426	729	3166		46	109	57	87	59	110	62	103	65	114		199	888	289	970	223	1026	432	958	486	1006
541	2660	700	3000	413	2439	666	2855	494	2070		28	125	38	113	70	113	87	123	64	120		270	945	246	908	452	1046	293	1056	262	1164
406	2830	810	2850	669	2425	717	2488	627			55	114	70	90	49	94	51	112	67	115		265	913	244	867	414	1018	260	1149	430
537	2650	570	2970	631	2889	461	2883	516	2822		36	86	99	93	41	107	75	105	68	107		276	927	355	901	513	1074	232	1028	456	927
409	2120	480		744	2482	647	3002	515	2400		43	124	98	97	37	81	78	95	61	96		290	993	331		286	1178	277	1020	340	997
505	3120	400	2320	795	2981	615	2238	789	2653		30	127	50	92	55	110	81	109	73			300	789	199	813.8	158	1078	386	1173	494	958
532		340	2660	756	2849	692	2267	743	2567		48	93	94	116	54	87	58	104	68	122		310		206	861	216	1141	302	1183	398	1055
571	2910	580	2770	539	2024	400	2928	401	2367		44	102	73	120	47	85	86	101	63	120		410	984.5	478	909.2	289	1049	491	1158	347	1235
596	2690	800	2420	820	2535	568	2773	647	2065			114	68	110	35	88	88	91	78	105		340	941.6	264	903.7	549	1175	216	1039	350	982
509	2330	680	2170	821	2697	493	2541	597	2934		64	129	62	103	50	118	85	126	64	109		380	1078.4	255	912	512	1025	219	1086	518	1233
516	3190	370	2860	588	2199	817	2704	637	2024		37	90	50	118	39	118	59	116	80	96		290	993	297	1014	488	1175	469	920	244	1060
282	3330	740	2070	546	2140	622	3049	451	2601		76	97	71		55	121	53	118	70	119		180	911.7	308	1007	243	1049	303	1006	313	1052
539	2290	350	2750	661	2768	628	2267	601	2638		91	92	67	109		128	60	90	58	100		300	933.1	350	960	419	1064	488	1249	466	1103
449	2910	350	2770	538	2290	451	1983	414	2183		96	95	51	127	49	120	76	127	57	128		350	1035	256	907	409	1024	438	1200	358	1233
	3300	810	2630	635		793		747	2620		31	107		122	57	102	73	112	55	113			1041.7	267	899	261		500		393	1091
376	2160	510	2080	660	2759	876	2962	789	3054		32	129	75	131	42	85	69	113	59	103		159	854	280	955	219	1080	357	1062	228	998
476	3000	500	2640	432	2246	710	2829	416	3196		109	120	87	95	34	92	62	93	50	112		267	920	211	887	486	870	251	903	383	900
373	2940	440		781	2686	543	2654	711	3020		70	105	46	104	45	121	60	124	67	122		131	912	348		415	1068	233	1088	215	1036
755	2260		2910		2669	834	2888	584	2551		95	128	83	97	30	115	58	96		110		243	800		1021.8		1075	242	924	291	950
313	2420	550	1990	604	2698	683	2172	505	2567		100		46	140	62	124	49	126	42	128		263	905	210	956.8	281	1116	333	1060	446	1069
739	3390	580	2240	577	2095	520	3199	526			110	125	60	100	54	106	68	90	37	123		166	934	290	995.1	348	1060	494	1124	487
772	2390	620	2710	697	2640	635	3191		2888		66	91	31	125	30	97	60	112	29	104		344	1012	270	890	534	1164	306	1097		954
686	2100	780	2170	354	2044		2010	672	3157		52	94	51	100	33	89		104	37	108		198	1105	300	961.8	412	1189		995	542	968
744	2860	790	2370	719	2710	432	2629	609	2404		38	140	82	101	61	126	57	112	35	118		261	816	264	1001.1	512	1114	392	983	325	1013
444	2460	410	3270	774	2627	431	2244	423	2767		89	129	44	119	41	96	61	119	36	106		179	884	279	1133	280	1138	191	1082	408	1173
473	2470	800	2420	445	2218	597	3126	570	3091		104	113	90	91	67		59	109	49	123		288	913	260	1111.5	207	1094	462	1233	399	1123
779		680	2320	589	2380	532	2873	787	2232		110	96	48	97	39	89	42	99	42	96		296		468	954	457	1120	372	1236	340	1032
778	2640	400	1980	824	2708	566	2164	516	3079		62	133	50	132	68	98	39	120	36	116		190	1100	445	861.2	288	1100	494	1188	374	895
682	2070	300	2840	701	2344	534	2888	540	2560		82	133	66	92	30	128	61	123	39	118		168	1000	294	804	288	1200	416	1061	404	937
675	2760	400	3270	817	3073	652	2136	460	3042		106	116	80	125	44	104	71	123	43	99		237	1010	356	1018	385	1184	243	1094	271	1214
547	2410	600	2560	696	2317	702		729	2949		69	94	33	90	62	129	48	128	54	118		298	960	308	1107	285	1130	235		195	913
770	2190	440	2120	738	2207	651	3033	494	3049		43	116	35	118	61	117	67		46	122		312	900	301	960	275	1078	386	1018	238	933
538	2280	490	2850	372		787	2112	627	2251		89	137	86	100	42	110	71	113	30	111		290	921	348	934	294		383	1168	502	892
714	2300	530	3240	382	2775	762	2338	516	2406		89	113	76	115	56	125	48	113	45	123		388	1035	306	984	386	1001	296	1138	299	908
823	2210	650		745	2617	689	2303	515	2274		73	85	46	96	36	91	43	115	29	105		187	1110	270		218	1155	454	1169	400	1086
521	2850	600	2380	781	2490	650	2674	789	3042		60	108	74	107	45	90	67	117	28	96		196	1008	295	1064.4	237	1019	337	1075	486	978
352	2150	700	2410	365	2216	701	2800	743	3032		57	92	50	105	67	110	54	95	41	128		201	991	178	1000.5	336	1048	401	1025	342	1210
810	2320	650	3270	530	2413	635	2575	401			43	99	55	116	54	120	54	90	38	115		280	946	260	834.8	289	1143	268	1070	216
	2220	500	2480	428	3098	786	2374	647			38	116	56	110	63	123	62	93	33				1004	280	907	452	1065	246	1068	529
405	2820	760	2970	798	2386	409	2129	597			40	134	84	90	33	92	46	109	46	104		264	934	246	1008	424	1229	251	1138	371
717	2190	740	2250	757	2750	764	2862	637			41	127	70	89	68	87	59	98	28	107		123	880	394	1014	537	1147	237	1035	261
715	2720	430	2170	666	3183	425	2584	451			105	91	61	132	65	98	59	118	33	105		186	876	362	1001	223	951	337	1096	380
437		640	2470	710	3194	697	2226	601			108	134	62		42	85	45	123	42	114		179		402	877	261	860	390	1096	411
689		580	2230	564	2430	783	2266	414			79	134	71	118	38	95	41	115	39	112		259		388	904	206	1194	242	1154	195
637		550	2820	749	2174	432	2546	747			106	91	70	98	57	125	58	124	40	117		364		243	987	291	943	270	1097	343
553		510	2290	723	2460	679		789			108	125	72	113	54	125	42	94	51	98		270		412	936	322	1047	244		391
418		470	3330	720	2117	675		416			80		66	122	45	113	66	96	36	127		227		360	860	409	842	253		221
730			2760		2539	466		711			33	83	88	97	47	115	59	114	45	116		308			848		908	363		281
425		640	2230	459	2113	663					59	84	85	93	50	116	49	117	47	124		280		300	1012	211	995	324
528		660	3410	531	2498	713		448			53	139	42	121	66	85	52	100	54	120		293		378	962	359	908	335		326
292		410	3250	671	2303	594		625			81	92	34	125	43	89	46	110	35	97		246		346	970	516	1141	316		212
774		310	3220	490				742			76	115	39	98	32	126	56	119	31	122		304		301	941	429				243
434		510		741	2024	600		352			41	101	52	113	31	107	45	116	51	112		310		303		230	1249	232		311
596		500		746	2361	743		660			31	130	33	113	37	127	42	120	41	99		426		314		317	1036	420		201
355		440		634	2936	587		621			60	136	68	101	37	89	51	125	42	116		320		471		496	973	198		330
442		640		671	2715	721		437			64	132	78	100	54	92	54	119	46	95		290		260		347	1114	279		355
426		700		469	2512	635		335			87	104	55	95	38	91	42	96	39	117		276		254		218	958	363		476
753		340		587	2220	507		464			79	130	89	124	64	109	70	121	29	124		239		250		244	1044	265		454
677		600		627	2313	781		726			41	116	47	119	49		42	99	54	125		197		279		230	973	266		308
568		630		833	2600	754		462			55	82	38	102	70	115	53	116	43	104		230		201		310	1151	256		254
289		670		844	2464	590		565			37	87	59	130	54	113	63	107	42	103		234		407		385	1162	301		325
537		650		643	2356	401		379			63	99	80	112	69	85	53	118	37	112		312		266		258	977	500		212
491		340		797	2674	696		711			105	109	71	124	39	119	39		32	127		341		208		482	1178	258		269
204		540		819	2205	628		702				115	86	96	35	114	43	124	52	107		360		297		336	992	368		490
701		310		643	2430	477		790			46	117	63	113	67	110	59	123	49	113		298		303		509	1021	326		399
725		700		693	2622	735		583			22	133	58	130	61	104	72	117	41	113		342		344		315	1182	454		436
		430		794	2544	614		401			52	131	83	110	68	111	47	96	55	98		308		405		384	1121	234		320
370		550		642	2931	744		693			87	85	67		57	106	55	98	44	108		299		389		389	1093	221		231
410		650		791	3111	427		329			73	131	75	123	57	101	40	107	29	125				301		534	1018	337		317
540		570		574	2072	517		794			95	110	54	112		86	61	97	47	109		398		257		487	994	265		278
310		530		667	2546	542		802			55	82	65	123	79	114	63	104	36	122		123		290		532	1015	255		228
340		330		639		457		525			62	132		115	70	91	40	102	42	98		203		277		201		355		458
270		580		483		481		828			67	84	55	109	61	114	52	104	66	96		203		280		301		417		215
340		500		831		609		660			64	140	78	103	75	117	71	118	40			171		315		256		478		358
440		590		804		563		548			37	101	71	127	48	89	39	110	80	102		244		279		382		198		438
300				688		734		749			47	89	65	121	76	86	67	105	46	118		216				506		446		385
280		650		820		637		503			49	86	31	96	38	117	59	107	52	81		176		400		502		374		321
370		610		849							54	110	68	124	49	119	53	100		95		294		260		346
480		670		452		762		823			91	116	61	114	42	102	68	96	57	82		350		211		396		478		241
570		530		702		385		361			49	101	74	105	49	101		103	74	88		196		303		280		218		408
230		490		541		661		342			68	135	49	124	67	91	70	125	53	88		265		340		218		381		382
390		410		471		502		761			36	84	77	102	56	118	43	97	59	87		208		278		357		459		353
600		390		500		586		412			80	132	80	123	79	122	60	106	71	103		301		412		370		200		393
320		610				670		624			69	129	57	99	45	89	60	117	55	101		222		278				349		409
210		520		459		429		382			96	90	45	90	65	85	54	95	80	89		190		296		474		335		298
260		320		531		456		759			96		52	120	58	122	38	123	63	87		260		260		373		475		338
250		350		671		611		318			23	126	56	122	57	110	40	100	36	87		268		254		381		449		458
560		310		490		715		595			26	127	70	107	64		66	123	77	110		315		230		366		350		288
580		660		741		616		535			91	132	72	107	45	92	40	124	75	90		319		201		385		319		274
620		460		746		701		740			97	93	50	125	64	112	49	122	78	106		301		398		490		196		224
340		390		634		724		493			69	134	54	92	36	117	44	110	75	113		332		230		495		495		243
630		410		671		626		759			27	108	54	127	64	94	70	106	80	88		319		278		529		446		456
250		450		469		622		375			65	117	80	128	64	128	66	101	55	96		307		260		207		392		237
		490		587		408		800			73	108	78	108	57	118	56		74	109		354		214		476		403		291
280		330		627		785		450			64	102	46	106	67	109	61	122	45	118		309		198		433		495		482
200		510		833		608		765			21	140	50	91	61	111	53	96	56	115				200		207		432		357
560		580		844		813		506			52	96	36	116	48	121	67	100	38	96		250		206		446		366		418
400		300		643		807		641			36	126	51	94	36	88	64	109	75	97		234		188		238		228		373
280		320		797		684		494			49	112	43	99	64	86	65	109	83	102		143		176		468		426		382
230		380		819		753		571			53	135	44	118	65	111	53	110	43	82		166		208		296		302		483
520		430		643		712		420			42	100	55		70	119	42	113	54	108		330		304		227		393		323
410		570		693		592		390			41	135	34	120	49	126	45	120	36	93		278		301		265		457		458
570				794		733		345			65	118	77	91	71	115	36	97	71	96		345				415		449		367
420		350		642		454		681			70	121	40	112	64	125	36	122	75	109		284		270		336		209		198
320		530		791				388			89	97	80	125	50	93	41	103	76	115		227		280		324				426
190		600		574				786			66	136	85	112	49	91	57	105	84	101		196		340		305				299
310		500		667				787			84	128	60	126	53	94	66	100	53			239		290		288				458
450		410		639							81	102	71	106	71	103	64	105	54			201		210		351
400		510		483				832			67	92	66	120	53	128	45	110	58			289		256		442				240
220		380		831				839			64	92	66	108	63	117	52	118	38			346		304		466				335
220		260		804				424				102	49	90	50	85	57	105	38			228		401		245				218
500		290		688				639			35	113	85	127	60	123	53	105	69			176		297		261				359
290		520		820				687			40	130	37	128	45	94	66	94	40			380		342		457				355
240		600		849				493			36	87	85	116	63	125	61	96	53			364		410		252				412
500		480						414			36	104	35	119	51	87	45	100	72			366		258						479
		530						459			43	113	79	110	46	96	50	92	37			340		240						372
		380						301			32		40	100	71	94	54	96	83			345		223						448
		470						826			29		67	112	41	105	58	101	67					236						475
		410						492			46		31	103	76	120	46	115	36					237						401
		440						309			53		46	130	38	96	70	120	85					280						439
		440						548			60		75	95	51		58	114	39					260						256
		420						642			70		55	116	72	94	66	112	78					204						468
		600						768			67		66	122		123	40		74					278						320
		460						316			68		56	121	43	98	67		44					280						225
		490						343			54		38	111	74	105	66		71					384						474
		320						673			56		48	122	64	88	39		59					360						465
								330			58		53	95	63	107	54		53											217
		290						466			52		40	105	53	120	57		39					240						314
		250						660			37			120	72	124	43		44					280						474
		240						668			47		74	102	41	109	43		85					200						328
		300						499			43		30	94	58	91	37							310						254
		420						798			37		77	105	80	104	35		67					180						291
		300						387			30		64	119	82	104	63		50					150						382
		420						665			67		56	126	75	124	61		48					200						307
		330						504			66		28	129	49	100	52		48					247						449
		340						392			28		50		75	94	57		54					304						255
		410						672			62		40		57	106			51					301						399
		230						450			43		59		42	104	97		74					299						332
		240									43		46		50	97	45		88					245
		400						584			33		61		55	111	51		73					281						474
		350						452			69		62		55	117	73		88					187						489
		280						477			26		74		74	96	70		73					168						330
		420						454			50		37		73	90	92		53					368						423
		390						585			40		67		54	88	99		79					311						342
		300						582			58		49		52	122	95		59					348						440
								502			70		75		55	95	87		70											361
								727			60		51		54	107	38		43											308
								598			58		45		79	106	85		43											331
								518			36		27		77	88	83		86											325
								683			67		38		73	94	56		84											338
								679			55		80		75	105	75		59											334
								487			33		41		47	95	64		40											477
								551			63		66		57	96	46		57											293
								687			60		63		71		84		66											331
								496			46		49		81		37		70											400
								590			42		59		80		31		86											406
								549			30		70		79		63		45											315
								679			50		74		53		75		79											470
								612			38		80		42		31		57											362
								780			48		78		43		40		73											458
								514			48		28		57		69		49											244
								532			56		55		66		58		60											483
								544			30		38		85		75		43											407
								487			45		77		42		80		74											426
								721			41		53		74		77		60											367
											66		48		68		38		85
											37		56		79		85		49
											59		49		55		55		77
											27		71		70		85		71
													38		70		41		85
											37		34		66		55		45
											64		73		54		44		75
											45		78		84		92		86
											30		53		48		75		86
											41		78		83		33		53
											59		41				39		41
											71		72		35		33		43
											60		33		43		59		69
											67		73		63		31		75
											57		76		35		67		49
											64		76		36		66		86
											65		39		64		89		44
											68		34		64		100		50
											49				71		95		80
											59		71		47		68		64
											36		67		58		59		45
											44		63		50		80		89
											70		39		66
											30		45		37		71		61
											67		31		75		59		49
											59		50		39		70		73
											52		39		62		50		69
											63		43		43		86		84
											55		62		68		86		64
											61		29		44		96		52
											52		80		46		85		46
											52		76		54		69		83
											32		45		61		85		74
											62		71		43		53		48
											76		47		53		47		84
											41		62		71		76		48
											38		37		75		74		67
											58		31		57		81		68
											75		61		62		65		50
											72		74		75		62		55
											35		36		48		78		55
											53		75		60		79		71
											34		62		40		70		66
											57		50		41		62		46
											32		30		47		47		50
											35		64		57		88		60
											43		74		47		100		78
											70		49		49		65		45
											32		32		58		56		67
											65		59		68		58		46
											75		36		46		99		56
											63		44		38		54		66
											75		41		54		78		52
											56		42		62		89		79
											50		51		43		72		72
											57		40		57		77		81
											64		67		70		45		68
													55		67		95		73
											34		58		71		98		58
											61		79		66		82		49
											41		54		44		90		84
											42		54		60		87		44
											77		43		40		92		64
											71		55		55		73		74
											51		43		39		90		59
											77		52		42		99		79
											58		43		58		91		50
											68		39				43		75
											46		78				82		74
											69		34				57		48
											57		77				97		55
											56						65		59
											37		61				51		63
											76		51				54		50
											69		53				65		49
											77		52						43
											67		35						76
											48		57						46
											41		68						67
											64		42						75
											55		58						73
											78		70
											78		33						48
											67		72						52
											43		51						53
											47		50						68
											42		49						68
											47		68						69
											54		40						54
											77		51						50
											71		73						54
											74		36						54
											43		72						58
											45		53						50
											60		76						64
											61		42						75
											61		40						71
											59		44						65
											38		56						69
											58		44						78
													67						82
													42						82
													71						43
													50						72
													43						71
													36						75
													49						52
													45						46
													64						75
													32						60
													54						73
													72						69
													51						74
													42						55
													57						60
													49						65
													55						67
													50						72
																			46
													53						53
													38						63
													36						59
													41						76
													64						56
													65						83
													30						44
													38						50
													29						63
													69						84
													33						75
													64						60
													41						68
													58						76
													32						71
													47
													54						48
													33						75
													35						63
													33						53
													41						68
													31						75
													46						79
													45						43
													61						53
													66						53
													42						86
													40						67
													31						68
													37						63
													30						44
													35						45
													28						47
													69						46
													33						66
													67						68
																			45
																			84
																			62
																			41
																			53
																			79
																			89
																			73
																			60
																			78
																			69
																			85
																			47
																			76
																			54
																			52
																			53
																			64
																			83
																			80
																			51
																			43
																			79
																			40

## Sheet: Fig. 1e
	hESC (H9) Batch1	hESC (H9) Batch2	hiPSC #1 (IMR90)	hiPSC #2 (GM25256)	hiPSC #3 (GM23338)
0	0	0	0	0	0
100	0	0	0	0	0
200	0	0	0	0	0
300	0	0	0	0	0
400	0	0	0	0	0
500	0	0	0	0	0
600	0	0	0.025641	0.019608	0
700	0	0	0.128205	0.117647	0.0408163
800	0.153846	0.076923	0.25641	0.254902	0.204082
900	0.230769	0.230769	0.25641	0.254902	0.265306
1000	0.153846	0.269231	0.179487	0.196078	0.22449
1100	0.192308	0.153846	0.076923	0.058824	0.0816327
1200	0.153846	0.115385	0.076923	0.078431	0.0816327
1300	0.076923	0.115385	0	0.019608	0.0612245
1400	0.038462	0.038462	0	0	0.0204082
1500	0	0	0	0	0.0204082
1600	0	0	0	0	0
1700	0	0	0	0	0
1800	0	0	0	0	0
1900	0	0	0	0	0
2000	0	0	0	0	0

## Sheet: Fig. 1f
Proportion				RELN expression
VGLUT1+ /DAPI+	P73+ /DAPI+	VGLUT1+ P73+ /DAPI+		Ctrl	RELN OE
98.7	98.4	97.6		0.000354	0.854406
99	99.2	98.3		0.000359	1.1529
99.6	99.3	98.7		0.000299	0.967384

## Sheet: Fig. 2c
		Layer 6								Layer 5								Layer 4								Layer 3								Layer 2								Layer 1
hESC (H9) Batch 1	1	146	146	146	146	144	144	144	144	146	146	146	146	144	144	144	144	146	146	146	146	144	144	144	144	97.3333	97.3333	97.3333	97.3333	96	96	96	96	97.3333	97.3333	97.3333	97.3333	96	96	96	96	97.3333	97.3333	97.3333	97.3333	96	96	96	96
	2	150	150	150	100	156	156	156	156	100	100	100	150	104	104	104	104	150	150	150	150	156	156	156	156	100	100	100	100	104	104	104	104	150	150	150	150	156	156	156	156	100	100	100	100	104	104	104	104
	3	142	142	142	142	144	144	144	144	142	142	142	142	144	144	144	144	142	142	142	142	144	144	144	144	94.6667	94.6667	94.6667	94.6667	96	96	96	96	94.6667	94.6667	94.6667	94.6667	96	96	96	96	94.6667	94.6667	94.6667	94.6667	96	96	96	96
	4	144	144	144	144	142	142	142	142	144	144	144	96	142	142	142	142	144	144	144	192	142	142	142	142	96	96	96	96	94.6667	94.6667	94.6667	94.6667	96	96	96	96	94.6667	94.6667	94.6667	94.6667	96	96	96	96	94.6667	94.6667	94.6667	94.6667
	5	148	148	148	148	146	97.3333	146	146	148	148	148	148	146	194.667	146	146	148	148	98.6667	148	146	146	146	146	98.6667	98.6667	148	98.6667	97.3333	97.3333	97.3333	97.3333	98.6667	98.6667	98.6667	98.6667	97.3333	97.3333	97.3333	97.3333	98.6667	98.6667	98.6667	98.6667	97.3333	97.3333	97.3333	97.3333
hESC (H9) Batch 2	1	140	140	140	140	142	142	142	142	93.3333	93.3333	93.3333	93.3333	94.6667	94.6667	94.6667	94.6667	140	140	140	140	142	142	142	142	93.3333	93.3333	93.3333	93.3333	94.6667	94.6667	94.6667	94.6667	140	140	140	140	142	142	142	142	93.3333	93.3333	93.3333	93.3333	94.6667	94.6667	94.6667	94.6667
	2	141	141	141	94	140	140	140	140	94	94	94	141	93.3333	93.3333	93.3333	93.3333	141	141	94	94	93.3333	140	140	140	94	94	141	141	140	93.3333	93.3333	93.3333	141	141	141	141	140	140	140	140	94	94	94	94	93.3333	93.3333	93.3333	93.3333
	3	138	138	138	138	142	142	142	142	138	138	138	138	142	142	142	142	92	92	92	92	94.6667	94.6667	94.6667	94.6667	138	138	92	92	142	142	142	142	92	92	138	138	94.6667	94.6667	94.6667	94.6667	92	92	92	92	94.6667	94.6667	94.6667	94.6667
	4	140	140	140	140	142	142	142	142	140	140	140	93.3333	94.6667	94.6667	142	142	93.3333	93.3333	93.3333	140	142	142	94.6667	94.6667	93.3333	93.3333	93.3333	93.3333	94.6667	94.6667	94.6667	94.6667	140	140	140	140	142	142	142	142	93.3333	93.3333	93.3333	93.3333	94.6667	94.6667	94.6667	94.6667
	5	148	148	148	148	144	144	144	144	98.6667	98.6667	98.6667	49.3333	48	96	96	96	98.6667	98.6667	98.6667	148	144	48	96	96	98.6667	98.6667	98.6667	98.6667	96	144	96	96	148	148	148	148	144	144	144	144	148	148	148	148	144	144	144	144
hiPSC #1 (IMR90)	1	140	140	140	140	144	144	144	144	93.333	93.333	93.333	93.333	96	96	96	96	93.333	140	93.333	93.333	96	96	96	96	140	93.333	140	140	144	144	144	144	140	140	140	140	144	144	144	144	93.333	93.333	93.333	93.333	96	96	96	96
	2	100	100	100	100	156	104	104	104	100	100	100	100	52	104	104	104	100	100	150	100	104	156	156	104	150	150	100	150	156	104	104	156	150	150	150	150	156	156	156	156	150	150	150	150	156	156	156	156
	3	98.667	98.667	98.667	98.667	96	96	96	96	148	148	98.667	148	144	96	144	144	98.667	98.667	148	98.667	96	144	96	96	98.667	93.333	98.667	93.333	96	96	96	96	148	148	148	148	144	144	144	144	98.667	98.667	98.667	98.667	96	96	96	96
hiPSC #2 (GM25256)	1	140	140	93.3333	93.3333	92	138	138	138	93.3333	93.3333	140	140	92	46	92	92	93.3333	93.3333	93.3333	93.3333	138	138	92	92	140	140	140	140	138	138	138	138	140	140	140	140	138	138	138	138	93.3333	93.3333	93.3333	93.3333	92	92	92	92
	2	94.6667	94.6667	94.6667	94.6667	93.3333	93.3333	93.3333	93.3333	94.6667	94.6667	94.6667	94.6667	93.3333	93.3333	93.3333	93.3333	142	142	142	142	140	140	140	140	94.6667	94.6667	94.6667	94.6667	93.3333	93.3333	93.3333	93.3333	142	142	142	142	140	140	140	140	142	142	142	142	140	140	140	140
	3	142	142	142	142	140	140	140	140	142	142	142	142	140	140	140	140	94.6667	94.6667	94.6667	94.6667	93.3333	93.3333	93.3333	93.3333	94.6667	94.6667	94.6667	94.6667	93.3333	93.3333	93.3333	93.3333	142	142	142	142	140	140	140	140	94.6667	94.6667	94.6667	94.6667	93.3333	93.3333	93.3333	93.3333
hiPSC #3 (GM23338)	1	90.6667	90.6667	90.6667	90.6667	92	92	92	92	90.6667	136	90.6667	90.6667	92	92	138	138	136	90.6667	136	136	138	184	92	92	136	136	136	136	138	92	138	138	136	136	136	136	138	138	138	138	90.6667	90.6667	90.6667	90.6667	92	92	92	92
	2	92	92	138	92	93.3333	93.3333	93.3333	93.3333	92	92	46	92	93.3333	93.3333	46.6667	93.3333	138	138	138	138	140	140	186.667	140	138	138	138	138	140	140	140	140	138	138	138	138	140	140	140	140	92	92	92	92	93.3333	93.3333	93.3333	93.3333
	3	142	142	142	142	140	140	140	140	94.6667	94.6667	94.6667	94.6667	93.3333	93.3333	93.3333	93.3333	142	142	142	142	140	140	140	140	142	142	142	142	140	140	140	140	94.6667	94.6667	94.6667	94.6667	93.3333	93.3333	93.3333	93.3333	94.6667	94.6667	94.6667	94.6667	93.3333	93.3333	93.3333	93.3333

## Sheet: Fig. 3b
Synaptic density
hESC (H9) Batch 1					hESC (H9) Batch 2					hiPSC #1 (IMR90)			hiPSC #2 (GM25256)			hiPSC #3 (GM23338)
1	2	3	4	5	1	2	3	4	5	1	2	3	1	2	3	1	2	3
92300	98200	98000	98000	90000	95000	94160	102400	93460	96000	102300	98400	99760	89800	81460	82300	81200	81200	80000
86000	90880	101200	100000	93400	86000	87600	92030	96430	84900	98460	96470	90460	84600	81230	80000	88060	80040	79800
89000	91200	99800	84000	88800	90120	88460	87060	93000	94500	97500	93450	99900	89230	86500	91020	81460	83400	88800
90000	87000	90460	91200	98400	93000	91300	89700	100000	85400	99060	91300	100160	84600	82800	90040	86080	78060	81600
90200	84400	91200	81000	80000	90030	89000	94500	90020	90080	100100	100100	99090	80060	90000	89040	74500	76000	77800

## Sheet: Fig. 3e
Calcium spike number																				Calcium spike number
hESC (H9) Batch 1					hESC (H9) Batch 2					hiPSC #1 (IMR90)			hiPSC #2 (GM25256)			hiPSC #3 (GM23338)				hESC (H9) Batch 1					hESC (H9) Batch 2					hiPSC #1 (IMR90)			hiPSC #2 (GM25256)			hiPSC #3 (GM23338)
1	2	3	4	5	1	2	3	4	5	1	2	3	1	2	3	1	2	3		1	2	3	4	5	1	2	3	4	5	1	2	3	1	2	3	1	2	3
3.5	3.5	4	2	2	3.5	3.5	2	3	3.5	3	2.5	3	3	2.5	2.5	2.5	2	2		0.560999	0.794224	0.455285	0.61041	0.818168	0.613957	0.824276	0.984734	0.888863	0.580654	0.830962	0.745329	0.336641	0.830645	0.8	1.05882	0.894421	0.829114	1
2.5	5	4	2	2	3.5	5	3	3	4	2	2.5	2	2	2.5	2.5	2.5	2	2		0.380181	0.705202	0.569711	0.878925	0.649187	0.672306	0.810345	1.07161	0.752028	0.580952	0.814042	0.72	0.516717	0.578353	0.726686	1.05426	0.918915	0.651384	1.04909
4	3.5	2	2	3	4.5	2.5	2	2	2.5	3.5	2.5	3.5	3	2.5	2.5	2.5	2	2		0.502174	0.439584	0.345675	1.09474	1.06061	0.593787	0.67861	0.636385	1.10876	0.450278	0.933333	0.556433	0.648144	0.810324	0.642983	0.772093	0.577187	1.02372	1.25514
4	3	4.5	3.5	5	4.5	4	4	2	3	4.5	3.5	2	3	2.5	1.5	2.5	2	2.5		0.342706	0.575453	0.441281	0.664987	0.731884	0.402321	0.985434	0.67008	0.813573	0.48737	0.847511	0.535917	0.736834	0.906672	0.663476	0.954248	0.901259	1.05605	0.674544
4.5	3.5	3.5	3.5	5	3.5	2	4	2.5	4.5	3	2.5	3.5	3.5	1.5	2.5	2.5	3	2		0.553346	0.770909	0.536798	0.669521	0.65492	0.470472	0.584577	0.647343	0.977552	0.3856	0.78449	0.64098	0.70423	0.507141	0.497578	0.884319	0.680101	0.747031	0.749234

## Sheet: Fig. 3h
WMFR
hESC (H9) Batch 1					hESC (H9) Batch 2					hiPSC #1 (IMR90)			hiPSC #2 (GM25256)			hiPSC #3 (GM23338)
1	2	3	4	5	1	2	3	4	5	1	2	3	1	2	3	1	2	3
4.2175	4.10813	4.41	4.375	5.01375	4.47562	4.37938	4.5675	4.51937	4.4975	4.63312	4.85625	4.80812	5.11	5.29941	4.62875	5.01983	4.78309	4.78309
Burst frequency
hESC (H9) Batch 1					hESC (H9) Batch 2					hiPSC #1 (IMR90)			hiPSC #2 (GM25256)			hiPSC #3 (GM23338)
1	2	3	4	5	1	2	3	4	5	1	2	3	1	2	3	1	2	3
0.3125	0.270833	0.308333	0.320833	0.341667	0.308333	0.3125	0.329167	0.35	0.345833	0.316667	0.366667	0.320833	0.3125	0.388235	0.329167	0.371608	0.334029	0.304802
IBI
hESC (H9) Batch 1					hESC (H9) Batch 2					hiPSC #1 (IMR90)			hiPSC #2 (GM25256)			hiPSC #3 (GM23338)
1	2	3	4	5	1	2	3	4	5	1	2	3	1	2	3	1	2	3
3.21099	3.80031	3.41391	3.22849	2.96374	3.24751	3.14608	3.13386	2.90958	2.948	3.14617	2.75797	3.07471	3.15403	2.71143	2.93595	2.69719	3.04049	3.33907
Network burst
hESC (H9) Batch 1					hESC (H9) Batch 2					hiPSC #1 (IMR90)			hiPSC #2 (GM25256)			hiPSC #3 (GM23338)
1	2	3	4	5	1	2	3	4	5	1	2	3	1	2	3	1	2	3
37	36	40	38	39	38	41	45	40	38	36	36	37	35	36	40	42	41	40

## Sheet: Fig. 4b
	Cortical assembloids													Cortical organoids
	hESC (H9) Batch 1					hESC (H9) Batch 2					hiPSC #1 (IMR90)	hiPSC #2 (GM25256)	hiPSC #3 (GM23338)	Qian, et al.	Yoon, et al.			Xiang, et al.		Kadoshima, et al
	1	2	3	4	5	1	2	3	4	5	1	1	1	1	1	2	3	1	2	1	2	3	4	5
Div RG	5.76	1.65	9.25	3.88	4.95	4.22	5.55	2.06	1.84	2.38	2.3	4.78	2.24	2	6.43	3.13	6.04	6	2	4.05697	22.389	5.40021	22.1315	5.09538
RG	28.45	17.53	19.67	18.64	21.8	27.78	35.21	35.74	37.96	38.32	22.4	18.54	28.46	46.95	28.81	17.78	16.24	38.5	16.1	20.1716	47.6175	17.8259	47.8111	33.5592
IPC	8.36	2.98	11.97	4.93	6.48	3.74	8.59	1.31	0.42	2.02	1.56	5.19	2.38	4.53	9.84	11	10.23	0	0	0	0	0	0	0
Ex neuron	41.23	67.09	45.49	62.34	44.38	48.03	40.5	43.47	42.16	40.46	39.11	41.15	46.86	40.43	52.83	60.64	58.98	48.4	47.1	69.8856	25.9791	48.5844	28.3344	57.254
In neuron	0.52	0.11	0.08	0.19	0.2	4.6	1.04	8.23	1.18	2.61	1.89	0.71	0.13	0	0	0	0	1.5	6.4	4.94713	0.881201	20.7969	0.421187	0.727912
Astrocyte	11.09	6.56	10.78	5.46	14.81	9.64	6.22	6.48	15.63	10.09	29.91	25.23	11.71	6.09	0.92	5.44	7.01	5.6	28.3	0.938714	3.13316	7.39252	1.30185	3.36345
Microglia	4.59	4.08	2.75	4.57	7.38	1.99	2.89	2.71	0.8	4.13	2.84	4.4	8.21	0	1.17	2.02	1.5	0	0	0	0	0	0	0

## Sheet: Fig. 5b
	Cortical assembloids													Cortical organoids
	hESC (H9) Batch 1					hESC (H9) Batch 2					hiPSC #1 (IMR90)	hiPSC #2 (GM25256)	hiPSC #3 (GM23338)	Qian, et al.	Yoon, et al.			Xiang, et al.		Kadoshima, et al
	1	2	3	4	5	1	2	3	4	5	1	1	1	1	1	2	3	1	2	1	2	3	4	5
L1	2.526	1.47905	1.14572	1.55486	1.50442	10.0098	8.31426	4.1769	3.25581	4.75676	1.90311	2.53399	1.05364	14.5757	1.22238	11.8666	3.396	0	0	0.19	0	0	0	0
L2	45.1709	32.3747	46.8314	28.343	38.4956	27.3968	34.3249	18.059	16.8605	17.0811	25.4325	37.021	26.0536	0	33.4274	27.9342	19.7089	25.5946	27.8514	0.06	0.38	6.87	0.11	0.09
L3	2.526	1.64339	3.11493	1.99911	4.33628	5.55736	5.03432	3.07125	9.30233	8.43243	6.7474	7.72559	4.50192	20.5035	0.423131	8.61845	4.48757	5.18282	21.0184	11.47	34.8	17.52	39.82	21.13
L4	19.1679	35.6615	26.8529	34.0737	30.4425	36.3341	38.5965	57.2482	46.5116	50.2703	43.2526	28.6774	36.2069	16.3216	9.685	13.1226	11.5828	19.3468	35.074	0.57	10.18	1.15	6.08	3.46
L5	6.01783	5.42317	6.30147	10.7064	8.49558	17.8421	8.5431	14.9877	22.5581	17.5135	15.5709	6.98393	7.56705	0	0.0940291	1.38588	0	7.34824	1.03923	71.58	42.21	62.95	38.9	61.03
L6	24.5914	23.4182	15.7537	23.323	16.7257	2.85993	5.18688	2.457	1.51163	1.94595	7.09343	17.0581	24.6169	30.4913	55.1481	37.0723	60.8247	42.5275	15.0169	16.13	12.44	11.51	15.09	14.29
Undefined	0	0	0	0	0	0	0	0	0	0	0	0	0	18.108	0	0	0	0	0	0	0	0	0	0

## Sheet: Supplementary Fig. 1c
	PAX6			TBR1			DLX1			DLX2			LHX6			NR2F2
	CHIR/ SAG	Dorsal	Ventral	CHIR/ SAG	Dorsal	Ventral	CHIR/ SAG	Dorsal	Ventral	CHIR/ SAG	Dorsal	Ventral	CHIR/ SAG	Dorsal	Ventral	CHIR/ SAG	Dorsal	Ventral
hESC (H9)	0.077024	0.049643	5.34e-05	0.019188	0.020376	8.91e-05	0.005673	0.002083	0.055268	0.004255	0.006498	0.121142	0.021645	0.02149	0.472421	0.000549	0.000634	0.089812
	0.082179	0.053724	5.23e-05	0.019538	0.019764	0.00013	0.007943	0.002386	0.050332	0.005019	0.006451	0.113127	0.020293	0.023809	0.515957	0.000503	0.000534	0.083452
	0.086605	0.05428	6.01e-05	0.017928	0.020735	0.000135	0.007846	0.002245	0.044423	0.004247	0.003985	0.109199	0.01373	0.021669	0.443687	0.000597	0.000474	0.080334
hiPSC #1 (IMR90)	0.0718141	0.0635241	7.1007e-05	0.0184574	0.0137583	2.51877e-06	0.0023	0.002384	0.046613	0.005188	0.006256	0.201105	0.011784	0.014416	0.138659	0.000631	0.000324	0.057092
	0.0710544	0.0629228	7.28048e-05	0.0183311	0.0126042	9.05424e-06	0.002466	0.00218	0.043053	0.007005	0.006447	0.245053	0.009072	0.017504	0.137995	0.000581	0.000292	0.060198
	0.0690502	0.0636988	6.77605e-05	0.0179751	0.0131716	1.04507e-05	0.002208	0.002608	0.052033	0.007628	0.007768	0.24508	0.004686	0.014197	0.120314	0.00061	0.000288	0.057995
hiPSC #2 (GM25256)	0.10839	0.126021	0.002428	0.0372667	0.0441342	0.001494	0.003774	0.003349	0.030286	0.003025	0.003847	0.089922	0.033321	0.035194	0.548492	0.00031	0.000342	0.070767
	0.111178	0.130565	0.002143	0.0352125	0.0466698	0.002221	0.002819	0.002933	0.050878	0.003635	0.002859	0.097165	0.024672	0.020366	0.653318	0.000317	0.00055	0.071543
	0.110936	0.121197	0.002408	0.035181	0.0383475	0.001814	0.00366	0.005128	0.046622	0.004242	0.003024	0.090092	0.027838	0.026888	0.667428	0.000342	0.000494	0.046224
hiPSC #3 (GM23338)	0.208234	0.180422	0.004094	0.0444456	0.0402726	0.003951	0.005936	0.002955	0.056379	0.001971	0.001752	0.180859	0.029305	0.021707	0.177462	0.0018	0.001048	0.079732
	0.223773	0.155852	0.003689	0.0451157	0.0395037	0.004258	0.007086	0.005052	0.059167	0.002148	0.001746	0.159242	0.031456	0.024492	0.237416	0.001586	0.001439	0.080458
	0.220856	0.184237	0.003579	0.0448549	0.0403743	0.0041	0.008228	0.004973	0.054225	0.002016	0.001887	0.122135	0.026446	0.026684	0.259303	0.001679	0.001246	0.075056

[truncated: 8 more sheets: Supplementary Fig. 1e, Supplementary Fig. 2b, Supplementary Fig. 2e, Supplementary Fig. 4b, Supplementary Fig. 8b, Supplementary Fig. 8d, Supplementary Fig. 11c, Supplementary Fig. 11k]
